# Supplementary material for: Products of gut microbial Toll/interleukin-1 receptor domain NADase activities in gnotobiotic mice and Bangladeshi children with malnutrition
Source: Cell Rep. 2022 Apr 26;39(4):110738. doi: 10.1016/j.celrep.2022.110738 (PMC9092222; doi:10.1016/j.celrep.2022.110738)
Supplement: Table S1. List of 3,072 TIR domains identified in 278 fecal microbiome samples obtained from 30 healthy Bangladeshi children and 14 children with acute malnutrition, related to Figures 1 and 4 [file mmc2.xlsx]

## Sheet: Table S1. Microbiome TIRs
Table S1. Annotated list of 3,072 TIR domains identified in 278 fecal microbiome samples obtained from 30 healthy Bangladeshi children and 14 children with acute malnutrition.
Fecal microbiome donor				TIR domain and sequence					Functional mapping
Participant ID (PID)	Age (months)	Weight for length Z-score	Nutritional phenotype	Gene ID	Domain ID	Protein Sequence	TIR domain sequence	BPPS group assignment	Top hit from in vitro assay (based on J-C distance)	Jukes-Cantor (J-C) distance	Predicted activity and products
BG1C0462	1.94	0.37	Healthy	METAF55B79D6_34540	METAF55B79D6_34540.TIR_2.1	MSNGKKIFISHSSKDQEYVDAFIQLLKKFGFRTQDIFYSSTIETGVQPGELIFDTIKRELTNQPVMLYFLSDHYYQSIPCLNEMGASWMLSDKHYPIALNNFSMKDMKGVISSERLAIAFNDKTSTNEINCLLKKLSHDTDVQAEPDFELNVEKNIQPFQNKLTQLIRQASYLKPDEKGYFETTLSTHRPVYGTAKGVYDCFKLPSLIEPKSLGLDTLSEDESHWLFFFLTWGTFQEGEKVRFKLKKDKAYNNREFSDIGKCKNIYVSYLEKVE	MSNIFVSWSKAKSREFALEIKYLIESLDPHSNVFMSEENISAGEKVQEKIIKKIEECDLLLLCFTKENKKSPWLLYEAGFACGLNKTVIPLLFDNDPNWHSWIDNPMNVVREININSADFEASFINCFGLRDSSYTRNV	12	TCPF_ENTFA.TIR_2.1	0	ADPR
BG1C0462	1.94	0.37	Healthy	METAF55B79D6_21310	METAF55B79D6_21310.TIR_2.1	MQPGDSIIGKMKEGLEQYTTFFYFLPTNSLGSNMVAREWQSAQMSSVNSGLKFVPICLDDCNPPVIMKDLLYIDLYGIGIDEAIFQMKAVVNQENNYKPLEDKENLVAILHKNQILKSNLKLEQQYLVYKVLILLLYVITSLMTLRLYHMMNR	MRIFIASSGERLNMAIEVGSWLESMNVEPVLWNEPEVFPLGVYTWDALIDLSKNVDAAVFIFGEDDKIWFRGEGTMTVRDNVLLEYGLFSGKLSKVNTIFLCEGRPKLASDLEGITWGDVGKKNSAKIKLKNWINSIRT	14	NA	>1.75	Unassigned
BG1C0462	2.96	-0.09	Healthy	META6CD8F791_130235	META6CD8F791_130235.DUF1863.1	MAKRVFFSFYYENDLSRALVVKNNWALKENEESGFISNSEFERMKRDGDEAIERWIDKQIAGTSVTVVLIGSETLDSKYVQYAIKKSYELGNSIIALKIGKIKNLSQQTSISQSVVKIVGKKNNGELLWFDEIIDRGYDYIKNDGYNNLEKWINDVDKVKER	ISGDKIFIVHGHDNGLKNEVARFLEKLKLTPIILHEQASEGETIIEKIERYSNVGFGIVLYTPCDKGGLANDGAELKYRARQNVVFEHGYLIGKLQRKNVCALVKNDVEKPNDISGVVYVSYDESGAWKIEIAKELKAA	1	K9Q5L4_9CYAN.TIR_2.4	1.3647	Inactive
BG1C0462	2.96	-0.09	Healthy	META6CD8F791_77730	META6CD8F791_77730.TIR_2.1	MREFQYFISYSRDIYYEFVNHLNNMLNEIGLKTWIDKFEINIGDEIIDNLYTVLDKSADYYGIIFIFDETFFNKAWCIKELDYAMKKRIPFFPVLYKIKKEDIPSEYTFLKNYNLLTVSSLKEIDYIVDRFILLHLNNIVCRDIPKFSISSYVGNFLLEQIRCCTVNNIDAIFIIDNFSQYLRKQKKSGDFKLTHEILFCTEITQLLKERLFRKDFQGEYHFKILEIIQEIYTNIYM	LTDVVAVSYAHEDISFNEKVIGFVNCLREKHGYNVIIDELLRQQETAIDFNEMMAKLIPNANKVIVILTPKYKKKADDFIGGVGYEYRIILNEISSKPKKFIFVSFDAIDDDLIHRIEPAALGNREIIYLSEDDEKWDE	1	B4W0R0_9CYAN.TIR_2.3	1.189	Inactive
BG1C0462	2.96	-0.09	Healthy	META6CD8F791_44760	META6CD8F791_44760.TIR_2.1	MIHRWTDDKLKYALLFATEKGYQAKDNNHAIQIFRNYIYGRLSFIKMVRGKDYPGYLKLMSYMSHNDPLKTQEGLRAMKETENFDVFICHASEDKKGIAIPIYDELTKLKISAFIDHVEIKWGDSLIEKINAALVKSKYVIAILSANSVNKEWPQKELRAVLASEISSGDVKLLTLLKKEDEEVVNLSLPLLSDKYYMVYDNNPEVVANNIKSLLQR	YLKNYRLLISHSWHYESQYSTIVTWLNNTSYFKWSNHSVSADRPLNTKTNQQLREELSQQIRGCNAVIVVAGMYTLYSEWINYEIDEALRMKKPIIGIKPWGNQRIPEKIQQNATVLVGWNSSSLISAVRNYAL	1	ABTIR_ACIB9.TIR_2.2	1.102	v-cADPR-x
BG1C0462	2.96	-0.09	Healthy	META6CD8F791_151810	META6CD8F791_151810.TIR_2.1	MKTGETLSIFTDRDVKWGQSWENVLMSELETTAFLLSFVSPRYLKSPDCRKEVERFATAAEKASYNAILPILIQAIPQALQQDSLWKKLQSYQYEEVSVTDLRSENRQVLDEVADKISTSLQQTVESRQELVATTAALQTRQKPDEPQTRITLEEILEGIQEVSETFNADAQTFGKEIDTLGDQLNQSIEAITVGEFKPAIIAKHARLLDPQANRLEDAASRLTNDWGMIRERINGSLEIGKDLSKIGEEDLLQDLSISLEQLATQTRVPELDTLKQMLPLLGRISRLLRPTEQSIMAALRALESIHTEVSVLRDYANQSRK	MKIFISHASKNKEIILKFADFLESISTEIEVFCTSEKGCIAAGKNFIETIFEELNTSDLFIPVLSQEYYESKFCMIELGVAYSYMYSKHKKNGEYIFPFALYPINKGQALSGTPLSDIQVGDINSEVDVKAFLEYLSKE	13	NA	>1.75	Unassigned
BG1C0462	3.94	0.21	Healthy	META99B4D712_76975	META99B4D712_76975.TIR_2.1	MREFQYFISYSRDIYYEFVNHLNNMLNEIGLKTWIDKFEINIGDEIIDNLYTVLDKSADYYGIIFIFDETFFNKAWCIKELDYAMKKRIPFFPVLYKIKKEDIPSEYTFLKNYNLLTVSSLKEIDYIVDRFILLHLNNIVCRDIPKFSISSYVGNFLLEQIRCCTVNNIDAIFIIDNFSQYLRKQKKSGDFKLTHEILFCTEITQLLKERLFRKDFQGEYHFKILEIIQEIYTNIYM	ALYDYRIFISHAWRYGDEYDRLVSLLNSSPWFSYYNYSAPKEKPLALSSSHASSHEIAQAITAKIQRAQVVLVIGGMYTLYHDWMKYEVDEALRMGKPVIAIMPRGSSVMPADLRGKATRVVGWNTASIIGAIRELV	1	B4W0R0_9CYAN.TIR_2.3	1.189	Inactive
BG1C0462	3.94	0.21	Healthy	META99B4D712_79740	META99B4D712_79740.TIR_2.1	MSLHDKLLMHNFALANKKSPDFISELPQIEPKPYSNGHKIKWINHTLTSTEVTPPDNLIKICILIESGEIAITSVSDIANLLGVPAGQLLYILYHKKDNYRTFEIEKKNGKKRVINAPCGGLSILQTRLKPVLEYFYRPKKSAHGFIKGKSIITNAGMHIKKNFVVNIDLENYFESISFARVYGIFKSKPFNFAHPAATVLAQLCTHNGKLPQGACTSPILANIASASLDKQLTQFAGRKKISYSRYADDITFSFNQRNIDIIKKNDDGSYSLSETIDNIISKNGFKINYDKFRVQTRNTRQSVTGLVVNDKVNINRRYIRITRSMIHRWTDDKLKYALLFATEKGYQAKDNNHAIQIFRNYIYGRLSFIKMVRGKDYPGYLKLMSYMSHNDPLKTQEG…	MKVFISWSGNKSHKVAMIFREWLPSVIQSLEPYVSSEDIDKGARWSSDIAKELEDSTFGILCVTKDNLHAPWLSFEAGALSKTMDKSFVTPFLFDIKRSEVNGPILQFQSTVFEKEDIKKLIHTLNKACGESGISEAML	1	ABTIR_ACIB9.TIR_2.2	1.102	v-cADPR-x
BG1C0462	3.94	0.21	Healthy	META99B4D712_50770	META99B4D712_50770.TIR_2.1	MQPGDSIIGKMKEGLEQYTTFFYFLPTNSLGSNMVAREWQSALMSSVNSGLKFVPIRLDDCNPPVIMKDLLYIDLYGIGIDEAIFQMKAVVNQENNYKPLEDKENLVAILHKNQILKSNLKLEQQYLVYKVLILLLYVITPLMTLRLYHMMNR	MGDNREEINLEKGVWKCSYALVVISKFTVDSVCAMEELSIIKSKYRQGKIIVFPVIYELSPNDIPDRLCWIKELIFKEVDRHSGTREVCSHIVCKITENILNNCTHQKVRDIICTSQEILPSGVYDIIRSYLQIDHANL	14	NA	>1.75	Unassigned
BG1C0462	4.96	-0.47	Healthy	METAB2C3AD44_20725	METAB2C3AD44_20725.TIR_2.1	MREFQYFISYSRDIYYEFVNHLNNMLNEIGLKTWIDKFEINIGDEIIDNLYTVLDKSADYYGIIFIFDETFFNKAWCIKELDYAMKKRIPFFPVLYKIKKEDIPSEYTFLKNYNLLTVSSLKEIDYIVDRFILLHLNNIVCRDIPKFSISSYVGNFLLEQIRCCTVNNIDAIFIIDNFSQYLRKQKKSGDFKLTHEILFCTEITQLLKERLFRKDFQGEYHFKILEIIQEIYTNIYM	YLKNYRLLISHSWHYEIQYSTIVTWLNNTSYFKWSNHSVSADRPLNTKTNQQLREELSQQIRGCNAVIVVAGMYTLYSEWINYEIDEALRMKKPIIGIKPWGNQRIPEKIQQNATVLVGWNSSSLISAVRNYAL	1	B4W0R0_9CYAN.TIR_2.3	1.189	Inactive
BG1C0462	4.96	-0.47	Healthy	METAB2C3AD44_30635	METAB2C3AD44_30635.TIR_2.1	MKVFISWSGQRSQAVAELISDWLKCVIQASQPWISTRDIDRGAIWFSEINDKLKDVSVGIVCLTQENKNKPWILFETGALAKGLSTNKVCTFLIDLKPEDLKDPLAQFNHTTPNKESVWELVRTINNCLVDKSLDDRILKQVFNTYWEQFENNFKRALDQYPPTEEVKPRTEQDLLSEILQNTRSLNQRIRVLERDATINSINSHMNLTPVEQKDVWYLQKQIDEIIKNGLLDEDEIISFLDKYDIPEKMIRNQIKYTLNQRLSESNKKKK	MKDFFVSYTGSDLNYATWVAETLEKNNYKVTIQAWDFKPGDNFVSKINEALLECKKLIVILSQSYLKSKWCEAEWTSKLSEQIKLNERRIIPIRIEPVDLQGLLSPIVYIDIVDKSESEAEQEILSGVSDVVERKSTGY	1	A8FZS9_SHESH.TIR_2.1	1.2617	Inactive
BG1C0462	4.96	-0.47	Healthy	METAB2C3AD44_101805	METAB2C3AD44_101805.TIR-like.1	MGYAIVLATPDDDGKAKSETAYKSRVRQNVVLELGMFLAKLGRERVAILLKEAADFEKPSDIQGLVYIPFQNKVDEVALSLIRELSRQRYKIDTTRI	MTVVLIGSETLDSKYVQYAIKKSYELGNSIIALKIGKIKNLSQQTSISQSVVKIVGKKNNGELLWFDEIIDKEYDYIKNDGYNNLEKWINEVDKVKER	0	NA	>1.75	Unassigned
BG1C0462	4.96	-0.47	Healthy	METAB2C3AD44_25845	METAB2C3AD44_25845.TIR_2.1	MQPGDSIIGKMKEGLEQYTTFFYFLPTNSLGSNMVAREWQSALMSSVNSGLKFVPIRLDDCNPPVIMKDLLYIDLYGIGIDEAIFQMKAVVNQENNYKPLEDKENLVAILHKNQILKSNLKLEQQYLVYKVLILLLYVITPLMTLRLYHMMNR	MTKHKVFISYHHANDQWYKNELEKMNDVFDIFVNRSVSLGDIDDEEEPQKIREIIRDEYLRDTSVLILLVGTETKNRKHVDWELYSSMRDSPRNGKSGVFVINLPTTGTKYIRASHGENEKNEFHPNITEWITINDRTT	14	NA	>1.75	Unassigned
BG1C0462	4.96	-0.47	Healthy	METAB2C3AD44_35990	METAB2C3AD44_35990.DUF1863.1	MTVVLIGSETLDSKYVQYAIKKSYELGNAIIALKIGKIKNLSQQTSISQSVVKIVGKKNNGELLWFDEIIDREYDYIKNDGYNNLEKWINDVDKVKER	EMHDVFISHASEDKDEFVRSLANSLMNHGLNVWYDEMTLRIGDSLRQKIDKGLANSRVGLVVLSPAFINKGWTNYELDGIVTRAISGEQILLPIWHNITKQEVVDFSPSLADKVARSTATHTIDEIAHEIAELLHSRC	0	NA	>1.75	Unassigned
BG1C0462	5.95	-0.08	Healthy	META3E4E44AD_15365	META3E4E44AD_15365.DUF1863.1	MSYRNKTYVAFASEDIKFYRLMEAWKANENIDFNFFDAHDLFISRDTSKPETIKRNLRERMKNAKQVVLLGSANTKRKGSDGVSFLAHEIDLIVEFNLPVVIANLDGDRTVDKNFIPKPILDSEHYTVSVSFQPKIIKYALDNYCVNYYSSSNSGSYLYPTSVYTKLGL	MSDIKNIFVSHYHTDAERIEDLKSLLGTYGMTMKDSSIYENKNPNNAHNEEYIKSIIRPQIDWAGTMVVLIGKDTSKSEYVNWEIEHAARKGKRIVGVYLPGESDSELPEALNKYGDSLQKWNGESIISGINGDNTWNG	0	META40DCD9F7_284855.DUF1863.1	1.6386	Inactive
BG1C0462	5.95	-0.08	Healthy	META3E4E44AD_205280	META3E4E44AD_205280.TIR_2.1	MSEKLIFLSHITEEKELAKIIKDAIEDEFSGFVEVFVSSDGNTIKAGQNFLNVIENGLVNCIAAIYLISPESVQRSWISFELGAVWVRNAISRQNGGPEIPAIPFCHSDMTFRDLPQPICNLNGIEANRSHSLEFAFKSIQTAVGGKGRLRTDFDVLAEKVNIFERDYTVFKSIGEILGLIGVDSQRRAQLVQLVNSSAENEVIIKTDTRQDSADIIFKLVDTKLSHFAKYKVTSSGLGMGLQGASPFCEFELRMDRKILSDYLAR	SALKIFLSHAKEGKNGLNIAKQLKELIDDSAMSRFFDSNDIAPGYRFDDEIINNIKESSVIIINSDIYSSRYWCQREIQAAKEFERPIIEIDLIDKAMDRKFPFAGNVPVVRVDIIDDKVEEGDLYRILENIMIETIRF	34	A0A160KV48_9MICO.TIR_2.1	1.4017	Inactive
BG1C0462	5.95	-0.08	Healthy	META3E4E44AD_206790	META3E4E44AD_206790.DUF1863.1	MARRVFFSFYYENDLSRALVVKNNWALKENEESGFINKGEFERIKRDGEESIRRWIDKQLAGTSVTVVLIGSETLDSEYVQYEIEKSYERGNAIIALKIGKVKNLSQKTSISQSVVKIVGKKANGELLWFDEIIDGEYDYIKNDGYNNLEQWIENVDKVKER	MTHKVFVSYHHSNDQKKAEYLRTTYGDNNTLLDRSLDESYENMTDDEILAAIRQEHLKDSTVTIVLIGSETANRKWIDWEIYSSLRPYGSRSRNGLLGIYLPTAGETPARLQDNIDSGYAVTMEWENISWQLESKIDEA	1	K9Q5L4_9CYAN.TIR_2.4	1.3291	Inactive
BG1C0462	5.95	-0.08	Healthy	META3E4E44AD_15360	META3E4E44AD_15360.TIR_2.1	MITYENIEFFICLVNVLDNNIYNILFFIFLSIAIPFLLFLAWKQHLKTKEIRSYLLKEGYNIIFNGEGNSYLAFNISNATFRAGDLTSNDYFQASISYIHDYRWEWKEVEAKKINNIFIIYISNIDFPSQKLFYRNNKSLAEIDWAKLQAIFHQPYEIQNDVMQDNNNTHYDFFISHAKEDKDTFVRPLVDELNRLGVIIWYDEQTLEVGDSLRRNIDLGLRKANYGIVILSHNFLNKKWTQYELDSLINRAVYDDNKIILPIWHNINAQEVSKYSHYLADKMALQTSLYSVKEIARELAEIAYRRR	MGHKTFISYKYSEAQDLRDRIIESLGDDATYYKGETSESPDLTNTSTENIKKNLKNMMYDTSVTIVIISPNMTKSKWIDWEIEYCLKSIMRKERTSHTNGVVGVIMKYNGGYSWIKTVTNNDDGCLSSSYDESKMYTII	0	G8Z3N0_ECOLX.TIR_2.2	0	ADPR
BG1C0462	7	-0.1	Healthy	META756C9A89_52400	META756C9A89_52400.TIR-like.1	MTDFEALQQLCNTADQLSNRYTSASSPDFKAWKTKADRLLIRRFGEDSYEFKSFNKISYSLSLFTISTPDSAFVEACTSGLRKAKAVLETYLDEFSDQEESASITNIGDFSKVFIVHGHDGELRERVARIIERQGLKAVILNEQSNHGQTIIEKLETEGNAAGAVCLFTADDEGKSRVEQLARPRARQNVVFEAGYFIGRLGRENVTILVDKGIEIPSDLQGVVYTGTDNWEFRLLKELRSMGYSIDLNKMDF	AHNFFAFISYRHTDIKAAKRLQFLLESYNLPTMIQKMKPEAPKRFKVFRDADELTSGVLNDELHHKLDESKYLIVICSPNSAQSKYVGEEIAYFRSKGREGEIIPFIIDGVPHSKDRECFHAQLTLGGLELLGIDVQVE	0	META102FD299_64095.TIR-like.1	0.1721	Inactive
BG1C0462	7	-0.1	Healthy	META756C9A89_05015	META756C9A89_05015.TIR_2.1	MSLHDKLLMHNFALANKKSPDFISELPQIEPKPYSNGHKIKWINHTLTSTEVTPPDNLIKICILIESGEIAITSVSDIANLLGVPAGQLLYILYRKKDNYRTFEIEKKNGKKRVINAPCGGLSILQTRLKPVLEYFYRPKKSAHGFIKGKSIITNAGMHIKKNFVVNIDLENYFESISFARVYGIFKSKPFNFAHPAATVLAQLCTHNGKLPQGACTSPILANIASASLENQLTQFAGRKKISYSRYADDITFSFNQRNIDIIKKNDDGSYSLSETIDNIISKNGFKINYDKFRVQTRNTRQSVTGLVVNDKVNINRRYIRITRSMIHRWTDDKLKYALLFATEKGYQAKDNNHAIQIFRNHIYGRLSFIKMVRGKDYPGYLKLMSYMSHNDPLKTQEG…	KPNKLFISHSSKDVEYIKLFIKLLEDIGMPDGSIVCTSVAGHGIPGGEKIYQWLRKQFVECDIRVVFALSHNYYASPASLNEMGAAWITRSTDTLLLLPGFDFSDIKGCIDSGKIGIKLDGEEEELRYRLDEFKDILIQ	1	ABTIR_ACIB9.TIR_2.2	1.0746	v-cADPR-x
BG1C0462	7	-0.1	Healthy	META756C9A89_180410	META756C9A89_180410.DUF1863.1	MEYRSCIIVLIGSETSSREWCRYEIEHAWKEGKGIVGIYVHHLKDFNGEQSTKGNNPFKLFYIDRTYNYIAERNYPVDGNEINLSEICKTYNPPYKISTNVYDYIKEHINEWVEEAIRIRNQYPK	MYTPCDKGGLANDGAELKYRARQNVVFEHGYLIGKLERKNVCALVKNDVEKPNDISGVVYISYDESGAWKIEIAKELKAAGYNIDFNKLF	1	NA	>1.75	Unassigned
BG1C0462	7	-0.1	Healthy	META756C9A89_80100	META756C9A89_80100.DUF1863.1	MAKRVFFSFYYENDLSRALVVKNNWALKENEESGFISNSEFERMKRDGDEAIERWIDKQIAGTSVTVVLIGSETLDSKYVQYAIKKVTN	QISGFFSYAHADNAYDFLSHLKDDLCTEFNILSGLTLDLYIDRESIAWGDNWRKSIASGINDASFFIPILSPNYFNSGSCRAELTQYMGKSKELGVKDLLLPLLLVDIKSDSLGLDTTLVSNVLEYQYLDISDLRFLER	0	NA	>1.75	Unassigned
BG1C0462	7.95	-0.43	Healthy	META0CA53E78_35060	META0CA53E78_35060.TIR_2.1	MLVQTELVAKRNYHYATLADNLTYHEALRNVDEWLSHLPRPVVIDEAQRISDLPLAVKEIVDASDSSTPQFILTGSASITRTGLDGQDPLTRRSQRFTLSPMTIREINRNSDTSIVDVLWKANPNMEWTATESKDELFSRMKTGGFPSYAINRTIMSDAERRLYIRDDIENTLGDTILPEEQFNKSLAQDLLNELLCIPGRVLNVSTLAIALNRDKRTIQRYISIFMRRFLLTHLPNLALAGQKQALARAKIHPIDTSLSVEAIQRSGNNPLEDPVIFGMLFESFVVNQIVPESQWSHYHPDLFYWRTSGKEAYEVDLVLVHDNELIGIEVKSSSKLHQGDFKGLEALKSKDQRFKRGFVIYTGDKILRHSSNMWAIPVSALWEKDAFTMKQEFVSLDT…	MIKAFLSHSSAQKTFVEKVAQILGLDNCFLDSKTFESGMQTIDEIIKAIGKSSIFVFFISKEALESQWVKDELSNVREYVDDGVIRFLPIIIDSNISHDDNRIKAWIRNEYNLQPYANPILVARRIKEVIRELSWREFP	13	META7C049C36_240330.TIR_2.1	0.9486	Inactive
BG1C0462	7.95	-0.43	Healthy	META0CA53E78_72340	META0CA53E78_72340.TIR_2.1	MPLKFLQWDLGQRRIGELVEVQIKGNAANVRLMDSANLQKFRRGQQHRYYGGLVKQSPWRVKIPRSGHWFITVDLGGLKGRVSASVSVLPGALPQARDLPLSSAPSLLHQVDDDFADDEVYDVFISHASEDKEEVVRPLANALRKAGLKVWYDEFELQIGDSLRRKIDQGLAKSRFGIVVISPNFIRKGWTNYELDGLITRAVTGDQILLPIWHHISKKEVIEFSPSLADKLARNTATDTVEDVASEISQMILGA	TDANLFLSYCHADNDHLKGAILQFVNDIIDEYNYETSNTLGLFVDKTSINWGEDWRQALDRGIGNANIILPIITPRYVRSEACRKELLDFNTRVTEHGPNRILPLMLQSIDGMTGISDRDPVWDIAHNRQYLPVGDLRL	1	META7C049C36_42220.TIR_2.1	0	v-cADPR-x
BG1C0462	11.07	-0.89	Healthy	META280D3877_150455	META280D3877_150455.TIR_2.1	MKSYDYFISHSSKDSKEVQKLIYVENQQGKNVFCDWINDIDYLKRHLLCDATLKVLEERMKQSKALIFVQSENSLKSIWCKYELNYFRALNSPIYVVDRESIVNNLFSLSQLDDNWFVDPNYKKTALITGEEIN	MRIFISHSIKNEKIVLKFAEFLESINSEIEVFCSSEKGSIGTGKNFVKTIFDELDACDLFIPVLSREYYESKFCMIELGVAYSYLIKKYKSNGEDYIFPYALYPVTKSQALAGTPMMNIQVGEINDKEDIRSLLEYIDL	34	HMPREF1064_00174.TIR_2.1	0.18505	Inactive
BG1C0462	11.07	-0.89	Healthy	META280D3877_203185	META280D3877_203185.TIR_2.1	MRIFISHATKNKEIVLKFAELLESISSEIEVFCSSESGSIKVGKNFIETIFKELSTSDLFVPILSKEYYESRFCMIELGVAYSYLFNKFEKNGEDYILPFALYPVKKGQALSGTPMANIQVGEINDKNDIRSFLECLSSEKGIRVGSGINRKLHSFKAEIDQIFLKYQNIVELARIATYFDDSIDYKKKEDIVNYSVKDNAVIVNFNMNPYELNEVRYPNFISVVLGYIDKIDIGRYLDFNDAAEFGFVLTSFTNSLKKIFVEFKYSDNNKILETFELPVAYGENKLSIPLKKMRSKALGEISEICFVVHPDDVVEEEGMFRISDMKVY	MSHKTFISYKWSEAQKLRDDIIDALKEKASYYKGETSDSPDLTDTTTDNIKKNLRDMMYDTSVTIVIISPHMKESKWIDWEIEYCLKDETRKGRTSHNNGIVGVIMKYKGGYDWFKATQKNEDGCSSIVYEESKVYDII	12	METAD38276BD_32925.TIR_2.1	1.189	Inactive
BG1C0462	11.07	-0.89	Healthy	META280D3877_216535	META280D3877_216535.TIR-like.1	MAIDIFQSLKNCVFDLQRADVQNYQQPLKQLARLLNSENLQSVNAHLTRNVELDTFLARSEDTESSMAGSAVLQWPDEPADILGLKLLLIEKMADDNNFSFNFCHTFFYDRNIIESIRKFTSSLVAPFVRDYQLYVENQHDPEPAVFRPVSRKIFIVHGHDNDALQSVARFISRIGLEEIILSERPDGSRTIIEKFEAESGDVSFAIVLMTPDDSGSALASESTRLRARQNVLYELGYFAGKLGRGKVLVLRKGDIEIPSDLAGVLYTELDEHGGWKRKLLSELAYAGVPFDKDKALSA	SYDYFISHSYLDHDEVQKLIKCLNRDDINVYCDWISDRDYLKRFLVCEDTLKVIRKRIDISKAVLFADSENSRKSMWVAYELQYAEKTHKPIYTVGFDGMKEINELKDYWFRDIRVEKVPL	0	META102FD299_64095.TIR-like.1	0.78018	Inactive
BG1C0462	11.07	-0.89	Healthy	META280D3877_226190	META280D3877_226190.TIR_2.1	MQISGFFSYAHADNAYDFLSHLKDDLCTEFNILSGLTLDLYIDRESIAWGDNWRKSIASGINDASFFIPILSPNYFNSGSCRAELTQYMGKSKELGVKDLLLPLLLVDIKSDSLGLDTTLVSNVLEYQYLDISDLRFLERGSGQYIKVVHNAARKLWEANGRLISMVDADSYAHHDNIEHIPADVNGAHAESSNDDGGFLLDSIADFQPTLDDMTASTELINSDIVSIGGCINRTNDLIEKKQQLNQFDPKVALALTGQLATELRPISSLYAEHADQFLDAVNKTERVLNPLVTYWKDSNSEEDNLESFQNLINATKEARAKVQSFKDSVEPAKRLSRSLFKTMQSIESSTSICLAAMDVVIGWQELLDD	MTKVFISYAWESEEHRAWVKALADRLLADGIEAIVDQYDLELGNRLPQFMEQSVRSSDYVLIKDFSLARA	13	META7C049C36_240330.TIR_2.1	0.9736	Inactive
BG1C0462	11.07	-0.89	Healthy	META280D3877_257085	META280D3877_257085.TIR-like.1	MPLAQLKRDTLSLVKLNGDRTDGIKGSVQKNKIFISRSDIAIEKGDLLIRSMPHGGTEEYIVIEPNFRMGVGGIPATYQAEVILKENTTTEEMTSSPSTAVPEAVIATVNTFIALCVTIVNEGASSPDKYASQFYRLRQELLELDNIITIPSWIRFSMSPADIKNNVGLNVTGGDGAWGRRRQYLQSESIKILSSYKTAPIIEHSVSENKIKNTEQVSGLTTMASDAGLNMKKKVFIVHGHDDKLKNEVYIFLANEGFQPVILHHEANEGQTIIEKLEKHIDTVSYAVVLYTACDEGKAKNETELKKRARQNVVLEHGWLMSKLSRKFVAAIVEDGVEFPGDLSGVVRISASDWKYDLSKELKVLNN	MYYRTRTYIAADWSGDYDAVEQLHKWNSSKYWSLSFTDAHDLMQARDNSLNCSIKASLSKRMDASRTFILIVGNNTKSVRSGSCQYCGSYKSYAYTCSRGHSLDYRSYVEYECEKAIRDGLEIIVLYNAATVNKSKCPD	0	META102FD299_64095.TIR-like.1	0.8326	Inactive
BG1C0462	11.07	-0.89	Healthy	META280D3877_46800	META280D3877_46800.TIR_2.1	MIPSNVRYVTRPLAQVLRQCPNKVAVLEGARAVGKTMLVQTELPDGYHYETLADKRTFEYASSHLDEWVDSLPTPCIIDEAQRIPDLPLSVKGVIDKQTGSTPFFILTGSASITRDGLDGQDPLTRRSLRYTLYPLTRREINKNTDTSIIDLLWNGTPNANYHSETNRDTLARYMTVGGFPSYAMPSIPIAESDLRFSVKTDIDNVLGDTILPGERLDKAIADAILKELLAVPGGILNVKRISDTIHSNPSTIERYISIFMRRFLISALPNLRSAPGKQLFTRAKIHPVDTSFSVETIRQSGRDFHNDRVLFGELFESFAVNQIIPEIQWSDIHPDAFYWRETGNKPKEVDLVLLHDNQLVALEMKSNNTVDRKDFSGIAALRDSDKRFHRGYVLYTGD…	KDYDVFISHASEDKEAVVRPLANALKEKGLNVWYDEFELKIGDSLRRKIDQGLAKSRFGIVVISRSFIKKGWTNYELDGLMTKAISGQQTLLPIWHDITKQEVIDYSPSLADKVARNTSQETVEEIANEIADMILG	13	META7C049C36_240330.TIR_2.1	1.0908	Inactive
BG1C0462	11.07	-0.89	Healthy	META280D3877_144445	META280D3877_144445.TIR_2.1	MKKQGLKVWYDTNKLKWGDSMREKIDKGLAKSRYGVVVLSPNYIAEHKYWTKAELNGLFQVESINGKVILPIWHNLTKKQVVEYSPIIADRKAMTTASMTAEEIAVQLKELFTPEVTEEN	MAHADIRISEDWSAEIKDALSSCDAGIAFLTDREAFKASTWCDQEIGWMLGRSEDKVLAMRFKLNGVYQDPYGPLGGCQAQPVAENESEDQITAKIVDWCMTRESLQNKLCTSLVKAFAKARNWYQRDDIYQRLKLFIH	35	NA	>1.75	Unassigned
BG1C0462	11.07	-0.89	Healthy	META280D3877_194825	META280D3877_194825.TIR_2.1	MQPGDSIIGKMKEGLEQYTTFFYFLPTNSLGSNMVAREWQSAQMSSVNSGLKFVPICLDDCNPPVIMKDLLYIDLYGIGIDEAIFQMKAVVNQENNYKPLEDKENLVAILHKNQILKSNLKLEQQYLVYKVLILLLYVITSLMTLRLYHMMNR	MSKPQIFVSFDFEKDRNYKYTLNMWNANSSFEFTCNDKSPSEIQSWNIPTVKRVLSRKINEATHVIVIVGKEANKLHKDRELIGYRNWQNFEIAKAKELGKKLIAVQLNSLYEYPEELKNCGATRVYSFTHDEIVKAIR	14	NA	>1.75	Unassigned
BG1C0462	11.96	-0.59	Healthy	METADF60605A_156840	METADF60605A_156840.TIR_2.1	MSGVTKHIFEHELDDILSMWNTEIKSVTPLLPRKYTKADIIALLKYYYPHEWQSVESKYKYYRTKDKYLKRRFGKSRYNMSEPELLIQRVSAFKKIFSESYKCAHWNAYSERSRVDSSVKLWEARKSKIDRINSKIEIALSKTQQVTPSFINQLIGLYERKNTTQKDKVYILLELKKYYCEKIIQFFFKLNDTELNKQLREEAFFHLQSFNFNPRLRKQRFMRIHAKTKKRKCYLREVYPNERYDIPRNPYELEYRIENSKEQKLKSYDYFISHSSKDSKEVQKLIYVENQQGKNVFCDWINDIDYLKRHLLCDATLKVLEERMKQSKALIFVQSENSLKSIWCKYELNYFRALNSPIYVVDRESIVNNLFSLSQLDDNWFVDPNYKKTALITGEEIN	FDGKLFLSYAHEDNDYLNDGIVQFAKAVVRAYRFQTGRSLSLFIDRRDIQWGDNWRKTISQGLGAANFLLPAITPNYLGSAMCREELLQFNTSKSSNKGNRILSLQWVPIEGATNLSEADPTNRLIKELISSHQWLDVS	34	HMPREF1064_00174.TIR_2.1	0.18505	Inactive
BG1C0462	11.96	-0.59	Healthy	METADF60605A_156845	METADF60605A_156845.DUF1863.1	MAHKTFISYKYSEAQELRDRIIKAFGDDASYYQGETSASPDLTDTSTENIKKKLKDMMYDTSVTIVIVSPHIKESKWIDWEIEYCLKNITRKNRTSHTNGIVGVIMKVNGGYDWFKYTSTKSDGCSVSNYYDSKVYDIINNNRYNQNPKVYSCNQCKCVSALTGSYIAFVEEDEFLSNPKKYIDNAYDKSENDADGYDLTKQR	DKAMEIFMGSSSEAAEYMEGIAVHLENLKMKPLLWNATGKGIFIPNVNTIDSLIAIAERVDAAVFIFNADDKTWNDKSSLESTNTVRDNVLFEYGLFMGKLGKNNVCFICKGNPKVASDLKGITYINGDEGDYNVKSKI	1	CLOHYLEM_07548.DUF1863.1	0.41974	Inactive
BG1C0462	11.96	-0.59	Healthy	METADF60605A_179410	METADF60605A_179410.TIR_2.1	MRIFISHATKNKEIVLKFAELLESISSEIEVFCSSESGSIKVGKNFIETIFKELSTSDLFVPILSKEYYESRFCMIELGVAYSYLFNKFEKNGEDYILPFALYPVKKGQALSGTPMANIQVGEINDKNDIRSFLECLSSEKGIRVGSGINRKLHSFKAEIDQIFLKYQNIVELARIATYFDDSIDYKKKEDIVNYSVKDNAVIVNFNMNPYELNEVRYPNFISVVLGYIDKIDIGRYLDFNDAAEFGFVLTSFTNSLKKIFVEFKYSDNNKILETFELPVAYGENKLSIPLKKMRSKALGEISEICFVVHPDDVVEEEGMFRISDMKVY	PFNDSYLTPSEDPVYKAIKTAGEQAGFSCVRADEIRTPTDIKDDIFKLIEGSKIIVADLSGGNRNVYYEMGLAHARGRIVIPISGDDEKLPFDIGHIRTVFFHRDLHGIEGLTRDLTQVLNAVS	12	METAD38276BD_32925.TIR_2.1	1.189	Inactive
BG1C0462	11.96	-0.59	Healthy	METADF60605A_192700	METADF60605A_192700.TIR_2.1	MQISGFFSYAHADNAYDFLSHLKDDLCTEFNILSGLTLDLYIDRESIAWGDNWRKSIASGINDASFFIPILSPNYFNSGSCRAELTQYMGKSKELGVKDLLLPLLLVDIKSDSLGLDTTLVSNVLEYQYLDISDLRFLERGSGQYIKVVHNAARKLWEANGRLISMVDADSYAHHDNIEHIPADVNGAHAESSNDDGGFLLDSIADFQPTLDDMTASTELINSDIVSIGGCINRTNDLIEKKQQLNQFDPKVALALTGQLATELRPISSLYAEHADQFLDAVNKTERVLNPLVTYWKDSNSEEDNLESFQNLINATKEARAKVQSFKDSVEPAKRLSRSLFKTMQSIESSTSICLAAMDVVIGWQELLDD	KDKPQVFIASSVEGLDVAYAVQELLEYNAECTVWDQGVFEPSSYTLPDLIERLKITDYGIFVFSIDDTLRIRVVEEKSVRDNVILELGLFMGAIGQKNCFIVIPSSGECIHLPTDLTGMTMLKYNPKRKDGKLNAALGP	13	META7C049C36_240330.TIR_2.1	0.9736	Inactive
BG1C0462	11.96	-0.59	Healthy	METADF60605A_221420	METADF60605A_221420.TIR_2.1	MIPSNVRYVTRPLAQVLRQCPNKVAVLEGARAVGKTMLVQTELPDGYHYETLADKRTFEYASSHLDEWVDSLPTPCIIDEAQRIPDLPLSVKGVIDKQTGSTPFFILTGSASITRDGLDGQDPLTRRSLRYTLYPLTRREINKNTDTSIIDLLWNGTPNANYHSETNRDTLARYMTVGGFPSYAMPSIPIAESDLRFSVKTDIDNVLGDTILPGERLDKAIADAILKELLAVPGGILNVKRISDTIHSNPSTIERYISIFMRRFLISALPNLRSAPGKQLFTRAKIHPVDTSFSVETIRQSGRDFHNDRVLFGELFESFAVNQIIPEIQWSDIHPDAFYWRETGNKPKEVDLVLLHDNQLVALEMKSNNTVDRKDFSGIAALRDSDKRFHRGYVLYTGD…	MGYVFVSYSRRQSAAADTLIDWMERHGIAVWKDTASMPAGVAWRRQVTEAIRGADLVVMCVSRLWYGSQACRDEEDQAAHYHRPQVRIPVDPGLFDPTRAVAAIQAAWDAVTPEDRLAGELETAAGDWANRGGRPRDLA	13	META7C049C36_240330.TIR_2.1	1.0908	Inactive
BG1C0462	11.96	-0.59	Healthy	METADF60605A_267645	METADF60605A_267645.TIR_2.1	MKFNKNDVQILSLLISAFAIMLTMFLTLRKSSLLKLDNVFVLELAVVLVSIMVSSYTLLIIKRVNPKKYIYLSYATCNHQDKEIADKIILVLNEQFKKLSKYRFEIITEDSIPFGNDIDITMKENIAKSEIVIVIVSSAYLESEWCINEFTIFSNDNNKRIIPVVTESFSYLAELPKDISNIKALSLIDCKLEEDFSKTIAMLAKDLVKQRKD	TDANLFLSYCHADNDHLKGAILQFVNDIIDEYNYETSNTLGLFVDKTSINWGEDWRQALDRGIGNANIILPIITPRYVRSEACRKELLDFNTRVTEHGPNRILPLMLQSIDGMTGISDRDPVWDIAHNRQYLPVGDLRL	3	B4W0R0_9CYAN.TIR_2.2	1.3192	Inactive
BG1C0462	11.96	-0.59	Healthy	METADF60605A_284420	METADF60605A_284420.TIR_2.1	MLVQTELVAKRNYHYATLADNLTYHEALRNVDEWLSHLPRPVVIDEAQRISDLPLAVKEIVDASDSSTPQFILTGSASITRTGLDGQDPLTRRSQRFTLSPMTIREINRNSDTSIVDVLWKANPNMEWTATESKDELFSRMKTGGFPSYAINRTIMSDAERRLYIRDDIENTLGDTILPEEQFNKSLAQDLLNELLCIPGRVLNVSTLAIALNRDKRTIQRYISIFMRRFLLTHLPNLALAGQKQALARAKIHPIDTSLSVEAIQRSGNNPLEDPVIFGMLFESFVVNQIVPESQWSHYHPDLFYWRTSGKEAYEVDLVLVHDNELIGIEVKSSSKLHQGDFKGLEALKSKDQRFKRGFVIYTGDKILRHSSNMWAIPVSALWEKDAFTMKQEFVSLDT…	MQKVFLSHSSADKESYVRIVAKKLINNIGEENVILDEITFQQARKTIEEIDKGLNETDLFVLFISETSLESEWVQEEIFKAEELWNKKRLNQICPIIISEKITYDNPKIPDWLRENYNLQYVSRPTKAEQIIEQRMIEL	13	META7C049C36_240330.TIR_2.1	0.92424	Inactive
BG1C0462	11.96	-0.59	Healthy	METADF60605A_109040	METADF60605A_109040.TIR_2.1	MPLKFLQWDLGQRRIGELVEVQIKGNAANVRLMDSANLQKFRRGQQHRYYGGLVKQSPWRVKIPRSGHWFITVDLGGLKGRVSASVSVLPGALPQARDLPLSSAPSLLHQVDDDFADDEVYDVFISHASEDKEEVVRPLANALRKAGLKVWYDEFELQIGDSLRRKIDQGLAKSRFGIVVISPNFIRKGWTNYELDGLITRAVTGDQILLPIWHHISKKEVIEFSPSLADKLARNTATDTVEDVASEISQMILGA	QNYKIFLSHKSDDARFTNFIYKLLEQRGARKTDFFYTSADDNTEKYNDITSLSTQIKNNIVDDKSLIVYLATPLFKKSEFCLFEAGAGWATRGIEDYKIIGLRYEDIPQYLTNGKSEFSFLTNSEKSIELNKRTYLYLI	1	META7C049C36_42220.TIR_2.1	0	v-cADPR-x
BG1C0462	11.96	-0.59	Healthy	METADF60605A_156855	METADF60605A_156855.DUF1863.1	MTKRQVFYSFHFKNDSWRAGQVRNIGVVEGNTPVSSNDWEEVKRKGNVAVKRWINSHMEYRSCIIVLIGSETSSREWCRYEIEHAWKEGKGIVGIYVHHLKDFNGEQSTKGNNPFKLFYIDRTYNYIAERNYPVDGNEINLSEICKTYNPPYKISTNVYDYIKEHINEWVEEAIRIRNQYPK	MTSHKCFISFKSDDMHYKKYIQNYLDIDMIDKSLNEPIQSVNEDYIMRKIREDYLQDSTVTIHLIGEYSAENSYLNQNYIKRELQASLSNTSAGTRNGILGVVLPEVYDKIYKGQQACSQCFKNHNIVVINENTTIREF	1	K9Q5L4_9CYAN.TIR_2.5	1.5659	v-cADPR-x
BG1C0462	11.96	-0.59	Healthy	METADF60605A_222405	METADF60605A_222405.TIR_2.1	MSAILSEREKKQWEEIKVLAQNNNYFDLDDADAIRMKRVLDLLQAQGYIENLNVDGTNMFSVLGNLHDFDEWLKDEEKEFLLKEQQQRQRHCQELRQLRASSIVNSQPIINGVHIMDAASEEILHNILSVYDGNANRIVQCDSSIFPAGYRNDPMATQQEMEKLLMYGVVTSTMYYKNSLKTVLTPQGLTYFDEKERAMKKDVSTISEKPLRKKYDVFISHANKDKLSYVNDLNKVIKKLGINIFYDTDVLSWGDNFKQVILDGTAESEFAIIVISKNFFGREWTERELDEFLAQQNASGQKTVLPLLYGITFDELKEKYPTLGDIQAITTKDYTKPEIAILLAKELIKRYK	MRSKIDDGLRKSKFGVVVLSPDYIKDGKYWTKTELDGLFQIESVNGKMLLPVWHNLTKKEVMEYSPIVASKLAMTTANMTPQEMAKELYKLLSEE	1	BTPA_BRUMB.TIR_2.2	1.0222	v-cADPR-x
BG1C0462	11.96	-0.59	Healthy	METADF60605A_274315	METADF60605A_274315.TIR_2.1	MQPGDSIIGKMKEGLEQYTTFFYFLPTNSLGSNMVAREWQSAQMSSVNSGLKFVPICLDDCNPPVIMKDLLYIDLYGIGIDEAIFQMKAVVNQENNYKPLEDKENLVAILHKNQILKSNLKLEQQYLVYKVLILLLYVITSLMTLRLYHMMNR	KEKQVFISHSSKDKKDVEMIIPYLNGQDLPVWFDKYSIPVGASITEQVQRGIEESDMVIFWVTDNFLNSNWCQMEMKAYISRMIQENIRICIVMDDDIEIKKLPLFLRDIKHIRRDHRSVIEVAEEIAGIIKYM	14	NA	>1.75	Unassigned
BG1C0462	12.98	-0.91	Healthy	META49E51CF3_119385	META49E51CF3_119385.TIR_2.1	MLVQTELPDGYHYETLADKRTFEYASSHLDEWVDSLPTPCIIDEAQRIPDLPLSVKGVIDKQTGSTPFFILTGSASITRDGLDGQDPLTRRSLRYTLYPLTRREINKNTDTSIIDLLWNGTPNANYHSETNRDTLARYMTVGGFPSYAMPSIPIAESDLRFSVKTDIDNVLGDTILPGERLDKAIADAILKELLAVPGGILNVKRISDTIHSNPSTIERYISIFMRRFLISALPNLRSAPGKQLFTRAKIHPVDTSFSVETIRQSGRDFHNDRVLFGELFESFAVNQIIPEIQWSDIHPDAFYWRETGNKPKEVDLVLLHDNQLVALEMKSNNTVDRKDFSGIAALRDSDKRFHRGYVLYTGDKVQQFTNNIWALPISSLWDSDGFQTATSDAEHYSLS…	SPKDVFISHSHKDINKVKAFAGWLYNCFGLKAFIDSCSWEYCDELLNKIDKKYCYNPKTKTYDYNLRNYTTSHVHMMLSTALTEMMNKTECVIFFNTPNSISMTEALSKIKDNPKEKRTTSPWIYYELSMTTMLQITEP	13	META7C049C36_240330.TIR_2.1	1.0908	Inactive
BG1C0462	12.98	-0.91	Healthy	META49E51CF3_245340	META49E51CF3_245340.TIR_2.1	MLVQTELVAKRNYHYATLADNLTYHEALRNVDEWLSHLPRPVVIDEAQRISDLPLAVKEIVDASDSSTPQFILTGSASITRTGLDGQDPLTRRSQRFTLSPMTIREINRNSDTSIVDVLWKANPNMEWTATESKDELFSRMKTGGFPSYAINRTIMSDAERRLYIRDDIENTLGDTILPEEQFNKSLAQDLLNELLCIPGRVLNVSTLAIALNRDKRTIQRYISIFMRRFLLTHLPNLALAGQKQALARAKIHPIDTSLSVEAIQRSGNNPLEDPVIFGMLFESFVVNQIVPESQWSHYHPDLFYWRTSGKEAYEVDLVLVHDNELIGIEVKSSSKLHQGDFKGLEALKSKDQRFKRGFVIYTGDKILRHSSNMWAIPVSALWEKDAFTMKQEFVSLDT…	MYFVPFISKEYEKKVWTRLEVNSALERNMNESRPDFQQYILPVRFDDTRIPGIVGSIGHIDARKTTPQEIAHMIFEKVNKGKKTLENNKTEEMVELLSINFNHKINEDKRRIMEKIFSSQTTSHVIVVYGEKGLGKRSC	13	META7C049C36_240330.TIR_2.1	0.92424	Inactive
BG1C0462	12.98	-0.91	Healthy	META49E51CF3_60585	META49E51CF3_60585.TIR_2.1	MQISGFFSYAHADNAYDFLSHLKDDLCTEFNILSGLTLDLYIDRESIAWGDNWRKSIASGINDASFFIPILSPNYFNSGSCRAELTQYMGKSKELGVKDLLLPLLLVDIKSDSLGLDTTLVSNVLEYQYLDISDLRFLERGSGQYIKVVHNAARKLWEANGRLISMVDADSYAHHDNIEHIPADVNGAHAESSNDDGGFLLDSIADFQPTLDDMTASTELINSDIVSIGGCINRTNDLIEKKQQLNQFDPKVALALTGQLATELRPISSLYAEHADQFLDAVNKTERVLNPLVTYWKDSNSEEDNLESFQNLINATKEARAKVQSFKDSVEPAKRLSRSLFKTMQSIESSTSICLAAMDVVIGWQELLDD	KKPLIFISHSSKNKDQVAKIADLLRSINLSPRRDIFCSSLPGYGIPNGANIFDFLRERFLNYDLHIIFVHSPEYYESPVSLNEMGAAWVLRANATSLLLPGFDFSGMKGVIGSDCIAIKLDGDRSEVKDRLNQLRRDLE	13	META7C049C36_240330.TIR_2.1	0.9736	Inactive
BG1C0462	12.98	-0.91	Healthy	META49E51CF3_210380	META49E51CF3_210380.TIR_2.1	MPLKFLQWDLGQRRIGELVEVQIKGNAANVRLMDSANLQKFRRGQQHRYYGGLVKQSPWRVKIPRSGHWFITVDLGGLKGRVSASVSVLPGALPQARDLPLSSAPSLLHQVDDDFADDEVYDVFISHASEDKEEVVRPLANALRKAGLKVWYDEFELQIGDSLRRKIDQGLAKSRFGIVVISPNFIRKGWTNYELDGLITRAVTGDQILLPIWHHISKKEVIEFSPSLADKLARNTATDTVEDVASEISQMILGA	NKYDIFISYRRKDAGDKAEHLKDLLEPYYKGRISFDRENLTGKFNVQLIERIDHVKDFLLVIGKNSLCYNNEDKSKESIAFYNELTSLSQDAFARRINELGPDANIDYVRIEIGRALRRHDLHIIPVVPERSQDFNFAA	1	META7C049C36_42220.TIR_2.1	0	v-cADPR-x
BG1C0462	12.98	-0.91	Healthy	META49E51CF3_96085	META49E51CF3_96085.TIR_2.1	MQPGDSIIGKMKEGLEQYTTFFYFLPTNSLGSNMVAREWQSAQMSSVNSGLKFVPICLDDCNPPVIMKDLLYIDLYGIGIDEAIFQMKAVVNQENNYKPLEDKENLVAILHKNQILKSNLKLEQQYLVYKVLILLLYVITSLMTLRLYHMMNR	MKNFFDVNDIQAGDDFNDTICENIKKSTLVVVHSNTYSSRFWCQKEILCAKQNGRPIIEVNCIDGFEDRSFPFMCNYPTIRFNDNILEVIELALMETIRFYYCDRLMRMYRENGYLIGVKTFNSVPDSFMINDTEEEVI	14	NA	>1.75	Unassigned
BG1C0462	13.93	-0.84	Healthy	META43E26E5F_121845	META43E26E5F_121845.DUF1863.1	MSKPQIFVSFDFEKDRNHKYTLNMWNANSSFEFTCNDKSPSEIQSRNIPTVKSVLSRKINEATHVIVIVGKEANKLHKDRELIGYRNWQNFEIAKAKELGKKLIAVQLNSLYEYPEELKNCGATRVYSFTHDEIVKAIRGW	MKVFISHKKEDEIKAMEVLSTLKAEKIDAYLDLLDDYVSNDGEKLTKHIRQKLRECTHAIVIISTKTKESWWVPFEIGMATEKDMPIVNYLVDFEYLPKYLEYWPQLKSLQDVSKYVKAGEEISQEILLEKSKQSGYYQ	0	META3C0CE0E5_239450.DUF1863.1	0	Inactive
BG1C0462	13.93	-0.84	Healthy	META43E26E5F_121855	META43E26E5F_121855.DUF1863.1	MAKKKVCCSFDYENDRHYYNLLEAWNENENIDFSINDCTPSEIQSESISKIKQVLSTKIGQANYMIAIIGEHSNDEHPDSEEIGYKNWQAYEIDKNNEKGNGLVAVRLDSSYSVPDEAYGIGAKWVYSFNLDDILEALEELKN	MIYNLFISHSWAYGDAYDGLINLLNKRRYFEYRNYSVPKNDPIHNAKNDSQLRTAIRKQMQPVSCVLILAGVYSTYSKWINIEIELAKEMGKRIIAIEPWASQKTSQTVKNNADVIVGWNTESIVKAIRNY	0	META40DCD9F7_284855.DUF1863.1	0.36181	Inactive
BG1C0462	13.93	-0.84	Healthy	META43E26E5F_134270	META43E26E5F_134270.DUF1863.1	MAHKTFISYKYSEAQELRDRIIKAFGDDASYYQGETSASPDLTDTSTENIKKKLKDMMYDTSVTIVIVSPHIKESKWIDWEIEYCLKNITRKNRTSHTNGIVGVIMKVNGGYDWFKYTSTKSDGCSVSNYYDSKVYDIINNNRYNQNPKVYSCNQCKCVSALTGSYIAFVEEDEFLSNPKKYIDNAYDKSENDADGYDLTKQR	NSPMVFISHSSKDKAFVEELVELLESIGFDESNLFCSSVDGYGIGLGEDIFETLKKLFREHELFVIFVHSPRYYESPISLNEMGAAWVLKTNFYSFLTQDMQFERMKGVVNSDKVAIKVSAEDAKARLNELKDKLCAAF	1	CLOHYLEM_07548.DUF1863.1	0.41974	Inactive
BG1C0462	13.93	-0.84	Healthy	META43E26E5F_135910	META43E26E5F_135910.TIR_2.1	MVMTVTKKYHVGVSYANEDQDIVKSVVKALESVGLTVFFDQKEATRLVGKNLTYTLPEIYRNCCEYCLMFVSNSYVSKKWTTYERDWLLDKRIELQRDDIFTDCIIPVFIDRMDMPGLNPGIVGFDIRKQSADDIARIMYEKIAGSESHMTAEPLSLETVFNKVLAAVEDLLTKQSTCPYQTDRLSEYDVVVHLSAEDNDYFLRLALEEPLHGLLKIAQGEVFMPQQEWIWDAEADLEDGQLQFINYNLTPEFPGLPHPYTVEKLCKAVMQKVSDFVKEYPHV	MFISYKRSDSLTFAHQLHDALVAAHYKPFLDSYSISYGVDFQEYLRHELSDSSVFVFLNTPKYPMSQFTMEELTICSKLQMGILEIKTPNSSNYEEAKFSVRYELSKEITKDEKVDEAIISSIISTLENNRLEMQSFRQ	8	META345FD2C4_86460.TIR_2.1	0	Inactive
BG1C0462	13.93	-0.84	Healthy	META43E26E5F_152410	META43E26E5F_152410.TIR_2.1	MKIFISHASKNKEIILKFADFLESISTEIEVFCTSEKGCIAAGKNFIETIFEELNTSDLFIPVLSQEYYESKFCMIELGVAYSYMYSKHKKNGEYIFPFALYPINKGQALSGTPLSDIQVGDINSEVDVKAFLEYLSKERRISFGSGINKKLHLFESEINTRVLKKVNISEQAKIGTYFDDSIFFRNKEDVVNHIVKNDVITVNFNMNPYGEGIIKYPNFISTVLGYADKLNLGQYLEFNSLAAFQFTLLNLTGSLKKITVEFKYSDSNRILEAFELPVVQGENKLSIPLAKLRSKALYKISEVCFVIHPEDVVENAGTFEIQKIEII	MSYNVFVSYKYADTDVQHITGHFPTKVRHYVDEIEKLLSLDDHIYYGEHDGEDLTDWTDEQIWEELKDRIYPTTCTIVLISPNMKEPHRYDKSQWIPWELSYSIRETVRNDRKSHRNGILAVVLPDRNGSYDYAITNNN	12	METAD38276BD_32925.TIR_2.1	1.102	Inactive
BG1C0462	13.93	-0.84	Healthy	META43E26E5F_204900	META43E26E5F_204900.TIR_2.1	MFHPFDGGMGISFERISDVPEFQNWLQEIKLELQGIYDRTHDTFVWETINLCGKRLDGVTEKTYFIELVGKLQAIRKNIDKYYPDEKKESKLSHSQGGASGMKKKPLIFISHSSKNKDQVAKIADLLRSINLSPRRDIFCSSLPGYGIPNGANIFDFLRERFLNYDLHIIFVHSPEYYESPVSLNEMGAAWVLRANATSLLLPGFDFSGMKGVIGSDCIAIKLDGDRSEVKDRLNQLRRDLESEFDISDNEDIIWEEARDKFICEINGNVPIPKEDVGTASVSITEEMKQLLKKVATVPEGQILIDSDLESGTYIQIGSEVVAKEYPDRREYAVWEEALNACLKEKYIKRKSEEICVITNAGYKVVE	MRNKNQFISDALKWNWGIKLFVAHADIRISEDWSAEIKNALSSCDAGIAFLTDREAFKASTWCDQEIGWMLGRFEDKVLAMRFKLNGVYQDPYGPLGGRQAQPVAENESEDQIAAKIVDWCMTRESLRNKLCTSLVKVF	12	DORLON_01619.TIR_2.1	1.0923	Inactive
BG1C0462	13.93	-0.84	Healthy	META43E26E5F_208430	META43E26E5F_208430.TIR_2.1	MRIFISHATKNKEIVLKFAELLESISSEIEVFCSSESGSIKVGKNFIETIFKELSTSDLFVPILSKEYYESRFCMIELGVAYSYLFNKFEKNGEDYILPFALYPVKKGQALSGTPMANIQVGEINDKNDIRSFLECLSSEKGIRVGSGINRKLHSFKAEIDQIFLKYQNIVELARIATYFDDSIDYKKKEDIVNYSVKDNAVIVNFNMNPYELNEVRYPNFISVVLGYIDKIDIGRYLDFNDAAEFGFVLTSFTNSLKKIFVEFKYSDNNKILETFELPVAYGENKLSIPLKKMRSKALGEISEICFVVHPDDVVEEEGMFRISDMKVY	KEYNIFISYSHNDEEAAAYLYNWLTSHGLSCFLDSTIWHSADKLLAKIDERYSMAKDHTHYDYGKRNFSTSHVHAMLSMAMLEAIDRSECCIFIKSENSVPLEVGIKNKTLSPWIYEENLFMDKIRRKEPSRFHHQNMI	12	METAD38276BD_32925.TIR_2.1	1.189	Inactive
BG1C0462	13.93	-0.84	Healthy	META43E26E5F_242025	META43E26E5F_242025.TIR_2.1	MQISGFFSYAHADNAYDFLSHLKDDLCTEFNILSGLTLDLYIDRESIAWGDNWRKSIASGINDASFFIPILSPNYFNSGSCRAELTQYMGKSKELGVKDLLLPLLLVDIKSDSLGLDTTLVSNVLEYQYLDISDLRFLERGSGQYIKVVHNAARKLWEANGRLISMVDADSYAHHDNIEHIPADVNGAHAESSNDDGGFLLDSIADFQPTLDDMTASTELINSDIVSIGGCINRTNDLIEKKQQLNQFDPKVALALTGQLATELRPISSLYAEHADQFLDAVNKTERVLNPLVTYWKDSNSEEDNLESFQNLINATKEARAKVQSFKDSVEPAKRLSRSLFKTMQSIESSTSICLAAMDVVIGWQELLDD	YLKNYRLLISHSWHYEIQYSTIVTWLNNTSYFKWSNHSVSADRPLNTKTNQQLREELSQQIRGCNAVIVVAGMYTLYSEWINYEIDEALRMKKPIIGIKPWGNQRIPEKIQQNATVLVGWNSSSLISAVRNYAL	13	META7C049C36_240330.TIR_2.1	0.9736	Inactive
BG1C0462	13.93	-0.84	Healthy	META43E26E5F_78870	META43E26E5F_78870.TIR_2.1	MLVQTELVAKRNYHYATLADNLTYHEALRNVDEWLSHLPRPVVIDEAQRISDLPLAVKEIVDASDSSTPQFILTGSASITRTGLDGQDPLTRRSQRFTLSPMTIREINRNSDTSIVDVLWKANPNMEWTATESKDELFSRMKTGGFPSYAINRTIMSDAERRLYIRDDIENTLGDTILPEEQFNKSLAQDLLNELLCIPGRVLNVSTLAIALNRDKRTIQRYISIFMRRFLLTHLPNLALAGQKQALARAKIHPIDTSLSVEAIQRSGNNPLEDPVIFGMLFESFVVNQIVPESQWSHYHPDLFYWRTSGKEAYEVDLVLVHDNELIGIEVKSSSKLHQGDFKGLEALKSKDQRFKRGFVIYTGDKILRHSSNMWAIPVSALWEKDAFTMKQEFVSLDT…	GYFRMFISHITSKKQQASNLKNALEEYGITSFVAHEDINPTREWQKEIQRALNSMDCMSAMLYNGFHESNWCDQEVGIALGRSITVLPLILDHDPYGFLGEFQGVKIKGMHPVDLAKDIFTILCENPNTRNKYLSCLTG	13	META7C049C36_240330.TIR_2.1	0.92424	Inactive
BG1C0462	13.93	-0.84	Healthy	META43E26E5F_245035	META43E26E5F_245035.TIR_2.1	MPLKFLQWDLGQRRIGELVEVQIKGNAANVRLMDSANLQKFRRGQQHRYYGGLVKQSPWRVKIPRSGHWFITVDLGGLKGRVSASVSVLPGALPQARDLPLSSAPSLLHQVDDDFADDEVYDVFISHASEDKEEVVRPLANALRKAGLKVWYDEFELQIGDSLRRKIDQGLAKSRFGIVVISPNFIRKGWTNYELDGLITRAVTGDQILLPIWHHISKKEVIEFSPSLADKLARNTATDTVEDVASEISQMILGA	MQKVFLSHSSADKESYVRIVAKKLINNIGEENVILDEITFQQARKTIEEIDKGLNETDLFVLFISETSLESEWVQEEIFKAEELWNKKRLNQICPIIISEKITYDNPKIPDWLRENYNLQYVSRPTKAEQIIEQRMIEL	1	META7C049C36_42220.TIR_2.1	0	v-cADPR-x
BG1C0462	13.93	-0.84	Healthy	META43E26E5F_282260	META43E26E5F_282260.TIR_2.1	MKKKNFEYEVALSFAGEQRDYVEKVSKELSLLNIKHFYDYNEQVNLWGKNLTQYLDSVYFEKAMYFVPFISKEYEKKVWTRLEVNSALERNMNESRPDFQQYILPVRFDDTRIPGIVGSIGHIDARKTTPQEIAHMIFEKVNKGKKTLENNKTEEMVELLSINFNHKINEDKRRIMEKIFSSQTTSHVIVVYGEKGLGKRSCVQQFLHEKKKVIKISPNVENRFQLEAVMSSLGIDTNYLKQNSDLSFEDQIKKEFFSICKKEPLIIYVERFFNMDSQTIKFLLETTEVLLNRFLHCQTFMIFELDIEENTNTLIPFYKFPPNHTDFICFNRLSTNDLRYYFFDTLGDIVISDENLTYILDSSFGNIMYLNIAINYLKGEHYIRFENGKYICDKLPSGI…	MKVFVSWSGELSCQIAEVLKKWIPCIIQSVDVFFSPEDIEKGDNWDKTISSELSECKYGIICLTSDNTSAPWINFEAGAIAKSLDSKVTALMVNIKPSDIKGPLSRYQATRFEKADFFQLIESINKALDTPLDSKVLEN	8	A0A1H7VGH3_9FLAO.TIR_2.1	0.70985	v-cADPR-y
BG1C0462	14.98	-1.29	Healthy	METAEF1EC719_126210	METAEF1EC719_126210.TIR_2.1	MKFNKNDVQILSLLISAFAIMLTMFLTLRKSSLLKLDNVFVLELAVVLVSIMVSSYTLLIIKRVNPKKYIYLSYATCNHQDKEIADKIILVLNEQFKKLSKYRFEIITEDSIPFGNDIDITMKENIAKSEIVIVIVSSAYLESEWCINEFTIFSNDNNKRIIPVVTESFSYLAELPKDISNIKALSLIDCKLEEDFSKTIAMLAKDLVKQRKD	ELFDIFLSYNINDKDVVKGIYYVLKRMGFKVYVDFVVDPQLDRRCVTKETAECIQSRLKHSKSLIYAQSSNAAMSKWMPWELGVVDGKTNKCFIMPVQKEDETINSRQEYLLLYPVIGINTFSELRVYDSEYSNYSKPL	1	B4W0R0_9CYAN.TIR_2.2	1.3192	Inactive
BG1C0462	14.98	-1.29	Healthy	METAEF1EC719_213925	METAEF1EC719_213925.TIR_2.1	MKIFISHASKNKEIILKFADFLESISTEIEVFCTSEKGCIAAGKNFIETIFEELNTSDLFIPVLSQEYYESKFCMIELGVAYSYMYSKHKKNGEYIFPFALYPINKGQALSGTPLSDIQVGDINSEVDVKAFLEYLSKERRISFGSGINKKLHLFESEINTRVLKKVNISEQAKIGTYFDDSIFFRNKEDVVNHIVKNDVITVNFNMNPYGEGIIKYPNFISTVLGYADKLNLGQYLEFNSLAAFQFTLLNLTGSLKKITVEFKYSDSNRILEAFELPVVQGENKLSIPLAKLRSKALYKISEVCFVIHPEDVVENAGTFEIQKIEII	TSNNKVFIVHGHDSLKTEVELFLTKLGLEPIILHKQANMGKTIIEKIEKYTDVGFGIVLYTPDDEGRVKGNSELSSRARQNVVFEHGYLIGKLGRDRVCALVVDNVEKPGDIDGIVYVNVDDNGYWKVALAKDMKAVGF	12	METAD38276BD_32925.TIR_2.1	1.102	Inactive
BG1C0462	14.98	-1.29	Healthy	METAEF1EC719_224300	METAEF1EC719_224300.DUF1863.1	MAKKKVCCSFDYENDRHYYNLLEAWNENENIDFSINDCTPSEIQSESISKIKQVLSTKIGQANYMIAIIGEHSNDEHPDSEEIGYKNWQAYEIDKNNEKGNGLVAVRLDSSYSVPDEAYGIGAKWVYSFNLDDILEALEELKN	ANAAKDFCYYNLLKAWKAADLSFPFVDSHNKTYSVRDGSDWEQTLKPRLHERLNASANVVLFLSSETKYSRALREEIDYAINTKGLPIIVVYPELTTKADIHTPSGFTTKVKNLWNKLPVFRDNKYKVPVLHVPYNKVL	0	META40DCD9F7_284855.DUF1863.1	0.36181	Inactive
BG1C0462	14.98	-1.29	Healthy	METAEF1EC719_224310	METAEF1EC719_224310.DUF1863.1	MSKPQIFVSFDFEKDRNHKYTLNMWNANSSFEFTCNDKSPSEIQSRNIPTVKSVLSRKINEATHVIVIVGKEANKLHKDRELIGYRNWQNFEIAKAKELGKKLIAVQLNSLYEYPEELKNCGATRVYSFTHDEIVKAIRGW	MYRIFISHSWKYSNQYDKIVEFLDDGGINYYNHSVPKDDPVHTNGTDKQLEDAIDAKIRGCSCVIILAGVYSSCSKWIKKEIAIAQKYGKPIIGVRPWGAERVSDAVTQAADVVVGWNAMSVANAVKNYSL	1	META3C0CE0E5_239450.DUF1863.1	0	Inactive
BG1C0462	14.98	-1.29	Healthy	METAEF1EC719_230805	METAEF1EC719_230805.TIR_2.1	MRIFISHATKNKEIVLKFAELLESISSEIEVFCSSESGSIKVGKNFIETIFKELSTSDLFVPILSKEYYESRFCMIELGVAYSYLFNKFEKNGEDYILPFALYPVKKGQALSGTPMANIQVGEINDKNDIRSFLECLSSEKGIRVGSGINRKLHSFKAEIDQIFLKYQNIVELARIATYFDDSIDYKKKEDIVNYSVKDNAVIVNFNMNPYELNEVRYPNFISVVLGYIDKIDIGRYLDFNDAAEFGFVLTSFTNSLKKIFVEFKYSDNNKILETFELPVAYGENKLSIPLKKMRSKALGEISEICFVVHPDDVVEEEGMFRISDMKVY	MHKIFISYSRQDYAAVVQLKDEIESLLGYGSCWIDLIGIESDRQFVDVIIDAIDKAEIFLFMYSKHSENSVWTRKEINYANSEKKRIVFLKIDDAEISKYYRFQFGGHDIIDIEDKKQKKKLLNDLTKWCGLVSPNQEQ	12	METAD38276BD_32925.TIR_2.1	1.189	Inactive
BG1C0462	14.98	-1.29	Healthy	METAEF1EC719_234125	METAEF1EC719_234125.DUF1863.1	MEQEYKYFAFISFSSYDTRWGERLQKKLEGYRMPVAMCNEHGWKRNPMKPVFFAPNDIQPGGLSAELQERLRCSRNLIVVCSPHSATSEWVGREIAFFHELGRTDSIHFFIIDGVPHSGDASTECFNPIIDTLGIPEILGANINEKVFRWSWLNRERAYVQLITKLLGVEFDSIWQRHRRMMIRKMAQWLLGTLSFVLALLGVWIQNRPVSVAMSIAEQTVHNDNLPPLRDAVVTMEFGKEKKTDTIRSASGRLMFHNIPHRFLGRSVNVSVRCLNCLPLDTVLVLRRDMAVPLKRDASVFGNVRFGIWDINAERMLGGCGVTIDGIKTRTDASGKVQLHIPLERQKTEYAISADVPLSEKSIRMPCGTNDVVTVAR	KMGKIFIAHAWSNDENYNQKQLDFIRKLELELQDNNLEVIYDGNNVDKKGLNSFMRENIKNCDVILAICDEIYLQKSDNEDTGVYYELQE	34	Bovatus_RS13830.DUF1863.1	0.95843	Inactive
BG1C0462	14.98	-1.29	Healthy	METAEF1EC719_268225	METAEF1EC719_268225.DUF1863.1	MSTYNIFISHAWKYSEHYNKIVQWLNEAQDEGKLTWKNYSVPSHDPLIDPNTTVGKNKLKSELKEQISPASKVIILAGMYAAYSDWIDFEIDTAVDYNKYIIGVKPWGQERVPTKVSNNANIMVGWNKDSVINAVLNS	MEQQISDSDYVLIICTPEYKKKANNRTSGVGYEGHIISAELLSGKNERKFIPIIKEGRASEVLPTFLAGKLGIDLSDSQHYDENLDDLITTIFGVKRKPALGDIPRHIKGSPLLPIEHNENKDIEILGIITDKVTVPKM	34	DORLON_01412.DUF1863.1	1.1204	Inactive
BG1C0462	14.98	-1.29	Healthy	METAEF1EC719_268385	METAEF1EC719_268385.TIR_2.1	MEYPIKIKGKTIKQVTKLNLSHKNLKTIPDNVYQYTNLEKLDLSYNRIEVIPQEILKLKKLRTLDLAFNNLKVLQGALFKLPKLKILNLHGNQIKHLPKQILDSKITTLILSKNKIEHLDESLISGITKLDIVDNPLTSKKEQGNVKIEQNKELVNAPIKKKTIMNKKNKIFISYSHADSAYFNRLITHLKVLKNYNGEFEEWSDQKILAGQKWKEEITKALKKANIAILLVSTDFLASDFIQRNELPPILKKAAEEDTTILCLLVEPSLFEKTELGDFQAINDPRTTLSELDKSAQERMYLKLVEEIERITSSCN	MGKHKVFISYHHANDQYYKNALEKMNEEHEIFVNRSVSLGDIDEDEAPQKIREIIRDEYLRDTSVLILLVGTETKNRKHVDWELYSSMRDSTINKKSGILVVNLPSTNTTYIRSTHGTNEKSEVHPTVTEWFSIDKRST	0	METAC8BD3930_110175.TIR_2.2	0	Inactive
BG1C0462	14.98	-1.29	Healthy	METAEF1EC719_316820	METAEF1EC719_316820.TIR-like.1	MRKNLIKKLQSKVKVQSVNSLGNIYLDDIAEWLSTSKKETKDFVEELHNQRIILYKFVFKCECGEICTVYENRLNRDGNYFCDICGKEYSINQIVEKMSIVYEIDREALLDLEENIDFKIIPEIKLTDKVVPITKVKEDKAMEIFMGSSSEAAEYMEGIAVHLENLKMKPLLWNATGKGIFIPNVNTIDSLIAIAERVDAAVFIFNADDKTWNDKSSLESTNTVRDNVLFEYGLFMGKLGKNNVCFICKGNPKVASDLKGITYINGDEGDYNVKSKIRDWINAMK	DLRDVFLCHAWDDRQGVAKELHDLLEAAGVKVWFSEKDLALGVPMMRAIDKGLANSRIGLVLVTPALLNRLPKEGVADKELSALLAGNQLVPIVHNTTYEALRNVSPLLASRSGLDTGEDTLAVVATKIAELITV	0	WP_034976296.TIR-like.1	1.0384	Inactive
BG1C0462	14.98	-1.29	Healthy	METAEF1EC719_349790	METAEF1EC719_349790.TIR_2.1	MVMTVTKKYHVGVSYANEDQDIVKSVVKALESVGLTVFFDQKEATRLVGKNLTYTLPEIYRNCCEYCLMFVSNSYVSKKWTTYERDWLLDKRIELQRDDIFTDCIIPVFIDRMDMPGLNPGIVGFDIRKQSADDIARIMYEKIAGSESHMTAEPLSLETVFNKVLAAVEDLLTKQSTCPYQTDRLSEYDVVVHLSAEDNDYFLRLALEEPLHGLLKIAQGEVFMPQQEWIWDAEADLEDGQLQFINYNLTPEFPGLPHPYTVEKLCKAVMQKVSDFVKEYPHV	MSYRNKTYVAFASENISSYRLMEAWKANENIDFNFFDAHDLYISRDTSKPETIKKNLRERMKNAKQVVLLGSSDAKRKGGDGDSFLAHEIDLIIEFNLPVVIANLDGDRKVDRNFIPKPLLDADHYTVSVSFQPKIIKY	8	META345FD2C4_86460.TIR_2.1	0	Inactive
BG1C0462	14.98	-1.29	Healthy	METAEF1EC719_372725	METAEF1EC719_372725.TIR_2.1	MQISGFFSYAHADNAYDFLSHLKDDLCTEFNILSGLTLDLYIDRESIAWGDNWRKSIASGINDASFFIPILSPNYFNSGSCRAELTQYMGKSKELGVKDLLLPLLLVDIKSDSLGLDTTLVSNVLEYQYLDISDLRFLERGSGQYIKVVHNAARKLWEANGRLISMVDADSYAHHDNIEHIPADVNGAHAESSNDDGGFLLDSIADFQPTLDDMTASTELINSDIVSIGGCINRTNDLIEKKQQLNQFDPKVALALTGQLATELRPISSLYAEHADQFLDAVNKTERVLNPLVTYWKDSNSEEDNLESFQNLINATKEARAKVQSFKDSVEPAKRLSRSLFKTMQSIESSTSICLAAMDVVIGWQELLDD	PVSRKIFIVHGHDNDALQSVARFISRIGLEEIILSERPDGSRTIIEKFEAESGDVSFAIVLMTPDDSGSALASESTRLRARQNVLYELGYFAGKLGRGKVLVLRKGDIEIPSDLAGVLYTELDEHGGWKRKLLSELAYA	13	META7C049C36_240330.TIR_2.1	0.9736	Inactive
BG1C0462	14.98	-1.29	Healthy	METAEF1EC719_384275	METAEF1EC719_384275.TIR_2.1	MFHPFDGGMGISFERISDVPEFQNWLQEIKLELQGIYDRTHDTFVWETINLCGKRLDGVTEKTYFIELVGKLQAIRKNIDKYYPDEKKESKLSHSQGGASGMKKKPLIFISHSSKNKDQVAKIADLLRSINLSPRRDIFCSSLPGYGIPNGANIFDFLRERFLNYDLHIIFVHSPEYYESPVSLNEMGAAWVLRANATSLLLPGFDFSGMKGVIGSDCIAIKLDGDRSEVKDRLNQLRRDLESEFDISDNEDIIWEEARDKFICEINGNVPIPKEDVGTASVSITEEMKQLLKKVATVPEGQILIDSDLESGTYIQIGSEVVAKEYPDRREYAVWEEALNACLKEKYIKRKSEEICVITNAGYKVVE	YKYDVALSFAGEDRKYVEEVALFLKKKNIAVFYDYFEEETLWGKNLISYLEEIYTHKSKYCVIFISQYYVQKEWTCYESAAAMVRLLDSNMKQKEYLLPVKFDETKVSGVLSTIGFIDGKKKTPDELGNLIIKKLHTSD	12	DORLON_01619.TIR_2.1	1.0923	Inactive
BG1C0462	14.98	-1.29	Healthy	METAEF1EC719_390610	METAEF1EC719_390610.TIR-like.1	MAIDIFQSLKNCVFDLQRADVQNYQQPLKQLARLLNSENLQSVNAHLTRNVELDTFLARSEDTESSMAGSAVLQWPDEPADILGLKLLLIEKMADDNNFSFNFCHTFFYDRNIIESIRKFTSSLVAPFVRDYQLYVENQHDPEPAVFRPVSRKIFIVHGHDNDALQSVARFISRIGLEEIILSERPDGSRTIIEKFEAESGDVSFAIVLMTPDDSGSALASESTRLRARQNVLYELGYFAGKLGRGKVLVLRKGDIEIPSDLAGVLYTELDEHGGWKRKLLSELAYAGVPFDKDKALSA	RIGINIFIGHGRSHLWRELKDFVSDKLRLPYDEFNRVPVAGTTNIARLVQMLEQSCFAFLIMTAEDELNDGSMQARMNVIHEVGLFQGRLGFERAIILLEEGCQEFTNISGLGQIRFPKGNISAIFEKVREVLEREEII	0	META102FD299_64095.TIR-like.1	0.78018	Inactive
BG1C0462	14.98	-1.29	Healthy	METAEF1EC719_51160	METAEF1EC719_51160.TIR_2.1	MLVQTELVAKRNYHYATLADNLTYHEALRNVDEWLSHLPRPVVIDEAQRISDLPLAVKEIVDASDSSTPQFILTGSASITRTGLDGQDPLTRRSQRFTLSPMTIREINRNSDTSIVDVLWKANPNMEWTATESKDELFSRMKTGGFPSYAINRTIMSDAERRLYIRDDIENTLGDTILPEEQFNKSLAQDLLNELLCIPGRVLNVSTLAIALNRDKRTIQRYISIFMRRFLLTHLPNLALAGQKQALARAKIHPIDTSLSVEAIQRSGNNPLEDPVIFGMLFESFVVNQIVPESQWSHYHPDLFYWRTSGKEAYEVDLVLVHDNELIGIEVKSSSKLHQGDFKGLEALKSKDQRFKRGFVIYTGDKILRHSSNMWAIPVSALWEKDAFTMKQEFVSLDT…	MARNLNIFISHSWGRHDELLRLRNLLNERPYFRAEFSEVSRDVPIHSVNADYIKRVLGEKIRSSNVLLAIAGIYASHSTWMEWEMDTAIRNGVPVIGVIPHGASRVSQVVANRAVEQVRWNTESIVEAIRRHAR	13	META7C049C36_240330.TIR_2.1	0.92424	Inactive
BG1C0462	14.98	-1.29	Healthy	METAEF1EC719_69555	METAEF1EC719_69555.TIR_2.1	MRIFISHKLEDAATANLIAKELQEIKVECYLDLLDNSITENGKALTDHIRANLNDCTDIIVVMSNITRFSQWVPFEVGMAAQKDMPTATFLKEDVSLPDFLQYWPRLKRYTDIKKYVLARNDVDREYRFIYESVSQQRKTEHFYDVLKQRL	PVSRKIFIVHGHDNDALQSVARFISRIGLEEIILSERPDGSRTIIEKFEAESGDVSFAIVLMTPDDSGSALASESARLRARQNVLYELGYFAGKLGRGKVLVLRKGDIEIPSDLAGVLYTELDEHGGWKRKLLSELAYA	20	D9R6A6_CLOSW.TIR_2.1	0.65493	Inactive
BG1C0462	14.98	-1.29	Healthy	METAEF1EC719_72490	METAEF1EC719_72490.TIR_2.1	MRIFISHSIKNEKIVLKFAEFLESINSEIEVFCSSEKGSIGTGKNFVKTIFAELDACDLFIPVLSREYYESKFCMIELGVAYSYLIKKYKSNGEDYIFPYALYPVTKSQALAGTPMMNIQVGEINDKEDIRSLLEYIDLERKIHIGAGANRKLHALITEIDQILLKNQNIIEMANIGTYFDDKIDFRCKEDIVKYSIKDNAIVVNYNMNPYEKENVKYPNFISMVLGFPDKIDLGRYLDFNDEAEFNFLLTSFTHSLTRIFVEFKHSDGIRPLGTMEFQINYGENRIHIPLNKMRSKALGQIAEICFVIHPADVLEKEGMFQISEITIS	FNNKIFISYSSFRVGDSKVVREFFTNNNFKVVMDIDEKENYIHFMDRINECKYVIMILNNSFFESPYCIYEVIDCLSKRKKIFPIYLNKLEIENRKERRNYYDKLIYQSNYMNVLSKDRKKFDEAIDSFDKYDDIVNRI	12	METAD38276BD_32925.TIR_2.1	1.1688	Inactive
BG1C0462	14.98	-1.29	Healthy	METAEF1EC719_165815	METAEF1EC719_165815.DUF1863.1	MTKRQVFYSFHFKNDSWRAGQVRNIGVVEGNTPVSSNDWEEVKRKGNVAVKRWINSHMEYRSCIIVLIGSETSSREWCRYEIEHAWKEGKGIVGIYVHHLKDFNGEQSTKGNNPFKLFYIDRTYNYIAERNYPVDGNEINLSEICKTYNPPYKISTNVYDYIKEHINEWVEEAIRIRNQYPK	MIKAFLSHTSVDKDLVGLVHKKLTANNAWYDAANIENGESIPEKINEGLRIATHYVLFWSENAKNSPWVKAELNAAFVRFLASKCKFMIFCIDDTELPELLQPYRYDKVNKEDLDGSAEFIANTILSQDGSDIKLSEFV	0	K9Q5L4_9CYAN.TIR_2.5	1.5659	v-cADPR-x
BG1C0462	14.98	-1.29	Healthy	METAEF1EC719_365285	METAEF1EC719_365285.TIR-like.1	MYTPCDKGGLANDGAELKYRARQNVVFEHGYLIGKLERKNVCALVKNDVEKPNDISGVVYISYDESGAWKIEIAKELKAAGYNIDFNKLF	TKTTVFISHKHDDLDETKGLIGLLERKYNIKAYIDSLDKSMPKKTSGETASKIKQRINRCNKFILLATNGAVESKWCNWELGYGDAQKFDTDNIALFPIKPDKTNDYDYKGNEYMRIYPHIAYYYGSERYSNGTVIKEG	0	NA	>1.75	Unassigned
BG1C0462	16.98	-1.22	Healthy	META345FD2C4_147235	META345FD2C4_147235.TIR-like.1	MRIFIASSGERLNMAIEVGSWLESMNVEPVLWNEPEVFPLGAYTWDALIDLSKNVDAAVFIFGEDDKIWFRGEGTMTVRDNVLLEYGLFSGKLSKVNTIFLCEGRPKLASDLEGITWGDVGKKNSAKIKLKNWINSIRTNNQKKVEGFKITDLNDAFQITLKNQKIKKLRIFAISTFKSVQMFRLINDISINHAEILLREYDNKNDEYYDQSMEGAIDNAILNWKHMIENDHKINKLDIFRFNYHPDEGYYIFDDKYLILGNLKYEMEKKEYTFSKNVMLIDNQTETGRTWIKEYIERFEDTKKNYETSVMQYCDTES	MATKVFISFRFSDGKEIKDELVDLFDESTEVINRSEDADRSQMSEDTIQEYLYEKLKDTSVTIVLLTPEAVSYRKNWIGNYDDWLYDELRYSLEDRKNNRTNGVVAVYTDDAKDMILESSSHYCAHCQETKSCRTLKSF	0	WP_005552896.TIR-like.1	1.3138	Inactive
BG1C0462	16.98	-1.22	Healthy	META345FD2C4_246085	META345FD2C4_246085.DUF1863.1	MAKKKVCCSFDYENDRHYYNLLEAWNENENIDFSINDCTPSEIQSESISKIKQVLSTKIGQANYMIAIIGEHSNDEHPDSEEIGYKNWQAYEIDKNNEKGNGLVVVRLDSSYSVPDEAYGIGAKWVYSFNLDDILEALEELKN	KRFDIFVSHNSRDEEKIIEFYKKFNKKGQVVYIDWINDKYDLRREWCNASTVDIIKERIKQSDVFVLYFSGETLNSQWCTWELGYADALGKKICVYFSEDINRKGIPKFYVAYPELQMSKNIYVKIKGNEDILLEEWKK	0	META40DCD9F7_284855.DUF1863.1	0.34895	Inactive
BG1C0462	16.98	-1.22	Healthy	META345FD2C4_246095	META345FD2C4_246095.DUF1863.1	MSKPQIFVSFDFEKDRNHKYTLNMWNANSSFEFTCNDKSPSEIQSWNIPTVKRVLSRKINEATHVIVIVGKEANKLHKDRELIGYRNWQNFEIAKAKELGKKLIAVQLNSLYEYPEELKNCGATRVYSFTHDEIVKAIRGW	VSSVSSLKEERRATLDVLLDLDVFPVATEHFVIQSKDGINDIERLIDDSDFFILLMGNEYGPKTKIGEFTGSWTEYELVYALEHARSNNTKIIIIELPELKRISSLSSSEKETLKTSEKNQLGFLDRLNGNTICQVADI	0	META3C0CE0E5_239450.DUF1863.1	0.064651	Inactive
BG1C0462	16.98	-1.22	Healthy	META345FD2C4_279225	META345FD2C4_279225.TIR_2.1	MEYPIKIKGKTIKQVTKLNLSHKNLKTIPDNVYQYTNLEKLDLSYNRIEVIPQEILKLKKLRTLDLAFNNLKVLQGALFKLPKLKILNLHGNQIKHLPKQILDSKITTLILSKNKIEHLDESLISGITKLDIVDNPLTSKKEQGNVKIEQNKELVNAPIKKKTIMNKKNKIFISYSHADSAYFNRLITHLKVLKNYNGEFEEWSDQKILAGQKWKEEITKALKKANIAILLVSTDFLASDFIQRNELPPILKKAAEEDTTILCLLVEPSLFEKTELGDFQAINDPRTTLSELDKSAQERMYLKLVEEIERITSSCN	GLRDYHILISHSWDYSDDYRTIKSWLDSAGYFKWSDYSVPIENPIDSKSKAELKQRIANRISGCSCVIVLSGMYVAYSEWIDFEIETALRYNKPIIGVRPWGQLRVPDEVSSNADIMVGWTRDGIVSAVRRYAL	0	METAC8BD3930_110175.TIR_2.2	0	Inactive
BG1C0462	16.98	-1.22	Healthy	META345FD2C4_322340	META345FD2C4_322340.TIR_2.1	MKKKPLIFISHSSKNKDQVAKIADLLRSINLSPRRDIFCSSLPGYGIPNGANIFDFLRERFLNYDLHIIFVHSPEYYESPVSLNEMGAAWVLRANATSLLLPGFDFSGMKGVIGSDCIAIKLDGDRSEVKDRLNQLRRDLESEFDISDNEDIIWEEARDKFICEINGNVPIPKEDVGTASVSITEEMKQLLKKVATVPEGQILIDSDLESGTYIQIGSEVVAKEYPDRREYAVWEEALNACLKEKYIKRKSEEICVITNAGYKVVE	MAHKTFISYKWSEAQDLRDDIITALGEDATYYKGETSESPDLTDTSTENIKKNLKDMMYDTSVTIVILSPNMKESKWIDWEIEYCLKDITRKDRTSHTNGVVAVIMKVDNSYEWFKKSGTNCHGSSTVSYELDKVFDII	12	DORLON_01619.TIR_2.1	1.0923	Inactive
BG1C0462	16.98	-1.22	Healthy	META345FD2C4_86460	META345FD2C4_86460.TIR_2.1	MVMTVTKKYHVGVSYANEDQDIVKSVVKALESVGLTVFFDQKEATRLVGKNLTYTLPEIYRNCCEYCLMFVSNSYVSKKWTTYERDWLLDKRIELQRDDIFTDCIIPVFIDRMDMPGLNPGIVGFDIRKQSADDIARIMYEKIAGSESHMTAEPLSLETVFNKVLAAVEDLLTKQSTCPYQTDRLSEYDVVVHLSAEDNDYFLRLALEEPLHGLLKIAQGEVFMPQQEWIWDAEADLEDGQLQFINYNLTPEFPGLPHPYTVEKLCKAVMQKVSDFVKEYPHV	SQYDVFLSHSSLDKKDILSLVDLFINAGYAVYVDWIEDEELDRSEVTPKTAQLLKKRMNSSQGLAYVASSNTAQSKWCPWELGYFDGKRKKRCCILPIMEAGDFAGQEYLGLYPYLRYGREENEVKEDFWVYDQESDNH	8	META345FD2C4_86460.TIR_2.1	0	Inactive
BG1C0462	16.98	-1.22	Healthy	META345FD2C4_113365	META345FD2C4_113365.DUF1863.1	MVYRTRTYIAADWDGDRDAVDQLHKWNDSNYWGLSFTDAHDLQQSRDSSLPCSIKSSLKERMDHSKCFVLIVGDSTDTVTKGSCRYCGSYNSWTSSCARMHSVDYRSYIKYECDKAVEAGIDIVVLYNDTRVDRSKCPEVVRSRGNHVAMVYCKDGKRYWDYQAVKKALQ	MSVFYSFHYDRDNWRVHQIMEMGVIEGTPLLNHQEWEKVKRSGDSAIRNWIDSQMRYKSAVIVLAGYQTAGRPWVRYEINRALELGKPLLGVRINGLKDKSGRTDPEGRNPFDFLGFESLLIPLHRPYGYTSTDRYADI	0	NA	>1.75	Unassigned
BG1C0462	18.07	-1.52	Healthy	META3C0CE0E5_05025	META3C0CE0E5_05025.TIR-like.1	MRIFIASSGERLNMAIEVGSWLESMNVEPVLWNEPEVFPLGAYTWDALIDLSKNVDAAVFIFGEDDKIWFRGEGTMTVRDNVLLEYGLFSGKLSKVNTIFLCEGRPKLASDLEGITWGDVGKKNSAKIKLKNWINSIRTNNQKKVEGFKITDLNDAFQITLKNQKIKKLRIFAISTFKSVQMFRLINDISINHAEILLREYDNKNDEYYDQSMEGAIDNAILNWKHMIENDHKINKLDIFRFNYHPDEGYYIFDDKYLILGNLKYEMEKKEYTFSKNVMLIDNQTETGRTWIKEYIERFEDTKKNYETSVMQYCDTES	SDANLFLSYNHADNDFLDGKIVDLAKTIVESYRFLTSHDVSLFIDSESINWGDDWRSALRSSVDSTNFFMPAVTPNYLSSQACREEYLQFEARLSETTQNRILPLMWQQLPNFNQNNADPVLNSIKQTQWINVESLQDL	0	WP_005552896.TIR-like.1	1.3138	Inactive
BG1C0462	18.07	-1.52	Healthy	META3C0CE0E5_131810	META3C0CE0E5_131810.DUF1863.1	MHKTFLSYHHANEQDLKDSIIETYGGESFIDKSVSDGDISTDVSEEYIMRKIREEYLADTTVTVVLIGRETAQRPFVNSEIQASLWGENPAGLIGVVRDEIWNEVFTDTVCTDFRCNCGVSLRQISTGYTLYLPYLVQGNHRLQKTVPHYTDEEVYCAVVRYSDFIADCEKYIDEAFNKRAIMNPAVKRNSDTVPAIRTKPKLW	KSPKIFISHSSLDIDYVSDIVELLEDLGIRGDQLFCSSIAGYGIPLDEDIYDYLKQQFQEYDLHIIFVLSDNYYKSPACLNEMGATWVLQKRYTTILLPGFDFKEVKGAIDPTKIAVKLDGDSLDVKERLGQLKDSIVQ	1	META650EBBEB_147175.DUF1863.1	1.2617	Inactive
BG1C0462	18.07	-1.52	Healthy	META3C0CE0E5_146485	META3C0CE0E5_146485.TIR-like.1	MAIDIFQSLKNCVFDLQRADVQNYQQPLKQLARLLNSENLQSVNAHLTRNVELDTFLARSEDTESSMAGSAVLQWPDEPADILGLKLLLIEKMADDNNFSFNFCHTFFYDRNIIESIRKFTSSLVAPFVRDYQLYVENQHDPEPAVFRPVSRKIFIVHGHDNDALQSVARFISRIGLEEIILSERPDGSRTIIEKFEAESGDVSFAIVLMTPDDSGSALASESARLRARQNVLYELGYFAGKLGRGKVLVLRKGDIEIPSDLAGVLYTELDEHGGWKRKLLSELAYAGVPFDKDKALSA	MRNKNQFISDALKWNWGIKLFVAHADIRISEDWSAEIKNALSSCDAGVAFLTDREAFKASTWCDQEIGWMLGRFEDKVLAMRFKLNGVYQDPYGPLGGRQAQPVAENESEDKIAAKIVDWCMTRESLRNKLCTSLVKAF	0	META102FD299_64095.TIR-like.1	0.78018	Inactive
BG1C0462	18.07	-1.52	Healthy	META3C0CE0E5_156725	META3C0CE0E5_156725.TIR_2.1	MKIFISHASKNKEIILKFADFLESISTEIEVFCTSEKGCIAAGKNFIETIFEELNTSDLFIPVLSQEYYESKFCMIELGVAYSYMYSKHKKNGEYIFPFALYPINKGQALSGTPLSDIQVGDINSEVDVKAFLEYLSKERRISFGSGINKKLHLFESEINTRVLKKVNISEQAKIGTYFDDSIFFRNKEDVVNHIVKNDVITVNFNMNPYGEGIIKYPNFISTVLGYADKLNLGQYLEFNSLAAFQFTLLNLTGSLKKITVEFKYSDSNRILEAFELPVVQGENKLSIPLAKLRSKALYKISEVCFVIHPEDVVENAGTFEIQKIEII	MQPGDSIIGKMKEGLEQYTTFFYFLPTNSLGSNMVAREWQSAQMSSVNSGLKFVPICLDDCNPPVIMKDLLYIDLYGIGIDEAIFQMKAVVNQENNYKPLEDKENLVAILHKNQILKSNLKLEQQYLVYKVLILLLYVI	12	METAD38276BD_32925.TIR_2.1	1.102	Inactive
BG1C0462	18.07	-1.52	Healthy	META3C0CE0E5_228945	META3C0CE0E5_228945.TIR-like.1	MPLAQLKRDTLSLVKLNGDRTDGIKGSVQKNKIFISRSDIAIEKGDLLIRSMPHGGTEEYIVIEPNFRMGVGGIPATYQAEVILKENTTTEEMTSSPSTAVPEAVIATVNTFIALCVTIVNEGASSPDRYASQFYRLRQELLELDSIITIPSWIRFSMSPADIKNNVGLNVTGGDGAWGRRRQYLQSESIKILSSYKTAPIIEHSVSENKIKNTEQVSGLTTMASDAGLNMKKKVFIVHGHDDKLKNEVYIFLANEGFQPVILHHEANEGQTIIEKLEKHIDTVSYAVVLYTACDEGKAKNETELKKRARQNVVLEHGWLMSKLSRKFVAAIVEDGVEFPGDLSGVVRISASDWKYDLSKELKVLNN	MSVFYSFHYDRDNWRVHQIMEMGVIEGTPLLNHQEWEKVKRSGDSAIRNWIDSQMRYKSAVIVLAGYQTAGRPWVRYEINRALELGKPLLGVRINGLKDKSGRTDPEGRNPFDFLGFESLLIPLHRPYGYTSTDRYADI	0	META102FD299_64095.TIR-like.1	0.8326	Inactive
BG1C0462	18.07	-1.52	Healthy	META3C0CE0E5_239450	META3C0CE0E5_239450.DUF1863.1	MSKPQIFVSFDFEKDRNHKYTLNMWNANSSFEFTCNDKSPSEIQSRNIPTVKSVLSRKINEATHVIVIVGKEANKLHKDRELIGYRNWQNFEIAKAKELGKKLIAVQLNSLYEYPEELKNCGATRVYSFTHDEIVKAIRGW	MIKAFLSHTSVDKDLVGLVHKKLTANNAWYDAANIENGESIPEKINEGLRIATHYVLFWSENAKNSPWVKAELNAAFVRFLASKCKFMIFCIDDTELPELLQPYRYDKVNKEDLDGSAEFIANTILSQDGSDIKLSEFV	0	META3C0CE0E5_239450.DUF1863.1	0	Inactive
BG1C0462	18.07	-1.52	Healthy	META3C0CE0E5_239460	META3C0CE0E5_239460.DUF1863.1	MAKKKVCCSFDYENDRHYYNLLEAWNENENIDFSINDCTPSEIQSESISKIKQVLSTKIGQANYMIAIIGEHSNDEHPDSEEIGYKNWQAYEIDKNNEKGNGLVAVRLDSSYSVPDEAYGIGAKWVYSFNLDDILEALEELKN	METILTSELLSDVMELFRQSEFCVGFLTADDVVLSENQTYRLRQNVVFELGMALMQIGRERCILLSDFDSRAAGFELPSDMNSLEIRQFDPDDINKVIHDAIEKILQNSKISIVSETCSELIPQYDNLLTRETYYINHE	0	META40DCD9F7_284855.DUF1863.1	0.36181	Inactive
BG1C0462	18.07	-1.52	Healthy	META3C0CE0E5_271010	META3C0CE0E5_271010.TIR_2.1	MQDLISNPQSRPLVFISHRSTDKTVAEILTTFLCGVGVPKDAVFCSSLPGNDIDQCISKEVKEALKSSAVNIAILSGDYYESAYCLNETGILWFLDNIPVIPITLPGIDSTNMRGFLGNEYKLRSLDSDADISYIYDTIQESLGLSYVKTSFFVSESLKLKHSYSNYLSSRTTHPVPTLPQNDPTPSSTDLLSRVTTDDERIILYYIAKKEVRKASFQSISDWLTQNEIFGVNIENAFDLLSSNGLGKTSDENASIFELSMDVFRKLTSNTILFVTRLHPYIKKHQKLAAITFKNLWKQNSLDSTQKLFVAYLQDNKVSHLGARWMEASQIADIEQWENRNGMDAILSLAYRKCLEFFIDNNLVYESAWTSYDNPKEYTLYASLQNCLFAPSSEYSNLS…	LPDQINVFVSFHFAGANLQSRLILSVLDDEPGINPVKESGKIEDKRKIKQWIDRKIKSTSVTILILSKGMTKSIWVGREIQKSIEENNKFVLVDISSGQYDKDFLSQYKIGSKSLDEIYPIHSVENCNEKEGFADVGKW	12	FAEPRAM212_00990.TIR_2.1	0.58202	Inactive
BG1C0462	18.07	-1.52	Healthy	META3C0CE0E5_271790	META3C0CE0E5_271790.TIR_2.1	MGYVFVSYSRRQSAAADTLIDWMERHGIAVWKDTASMPAGVAWRRQVTEAIRGADLVVMCVSRLWYGSQACRDEEDQAAHYHRPQVRIPVDPGLFNPTRAVAAIQAAWDAVTPEDRLAGELETAAGDWANRGGRPRDLARGRALKAYRKAFGGARRGGRNGRNSTGAAASRPITEVAARYLTQSIRRGVLLRIFAALAALAIVCAGVTGVTFATRMRRIDAANAQANAESRQWDALRDALDDSPYTAMKTALAQPHDAATMRGTMVVAKMRMVLATHVPDDHGDAADPRFAGFDFPDKLDVRRPDVLDDAGLSSGASAAKTRGYAVSPDGLEIAALDGADVRILDAKRGDALMTLTGADLKDAVSMAWSRDGSALAVRSSDGTATVWKVRAGTTVVKRT…	KPHKLFISHSSKDAEYMKAFVDLLVTIGVHKDQITCTSVPQCNIPVGCNIYDWLAKQFQTSDLHVVYAFSDNYYSSVATLNEMGAAWVMRCKWTGVLLPGFTFDKLAGCIDKNQICIKLDDPDIKQRLREFRNGIIEEF	1	A0A1W2AZT8_KIBAR.TIR_2.1	1.1493	Inactive
BG1C0462	18.07	-1.52	Healthy	META3C0CE0E5_291765	META3C0CE0E5_291765.TIR_2.1	MNNFQRLSLEYDGIYGTLEGYTGDANLMNYLSKLKEGIADADYDTISYTLSGIDKWYDENITDIASNEYVFNLVSHQKNMQLIKEILSGLKAEECVPITHAGIDAPKTDPVIFISHKSDDKKYGDALERFITGLGVKDNQLVYTSHPLHKIPLDASIYEYLRSHFNSTLFMIILWSDKYLESPACLNEMGAAWVTQTDYTNIYVPSFSFGNPKYHECAVDTKKMGAVLNGDEHCKASMIELKNKIEELFNLKNDEAKVTFLLDKFIDEIKEDKPNG	ASIKVFMSYSHEDEKYKEKLDKHLAVLKRNKKIKTWNDRKLVPGKDIDKEIGKSLVEADIIILLLSADFFASEYCYCTEMTKALELYEEGQNMIVPVIVRSCDWLGSPLAKLVALPKDGKAINKWEDEDEAYMDVVAGI	12	FAEPRAM212_00990.TIR_2.1	1.4282	Inactive
BG1C0462	18.07	-1.52	Healthy	META3C0CE0E5_303090	META3C0CE0E5_303090.TIR_2.1	MILNMNYLYQVSNTKNFRYEFAQKRVLNENDQQFRNDSADKYDIFLSHSYMDKELVCAVVDLFNSAGYSIYIDWMNDQQLNRSEVTATTADILRKRMRMSKGLAYVATGNSSNSKWCPWELGYADAAKNGRCAILPIMKKEGESFKGQEYLGLYPFIDYETRKGTQEYEFWVNDPENGNYISLRKWLSGGKPYNHNV	GDFSKVFIVHGHDGELRERVARIIERQGLKAVILNEQSNHGQTIIEKLETEGNAAGAVCLFTADDEGKSRVEQLARPRARQNVVFEAGYFIGRLGRENVTILVDKGIEIPSDLQGVVYTGTDNWEFRLLKELRSMGYSI	20	HMPREF1064_00174.TIR_2.1	1.3647	Inactive
BG1C0462	18.07	-1.52	Healthy	META3C0CE0E5_381045	META3C0CE0E5_381045.TIR_2.1	MFHPFDGGMGISFERISDVPEFQNWLQEIKLELQGIYDRTHDTFVWETINLCGKRLDGVTEKTYFIELVGKLQAIRKNIDKYYPDEKKESKLSHSQGGASGMKKKPLIFISHSSKNKDQVAKIADLLRSINLSPRRDIFCSSLPGYGIPNGANIFDFLRERFLNYDLHIIFVHSPEYYESPVSLNEMGAAWVLRANATSLLLPGFDFSGMKGVIGSDCIAIKLDGDRSEVKDRLNQLRRDLESEFDISDNEDIIWEEARDKFICEINGNVPIPKEDVGTASVSITEEMKQLLKKVATVPEGQILIDSDLESGTYIQIGSEVVAKEYPDRREYAVWEEALNACLKEKYIKRKSEEICVITNAGYKVVE	MKIFIGSSSEQYPVVKEIKRDLNDLMRGTPIEIIDWKTWFGRGEFNNIPTWHVIQNALTSFDIAIMLLADDDKLESRKGEYVVTRDNVLIEAGAFANALGIENVFLLVAPNKDYKLPSDFLSLNYIKFDYARGADNDDA	12	DORLON_01619.TIR_2.1	1.0923	Inactive
BG1C0462	18.07	-1.52	Healthy	META3C0CE0E5_94215	META3C0CE0E5_94215.DUF1863.1	MVSWLNEAQDEGLLTWKNYSVPVHDPLIDPTQPAGKTTLKNLLKNQISPASKVIIISGMYAAHSEWIDFEIDTSTDYDKYIIGLKPWGQQRIPSKVQDNATVMVGWNKDSLINAILNS	MYYRTRTYIAADWSGDYDAVEQLHKWNSSKYWSLSFTDAHDLMQARDNSLNCSIKASLSKRMDASRTFILIVGNNTKSVRSGSCQYCGSYKSYAYTCSRGHSLDYRSYVEYECEKAIRDGLEIIVLYNAATVNKSKCPD	0	DORLON_01412.DUF1863.1	1.1493	Inactive
BG1C0462	18.07	-1.52	Healthy	META3C0CE0E5_303100	META3C0CE0E5_303100.TIR_2.1	MYTKFNYSPSIYFYNSTLNSHMATGCSLYAKHEKEVHECLDRYISDDGIIDGTALKNYWFSISPKDVFISHSHKDINKVKAFAGWLYNCFGLKAFIDSCSWEYCDELLNKIDKKYCYNPKTKTYDYNLRNYTTSHVHMMLSTALTEMMNKTECVIFFNTPNSISMTEALSKIKDNPKEKRTTSPWIYYELSMTTMLQITEPTQREIIKHFAQDERSMPTISYNVEKALNEMPTLTDEQLAQWENSVSSKYPVETRMALDKLYEIVFPK	QNYKIFLSHKSDDARFTNFIYKLLEQRGARKTDFFYTSADDNTEKYNDITSLSTQIKNNIVDDKSLIVYLATPLFKKSEFCLFEAGAGWATRGIEDYKIIGLRYEDIPQYLTNGKSEFSFLTNSEKSIELNKRTYLYLI	0	NA	>1.75	Unassigned
BG1C0462	18.07	-1.52	Healthy	META3C0CE0E5_374960	META3C0CE0E5_374960.TIR_2.1	MYFVPFISKEYEKKVWTRLEVNSALERNMNESRPDFQQYILPVRFDDTRIPGIVGSIGHIDARKTTPQEIAHMIFEKVNKGKKTLENNKTEEMVELLSINFNHKINEDKRRIMEKIFSSQTTSHVIVVYGEKGLGKRSCVQQFLHEKKKVIKISPNVENRFQLEAVMSSLGIDTNYLKQNSDLSFEDQIKKEFFSICKKEPLIIYVERFFNMDSQTIKFLLETTEVLLNRFLHCQTFMIFELDIEENTNTLIPFYKFPPNHTDFICFNRLSTNDLRYYFFDTLGDIVISDENLTYILDSSFGNIMYLNIAINYLKGEHYIRFENGKYICDKLPSGILTDVLKEFILQRYDRLDNTLKEVLSKSSIIGNVFNTELLSKPFQIINADDMLQKIEKISQLIV…	LTDVVAVSYAHEDISFNEKVIGFVNCLREKHGYNVIIDELLRQQETAIDFNEMMAKLIPNANKVIVILTPKYKKRADDFIGGVGYEYRIILNEISSKPKKFIFVSFDAIDDDLIHRIEPAALGNREIIYLSEDDEKWDE	8	NA	>1.75	Unassigned
BG1C0462	18.07	-1.52	Healthy	META3C0CE0E5_81375	META3C0CE0E5_81375.TIR-like.1	MYTPCDKGGLANDGAELKYRARQNVVFEHGYLIGKLQRKNVCALVKNDVEKPNDISGVVYVSYDESGAWKIEIAKELKAAGYNIDFNKLF	KKPMLFISHSSEDEAIASSLVTMLRTLGFNKRNLFCSSVPGYDIPEGEDIYDTLATKFMEYDIYVILLLSKNYYDSVACLNEMGATWVLKAKYSTIVCPDFTVPEIKGAVNPRKMAVVLDDSKRVNGKLNQLKDHLIEF	0	NA	>1.75	Unassigned
BG1C0462	18.96	-1.61	Healthy	METAC8BD3930_110175	METAC8BD3930_110175.TIR_2.1	MEYPIKIKGKTIKQVTKLNLSHKNLKTIPDNVYQYTNLEKLDLSYNRIEVIPQEILKLKKLRTLDLAFNNLKVLQGALFKLPKLKILNLHGNQIKHLPKQILDSKITTLILSKNKIEHLDESLISGITKLDIVDNPLTSKKEQGNVKIEQNKELVNAPIKKKTIMNKKNKIFISYSHADSAYFNRLITHLKVLKNYNGEFEEWSDQKILAGQKWKEEITKALKKANIAILLVSTDFLASDFIQRNELPPILKKAAEEDTTILCLLVEPSLFEKTELGDFQAINDPRTTLSELDKSAQERMYLKLVEEIERITSSCN	PDYDVFISHANKDKEDLVEELYQSLKALGISIFYDKESLEWGDKWKDKILDGTKKAEFAIIVISENFFDREWTENELNEFLNRQNRNGQKLILPILHNITAEQLKEKYPSVEDIQGIPSDKYSCDQIALLFAKQLIKRL	0	METAC8BD3930_110175.TIR_2.2	0	Inactive
BG1C0462	18.96	-1.61	Healthy	METAC8BD3930_120935	METAC8BD3930_120935.DUF1863.1	MSKPQIFVSFDFEKDRNHKYTLNMWNANSSFEFTCNDKSPSEIQSRNIPTVKSVLSRKINEATHVIVIVGKEANKLHKDRELIGYRNWQNFEIAKAKELGKKLIAVQLNSLYEYPEELKNCGATRVYSFTHDEIVKAIRGW	KSPKVFISHSSQDKDYVSCIVDFLEDIGLTQEQLFCSSIPGYGIPLDEDIYDYLKQQFQEHNLHVILVLSDNYYQSVACMNEMGAA	0	META3C0CE0E5_239450.DUF1863.1	0	Inactive
BG1C0462	18.96	-1.61	Healthy	METAC8BD3930_134715	METAC8BD3930_134715.TIR_2.1	MILNMNYLYQVSNTKNFRYEFAQKRVLNENDQQFRNDSADKYDIFLSHSYMDKELVCAVVDLFNSAGYSIYIDWMNDQQLNRSEVTATTADILRKRMRMSKGLAYVATGNSSNSKWCPWELGYADAAKNGRCAILPIMKKEGESFKGQEYLGLYPFIDYETRKGTQEYEFWVNDPENGNYISLRKWLSGGKPYNHNV	EEYDVFVSHAWEDKEDFVDEFVDELKKQGLKVWYDTNKLKWGDSMREKIDKGLAKSRYGVVVLSPNYIAEHKYWTKAELNGLFQVESINGKVILPIWHNLTKKQVVEYSPIIADRKAMTTASMTAEEIAVQLKELFTPE	20	HMPREF1064_00174.TIR_2.1	1.3647	Inactive
BG1C0462	18.96	-1.61	Healthy	METAC8BD3930_18485	METAC8BD3930_18485.TIR_2.1	MNNFQRLSLEYDGIYGTLEGYTGDANLMNYLSKLKEGIADADYDTISYTLSGIDKWYDENITDIASNEYVFNLVSHQKNMQLIKEILSGLKAEECVPITHAGIDAPKTDPVIFISHKSDDKKYGDALERFITGLGVKDNQLVYTSHPLHKIPLDASIYEYLRSHFNSTLFMIILWSDKYLESPACLNEMGAAWVTQTDYTNIYVPSFSFGNPKYHECAVDTKKMGAVLNGDEHCKASMIELKNKIEELFNLKNDEAKVTFLLDKFIDEIKEDKPNG	KKYHVGVSYANEDQDIVKSVVKALESVGLTVFFDQKEATQLVGKNLTYTLPEIYRNCCEYCLMFVSNSYVSKKWTTYERDWLLDKRIELQRDDIFTDCIIPVFIDRMDMPGLNPGIVGFDIRKQSADDIARIMYEKIAG	12	FAEPRAM212_00990.TIR_2.1	1.4282	Inactive
BG1C0462	18.96	-1.61	Healthy	METAC8BD3930_195145	METAC8BD3930_195145.DUF1863.1	MAKRQVFFSFEYNKDAWRASQVRNMGKVDNSSTFSDNDWEEVKEKTDAKIREWIDNQMAKRSCLVVLIGATTSGRKWINYEIEKAYELNKGIVGIYIHGLKDKNGNQTTKGSNPFYNILIGKNKERLSKYVECYEAPHLTSTYVYDDIKNNIEQLIEDAISNAGTY	MKHKCFISFKTEDISYKETIQNDLDVDMIDKSLNEPINSENEDYIMRKIREDYLKDSTVTICLIGEHSAENNLFENQHYIKRELQASLYGNSKNGILGIVLPEMTDKIYKGPYTCETCGEEHNYVAIDDSTVVKEFSIN	17	DORLON_01412.DUF1863.1	1.656	Inactive
BG1C0462	18.96	-1.61	Healthy	METAC8BD3930_195155	METAC8BD3930_195155.TIR_2.1	MAKDIFDKTIFDGYRVESLTESVQDIIPKYNFDGSTKTTVFISHKHDDLDEIKGLIGLLERKYNIKAYIDSLDKSMPKKTSGETASKIKQRINRCNKFILLATNGAVESKWCNWELGYGDAQKFDTDNIALFPIKPEKTNDYDYKGNEYMRIYPHIAYYYGSERYSNGTVIKEGFYVCTDTENSRTIVPLEKWLKK	QNYKIFLSHKSDDARFTNFIYKLLEQRGARKTDFFYTSADDNTEKYNDITSLSTQIKNNIVDDKSLIVYLATPLFKKSEFCLFEAGAGWATRGIEDYKIIGLRYEDIPQYLTNGKSEFSFLTNSEKSIELNKRTYLYLI	17	METAD38276BD_32925.TIR_2.1	1.5659	Inactive
BG1C0462	18.96	-1.61	Healthy	METAC8BD3930_224065	METAC8BD3930_224065.TIR_2.1	MYQIRIDCFDEKLKGIRTLYEYDFLSSNQVLVNVILPYLKGDLFIFAGAKIEDQNIRKVEIYETEKSIKQTVDEANHANQMFIPYTKENILCDEDLSNVTRLLIQEGSEILRQQEKNEKKEEKLQVKKPMLFISHSSADEAIASSLVAMLRTLGFNKKNLFCSSVPGYDIPEGEDIYDALATKFMEYDIYVILLLSKNYYDSVACLNEMGATWVLKAKYSTIVCPGFTVPEIKGAVNPRKMAVVLGDSKRVNGKLNQLKDHLIDFFHLPEVEDDTIWENDRNEFLKSIEMKK	FEYEVALSFAGEQRDYVEKVSKELSLLNIKHFYDYNEQVNLWGKNLTQYLDSVYFEKAMYFVPFISKEYEKKVWTRLEVNSALERNMNESRPDFQQYILPVRFDDTRIPGIVGSIGHIDARKTTPQEIAHMIFEKVNKG	0	DORLON_01619.TIR_2.1	1.189	Inactive
BG1C0462	18.96	-1.61	Healthy	METAC8BD3930_23125	METAC8BD3930_23125.TIR_2.1	MNKVFLSHSSANKDYVSYIAEQLGRDHCVYDAMCFEAGMRNIDEIFREMDKSSIFVIFLSDEALDSGWVRKELSIAEERLNHDKYKLSQIFPLIIDPRIDHTDPRIPEFLKKGPSSYNLRVITSEVVAYRKIKAQQTKFLMDNDLIGKDGTDCFYGRDAEIANFKNKFETGKSISCVIASGLDGIGRKSYLLECLKESDIIEKYYFPPIISLKEMDSIEDLIVKLHEVGFGTYSIEKVTKLADINEKIDALVEQLKNIQSYKEQIVIYDNHCLISRSGEIVYWFDRAIKKIRPEITVIIASHTNVTFSTQKNSPIFFQALSTLPKQEWMGLMRVYGKKLGLELNREDREFFSEIITGYPPQVRYCVESMNETSIEEVKSNPHIIVEAFSKKVSEILAAE…	DCPTVFISHAWDDEEHKKWILKLAHDLEAVYGINVLCDFYNQGGIDLTSFMIHGISKANRVLIIGTPKYKEKSESLDNSGVSFEGMIMSSILFREKNVEAKFIPILKEGSFESSFNTMMGVRTGYDLSTVENYNANIKL	1	BT_3003.TIR_2.1	1.3241	Inactive
BG1C0462	18.96	-1.61	Healthy	METAC8BD3930_261185	METAC8BD3930_261185.TIR_2.1	MQDLISNPQSRPLVFISHRSTDKTVAEILTTFLCGVGVPKDAVFCSSLPGNDIDQCISKEVKEALKSSAVNIAILSGDYYESAYCLNETGILWFLDNIPVIPITLPGIDSTNMRGFLGNEYKLRSLDSDADISYIYDTIQESLGLSYVKTSFFVSESLKLKHSYSNYLSSRTTHPVPTLPQNDPTPSSTDLLSRVTTDDERIILYYIAKKEVRKASFQSISDWLTQNEIFGVNIENAFDLLSSNGLGKTSDENASIFELSMDVFRKLTSNTILFVTRLHPYIKKHQKLAAITFKNLWKQNSLDSTQKLFVAYLQDNKVSHLGARWMEASQIADIEQWENRNGMDAILSLAYRKCLEFFIDNNLVYESAWTSYDNPKEYTLYASLQNCLFAPSSEYSNLS…	GKCCVFISHQQQDKPAAKIIANYLLSCGIDVYFDEYDSSINRRNPQSVVNAIKAGLRKSTHLMCLLSENAMKSKWIPWEVGYGYEHNVFCVKLKEIAYSLLPEYLQVVPVYSGYEALDVAIRNMRNTNNICEGQMRTFS	12	FAEPRAM212_00990.TIR_2.1	0.58202	Inactive
BG1C0462	18.96	-1.61	Healthy	METAC8BD3930_268030	METAC8BD3930_268030.TIR_2.1	MGYVFVSYSRRQSAAADTLIDWMERHGIAVWKDTASMPAGVAWRRQVTEAIRGADLVVMCVSRLWYGSQACRDEEDQAAHYHRPQVRIPVDPGLFNPTRAVAAIQAAWDAVTPEDRLAGELETAAGDWANRGGRPRDLARGRALKAYRKAFGGARRGGRNGRNSTGAAASRPITEVAARYLTQSIRRGVLLRIFAALAALAIVCAGVTGVTFATRMRRIDAANAQANAESRQWDALRDALDDSPYTAMKTALAQPHDAATMRGTMVVAKMRMVLATHVPDDHGDAADPRFAGFDFPDKLDVRRPDVLDDAGLSSGASAAKTRGYAVSPDGLEIAALDGADVRILDAKRGDALMTLTGADLKDAVSMAWSRDGSALAVRSSDGTATVWKVRAGTTVVKRT…	EKLQIFISHTKKDEDRLGIEKANELKAYLRADTKLNSFYDANDILDGYSFGDQIKENLKKSLLVILETSTYSDREWCRIEAIVGKENHVPTVVVSLFNGLIPRTFPYLGNTPKIRFGGNWDEVICLLLRTALDKYYEER	1	A0A1W2AZT8_KIBAR.TIR_2.1	1.1493	Inactive
BG1C0462	18.96	-1.61	Healthy	METAC8BD3930_131380	METAC8BD3930_131380.TIR_2.1	MGLTAIHMFFISYKSDDWKTVLGDIVYKLVKEHGLNVYFDGDFSGHNPLWTDQFPENMESGNCRGVVAFIDNAYTKSYATLMELFNELFDKAVEVKILDKTIKLYKKSQKNNNGLSKELCATMCREVPGYVNA	EVYDVFISHASEDKEEVVRPLANALRKAGLKVWYDEFELQIGDSLRRKIDQGLAKSRFGIVVISPNFIRKGWTNYELDGLITRAVTGDQILLPIWHHISKKEVIEFSPSLADKLARNTATDTVEDVASEISQMILGA	1	Bovatus_RS22005.TIR_2.1	1.6386	cADPR
BG1C0462	18.96	-1.61	Healthy	METAC8BD3930_427970	METAC8BD3930_427970.TIR_2.1	MKLFFSYGHDKNEEIVLRLKSDLERRNHSVWIDKSKIKSGDDWRKSITSGILDSEFLMSFASQHSVRKPGVCLDELMIAVSVKGAQVQTVLLESDVIPPANIGYRQYIDMSCWAEIKGTPAFDSWYQQKLDEVLAVIESPETETYAAEMDFLKEQLHPDLPSAKKDRLQQEYFCGREWLSEKVSDWLKDPEASKTLLIDGAPGIGKSSFMAHEFIFNASVGSVLFCEWGQPELQQYRFHRPNPCLSAGLQDSGLPESNRPLSERRTAKDRCCLL	TDPVIFISHKSDDKKYGDALERFITGLGVKDNQLVYTSHPLHKIPLDASIYEYLRSHFNSTLFMIILWSDKYLESPACLNEMGAAWVTQTDYTNIYVPSFSFGNPKYHECAVDTKKMGAVLNGDEHCKASMIELKNKIE	1	K9Q5L4_9CYAN.TIR_2.5	1.3916	v-cADPR-x
BG1C0462	18.96	-1.61	Healthy	METAC8BD3930_134725	METAC8BD3930_134725.TIR_2.1	MYTKFNYSPSIYFYNSTLNSHMATGCSLYAKHEKEVHECLDRYISDDGIIDGTALKNYWFSISPKDVFISHSHKDINKVKAFAGWLYNCFGLKAFIDSCSWEYCDELLNKIDKKYCYNPKTKTYDYNLRNYTTSHVHMMLSTALTEMMNKTECVIFFNTPNSISMTEALSKIKDNPKEKRTTSPWIYYELSMTTMLQITEPTQREIIKHFAQDERSMPTISYNVEKALNEMPTLTDEQLAQWENSVSSKYPVETRMALDKLYEIVFPK	TNKKVFISYRRTDLEPLAHKLYEELVKRKYNPFLDSYTIIEGVDFQEHLRHELINSEIVILLDSPDFNSSEYCMEEFNIANRERIPVLDIRFKVDARKNLHRFCDYIETNLSCEEANVNTELIEDIIEKMEQNRIKAYQ	0	NA	>1.75	Unassigned
BG1C0462	18.96	-1.61	Healthy	METAC8BD3930_169085	METAC8BD3930_169085.TIR_2.1	MQPGDSIIGKMKEGLEQYTTFFYFLPTNSLGSNMVAREWQSAQMSSVNSGLKFVPICLDDCNPPVIMKDLLYIDLYGIGIDEAIFQMKAVVNQENNYKPLEDKENLVAILHKNQILKSNLKLEQQYLVYKVLILLLYVITSLMTLRLYHMMNR	QNFDVFLSHSSMDKQEILLIKTALNSQGYTVYIDWVNDREMLNRKNQDSNTWNALYMRMDQSCRLLYVMTDNCIDSCSTKREIMYFKKKEKPIYVYQPKAVTREIPQYLDGCKEIECINAVSFN	14	NA	>1.75	Unassigned
BG1C0462	19.97	-1.61	Healthy	METAAB2BBC95_118260	METAAB2BBC95_118260.TIR_2.1	MFNLLMSGMENTWDAPTWVLPNDRYLEYTHPDIKAEFGSLNDQVVTRLKSFPALFCYERYIDSPAKVGQITEIERRTRELKITYSINHDIPFITQKQLFDIFPYLGVEPDTFELTRTHWALKDVNLINVLRTKKIIQRQLLQSQRRPPKVFITYSWDSPEHKQWVAQLAGCLRNNGIDAFLDQWNIRGGEDMSVFMERSIREADRVLVICTDRYCYKARGRVGGVGYESHLLTSEIMQEMGTIKFIPIIRNLTNGVSLPDALSGRFYYNLSDGAEYHNNFELLLRELHDAPVPIPPIGINPFC	KPFDVFICYKETDENGKRTVDSVLANDIYYQLTQEGLKAFYAAITLENKLGQEYEPYIFSALNSAKVMLVVGTKPENFNAVWVKNEWSRYLKLMSNDRSKTLIPCFRDMDAYDLPDEFSHLQAQDMGKIGFINDIARGI	36	PRABACTJOHN_02393.TIR_2.1	1.0065	Inactive
BG1C0462	19.97	-1.61	Healthy	METAAB2BBC95_150390	METAAB2BBC95_150390.TIR_2.1	MNKVFLSHSSANKDYVSYIAEQLGRDHCVYDAMCFEAGMRNIDEIFREMDKSSIFVIFLSDEALDSGWVRKELSIAEERLNHDKYKLSQIFPLIIDPRIDHTDPRIPEFLKKGPSSYNLRVITSEVVAYRKIKAQQTKFLMDNDLIGKDGTDCFYGRDAEIANFKNKFETGKSISCVIASGLDGIGRKSYLLECLKESDIIEKYYFPPIISLKEMDSIEDLIVKLHEVGFGTYSIEKVTKLADINEKIDALVEQLKNIQSYKEQIVIYDNHCLISRSGEIVYWFDRAIKKIRPEITVIIASHTNVTFSTQKNSPIFFQALSTLPKQEWMGLMRVYGKKLGLELNREDREFFSEIITGYPPQVRYCVESMNETSIEEVKSNPHIIVEAFSKKVSEILAAE…	MSKPQIFVSFDFEKDRNHKYTLNMWNANSSFEFTCNDKSPSEIQSRNIPTVKSVLSRKINEATHVIVIVGKEANKLHKDRELIGYRNWQNFEIAKAKELGKKLIAVQLNSLYEYPEELKNCGATRVYSFTHDEIVKAIR	1	BT_3003.TIR_2.1	1.3241	Inactive
BG1C0462	19.97	-1.61	Healthy	METAAB2BBC95_208805	METAAB2BBC95_208805.DUF1863.1	MAKKRAFISFDYDNDVDLKALLVGQARNPDSPFEIVDMSIKETIESNWKENARRRIKGCDVVIVICGKYTNFATGVSAEVKIAQEGNVPYFLLWGRSSGTCARPVAARYTDKIYTWTWANLKMLIGGAR	MAKKKVCCSFDYENDRHYYNLLEAWNENENIDFSINDCTPSEIQSESISKIKQVLSTKIGQANYMIAIIGEHSNDEHPDSEEIGYKNWQAYEIDKNNEKGNGLVAVRLDSSYSVPDEAYGIGAKWVYSFNLDDILEALE	1	COLAER_RS08275.DUF1863.1	1.3814	Inactive
BG1C0462	19.97	-1.61	Healthy	METAAB2BBC95_22775	METAAB2BBC95_22775.DUF1863.1	MIFLALYNIFISHAWKYSDDYKKVVSWLNEAQDEGLLTWKNYSVPVHDPLIDPTQPAGKTTLKNLLKNQISPASKVIIISGMYAAHSEWIDFEIDTSTDYDKYIIGLKPWGQQRIPSKVQDNATVMVGWNKDSLINAILNS	KKFEIFLSYNWCDSDIADNIKNFFEKNTDINIHQDKIDIKKWSSIREYMQSIPEMDYTILLISDAYLKSSNCMYEVLEVMRDRKYKEKIFPVVIDKKIYDPIVRTKYVKYWQDEFNKLDENLSEINYQNIGNLGSDLKH	0	DORLON_01412.DUF1863.1	1.0222	Inactive
BG1C0462	19.97	-1.61	Healthy	METAAB2BBC95_247825	METAAB2BBC95_247825.TIR_2.1	MILNMNYLYQVSNTKNFRYEFAQKRVLNENDQQFRNDSADKYDIFLSHSYMDKELVCAVVDLFNSAGYSIYIDWMNDQQLNRSEVTATTADILRKRMRMSKGLAYVATGNSSNSKWCPWELGYADAAKNGRCAILPIMKKEGESFKGQEYLGLYPFIDYETRKGTQEYEFWVNDPENGNYISLRKWLSGGKPYNHNV	SDANLFLSYNHADNDFLDGKIVDLAKTIVESYRFLTSHDVSLFIDSESINWGDDWRSALRSSVDSTNFFMPAVTPNYLSSQACREEYLQFEARLSETTQNRILPLMWQQLPNLNQNNADPVLNSIKQTQWINVESLQDL	20	HMPREF1064_00174.TIR_2.1	1.3647	Inactive
BG1C0462	19.97	-1.61	Healthy	METAAB2BBC95_259050	METAAB2BBC95_259050.TIR_2.1	MNNFQRLSLEYDGIYGTLEGYTGDANLMNYLSKLKEGIADADYDTISYTLSGIDKWYDENITDIASNEYVFNLVSHQKNMQLIKEILSGLKAEECVPITHAGIDAPKTDPVIFISHKSDDKKYGDALERFITGLGVKDNQLVYTSHPLHKIPLDASIYEYLRSHFNSTLFMIILWSDKYLESPACLNEMGAAWVTQTDYTNIYVPSFSFGNPKYHECAVDTKKMGAVLNGDEHCKASMIELKNKIEELFNLKNDEAKVTFLLDKFIDEIKEDKPNG	TTYRTKTYIAGDWDHDEDAVNKLHQWNNSNYWSLSFTDAHELTQSSDSSSNCSIKASLKKRMDASKRFVLIVGNSTNTVTAGSCSLCGSYNSHTYACAKKRSVDYRSYIKYECDKAVEAGIKIIVLYKSTTVNKSKCPE	12	FAEPRAM212_00990.TIR_2.1	1.4282	Inactive
BG1C0462	19.97	-1.61	Healthy	METAAB2BBC95_282340	METAAB2BBC95_282340.TIR_2.1	MKIFISHASKNKEIILKFADFLESISTEIEVFCTSEKGCIAAGKNFIETIFEELNTSDLFIPVLSQEYYESKFCMIELGVAYSYMYSKHKKNGEYIFPFALYPINKGQALSGTPLSDIQVGDINSEVDVKAFLEYLSKERRISFGSGINKKLHLFESEINTRVLKKVNISEQAKIGTYFDDSIFFRNKEDVVNHIVKNDVITVNFNMNPYGEGIIKYPNFISTVLGYADKLNLGQYLEFNSLAAFQFTLLNLTGSLKKITVEFKYSDSNRILEAFELPVVQGENKLSIPLAKLRSKALYKISEVCFVIHPEDVVENAGTFEIQKIEII	QISGFFSYAHADNAYDFLSHLKDDLCTEFNILSGLTLDLYIDRESIAWGDNWRKSIASGINDASFFIPILSPNYFNSGSCRAELTQYMGKSKELGVKDLLLPLLLVDIKSDSLGLDTTLVSNVLEYQYLDISDLRFLER	12	METAD38276BD_32925.TIR_2.1	1.102	Inactive
BG1C0462	19.97	-1.61	Healthy	METAAB2BBC95_291375	METAAB2BBC95_291375.DUF1863.1	MAKKKVCCSFDYENDRHYYNLLEAWNENENIDFSINDCTPSEIQSESISKIKQVLSTKIGQANYMIAIIGEHSNDEHPDSEEIGYKNWQAYEIDKNNEKGNGLVAVRLDSSYSVPDEAYGIGAKWVYSFNLDDILEALEELKN	MRNKNQFISDALKWNWGIKLFVAHADIRISEDWSAEIKNALSSCDAGIAFLTDREAFKASTWCDQEIGWMLGRFEDKVLAMRFKLNGVYQDPYGPLGGRQAQPVAENESEDQIAAKIVDWCMTRESLRNKLCTSLVKAF	0	META40DCD9F7_284855.DUF1863.1	0.36181	Inactive
BG1C0462	19.97	-1.61	Healthy	METAAB2BBC95_291385	METAAB2BBC95_291385.DUF1863.1	MSKPQIFVSFDFEKDRNHKYTLNMWNANSSFEFTCNDKSPSEIQSRNIPTVKSVLSRKINEATHVIVIVGKEANKLHKDRELIGYRNWQNFEIAKAKELGKKLIAVQLNSLYEYPEELKNCGATRVYSFTHDEIVKAIRGW	ENPKIFISYSWHPEKNKIWVQRLAERLMQDGVNVKLDVWDLKHGHDKYVFMEQMVKDQDIKKVLVICNEDYARKADDRTGGVGTESTIMSSDIYSLAEQTKFIPILVEKKNGEPCLPTFLKSRMYIDMSSNDIYELGYD	1	META3C0CE0E5_239450.DUF1863.1	0	Inactive
BG1C0462	19.97	-1.61	Healthy	METAAB2BBC95_319820	METAAB2BBC95_319820.DUF1863.1	MGHKCFISYKKEDKTYKNYLVELFAGQDVIDKSLDRIIDSEDGDYIMETIRNDYLSDSTVTIFLIGQHSSENEGNDYWGRPRNYFIQRELQASLYNGIGNTRNGVLGIVLPEMYDSIYKGSSLCSTCGQYHDCILLNDTTVIREFSANFYTEPHASCAWTSDEEYCVIVKWSDFISNPTAYIDKAYDKRYSPIASKIRIRNLR	MHKIFISYSRQDYAAVVQLKDEIESLLGYGSCWIDLIGIESDRQFVDVIIDAIDKAVIFLFMYSKHSENSVWTRKEINYANSEKKRIVFLKIDDAEISKYYRFQFGGHDIIDIEDKKQKKKLLNDLTKWCGLVSPNQEQ	1	META650EBBEB_147175.DUF1863.1	0.8166	Inactive
BG1C0462	19.97	-1.61	Healthy	METAAB2BBC95_334815	METAAB2BBC95_334815.TIR_2.1	MNYYLKIQGDNKMKVFISWSGSKSQEVAKILKQWIPCVIQSVEPYFSSADIDKGARWSTDIAKELQDASFGILCVTKENLSSSWLNFEAGALSKSIDQSKVCPFLVDLKPSDIQNSPILQFQMTSATKDEVLKLFESINANLGEKQLNETVLSTTFDTFWPKIDEALQNVTKKDITKSVSSLEEKNLQPLEEILELVRYQHKLLKNPVDLLPPDYLLDIFRKGDKYLRRKSLPRDYYMEIIECTNYLNKILCECANDCMALDNESRDIPKCAMSIQKAKDLSERLMMMVKRWDFDERF	KQQTIFISHSKQDDDKYGLRLATGLRDYLLEQGTKLSSFFDVNSIMEGYNFENQIINSVDSSIMVVIFSNAYSSREWCVKEILQAKKKKIPLIVVFAVTGDIDRTFPYIGNVPATIYRNDWNPVINLLLRTTLYNRNQS	1	A8FZS9_SHESH.TIR_2.1	1.5117	Inactive
BG1C0462	19.97	-1.61	Healthy	METAAB2BBC95_336645	METAAB2BBC95_336645.TIR_2.1	MFHPFDGGMGISFERISDVPEFQNWLQEIKLELQGIYDRTHDTFVWETINLCGKRLDGVTEKTYFIELVGKLQAIRKNIDKYYPDEKKESKLSHSQGGASGMKKKPLIFISHSSKNKDQVAKIADLLRSINLSPRRDIFCSSLPGYGIPNGANIFDFLRERFLNYDLHIIFVHSPEYYESPVSLNEMGAAWVLRANATSLLLPGFDFSGMKGVIGSDCIAIKLDGDRSEVKDRLNQLRRDLESEFDISDNEDIIWEEARDKFICEINGNVPIPKEDVGTASVSITEEMKQLLKKVATVPEGQILIDSDLESGTYIQIGSEVVAKEYPDRREYAVWEEALNACLKEKYIKRKSEEICVITNAGYKVVE	NIPKVFISYAHDTEEFADKVLEFSNKLRKRNIDANIDQYEESPPEGWARWMDNQIENSDYVLIICTQLYYDRVMNFKSGQGKGVNWEVNIIYQHLYEACCNNTKFIPIIFNDYNTTNILKPIQSSTYYYIDREKDFNKL	12	DORLON_01619.TIR_2.1	1.0923	Inactive
BG1C0462	19.97	-1.61	Healthy	METAAB2BBC95_367290	METAAB2BBC95_367290.TIR_2.1	MEYPIKIKGKTIKQVTKLNLSHKNLKTIPDNVYQYTNLEKLDLSYNRIEVIPQEILKLKKLRTLDLAFNNLKVLQGALFKLPKLKILNLHGNQIKHLPKQILDSKITTLILSKNKIEHLDESLISGITKLDIVDNPLTSKKEQGNVKIEQNKELVNAPIKKKTIMNKKNKIFISYSHADSAYFNRLITHLKVLKNYNGEFEEWSDQKILAGQKWKEEITKALKKANIAILLVSTDFLASDFIQRNELPPILKKAAEEDTTILCLLVEPSLFEKTELGDFQAINDPRTTLSELDKSAQERMYLKLVEEIERITSSCN	RQYKVHITYKHDKLHNLGIEAICAGLHTRNIPFSIDKYDILYRDNIQRYEEEIGVSNIVIMFVISEYLKSLDCMYEMTQLFKNGNVENRVFPIVDMGDIPRNGDGLSQIKNYWNDEKNRKAEQIKNEPGNSTYLLSEIS	0	METAC8BD3930_110175.TIR_2.2	0	Inactive
BG1C0462	19.97	-1.61	Healthy	METAAB2BBC95_375435	METAAB2BBC95_375435.TIR_2.1	MGYVFVSYSRRQSAAADTLIDWMERHGIAVWKDTASMPAGVAWRRQVTEAIRGADLVVMCVSRLWYGSQACRDEEDQAAHYHRPQVRIPVDPGLFNPTRAVAAIQAAWDAVTPEDRLAGELETAAGDWANRGGRPRDLARGRALKAYRKAFGGARRGGRNGRNSTGAAASRPITEVAARYLTQSIRRGVLLRIFAALAALAIVCAGVTGVTFATRMRRIDAANAQANAESRQWDALRDALDDSPYTAMKTALAQPHDAATMRGTMVVAKMRMVLATHVPDDHGDAADPRFAGFDFPDKLDVRRPDVLDDAGLSSGASAAKTRGYAVSPDGLEIAALDGADVRILDAKRGDALMTLTGADLKDAVSMAWSRDGSALAVRSSDGTATVWKVRAGTTVVKRT…	TSNNKVFIVHGHDSLKAEVELFLTKLGLEPIILHKQANMGKTIIEKIEKYTDVGFGIVLYTPDDEGRVKGNSELSSRARQNVVFEHGYLIGKLGRDRVCALVVDNVEKPGDIDGIVYVNVDDNGYWKVAVANDMKAVGF	1	A0A1W2AZT8_KIBAR.TIR_2.1	1.1493	Inactive
BG1C0462	19.97	-1.61	Healthy	METAAB2BBC95_393970	METAAB2BBC95_393970.TIR-like.1	MRIFIASSGERLNMAIEVGSWLESMNVEPVLWNEPEVFPLGAYTWDALIDLSKNVDAAVFIFGEDDKIWFRGEGTMTVRDNVLLEYGLFSGKLSKVNTIFLCEGRPKLASDLEGITWGDVGKKNSAKIKLKNWINSIRTNNQKKVEGFKITDLNDAFQITLKNQKIKKLRIFAISTFKSVQMFRLINDISINHAEILLREYDNKNDEYYDQSMEGAIDNAILNWKHMIENDHKINKLDIFRFNYHPDEGYYIFDDKYLILGNLKYEMEKKEYTFSKNVMLIDNQTETGRTWIKEYIERFEDTKKNYETSVMQYCDTES	EPNNKVFVVYGHDKTARNQLQRLLEELNLEPIFLDNQPIGGRTVIEQLMEYIPCANFGIVLMTPDDIGYPKNKQDRPQPRARQNVVLELGMLLMKFGRSRTAILLKEADPPIEKPSDINGILYLPYKEDVFEIKQKLIR	0	WP_005552896.TIR-like.1	1.3138	Inactive
BG1C0462	19.97	-1.61	Healthy	METAAB2BBC95_458090	METAAB2BBC95_458090.TIR_2.1	MAKDIFDKTIFDGYRVESLTESVQDIIPKYNFDGSTKTTVFISHKHDDLDEIKGLIGLLERKYNIKAYIDSLDKSMPKKTSGETASKIKQRINRCNKFILLATNGAVESKWCNWELGYGDAQKFDTDNIALFPIKPEKTNDYDYKGNEYMRIYPHIAYYYGSERYSNGTVIKEGFYVCTDTENSRTIVPLEKWLKK	KKPMLFISHSSADEAIASSLVAMLRTLGFNKKNLFCSSVPGYDIPEGEDIYDALATKFMEYDIYVILLLSKNYYDSVACLNEMGATWVLKAKYSTIVCPGFTVPEIKGAVNPRKMAVVLGDSKRVNGKLNQLKDHLIDF	17	METAD38276BD_32925.TIR_2.1	1.5659	Inactive
BG1C0462	19.97	-1.61	Healthy	METAAB2BBC95_466505	METAAB2BBC95_466505.DUF1863.1	MSKHKCFISFKSQDMDYKKYIQNNLDIDMIDKSLNEPINSTNEDYIMRKIREDYLQDSTVTIHLIGQYSSENNWLQNQNYIKRELQASLSNTSAGTRNGILGIVLPEMYSTIYTGTYTCNKCGNRHNGVKINDDTTIPEFNYNYYLPLEEGKCAWSEEDRYCVLVKWDDFKKDPNNYIDQAFEKRNSEITKKIKVRP	HTNKIFVSYTLKDKELTIEHLRRLKTQVSLLSDTYIDILDNDSVDWQQRVNDELNVCDNLWLIATPHARKSIWVNHELKIMCNLQKKITPISVDSIDIVSKLPKMRHKVFISYHHTNDQWAKDRLVALNEQFQFFIDAS	0	META650EBBEB_147175.DUF1863.1	0.90253	Inactive
BG1C0462	19.97	-1.61	Healthy	METAAB2BBC95_47420	METAAB2BBC95_47420.TIR_2.1	MQDLISNPQSRPLVFISHRSTDKTVAEILTTFLCGVGVPKDAVFCSSLPGNDIDQCISKEVKEALKSSAVNIAILSGDYYESAYCLNETGILWFLDNIPVIPITLPGIDSTNMRGFLGNEYKLRSLDSDADISYIYDTIQESLGLSYVKTSFFVSESLKLKHSYSNYLSSRTTHPVPTLPQNDPTPSSTDLLSRVTTDDERIILYYIAKKEVRKASFQSISDWLTQNEIFGVNIENAFDLLSSNGLGKTSDENASIFELSMDVFRKLTSNTILFVTRLHPYIKKHQKLAAITFKNLWKQNSLDSTQKLFVAYLQDNKVSHLGARWMEASQIADIEQWENRNGMDAILSLAYRKCLEFFIDNNLVYESAWTSYDNPKEYTLYASLQNCLFAPSSEYSNLS…	PKMRHKVFISYHHTNDQWAKDRLVALNEQFQFFIDASVDIGDIPEDWDDEKIRREIRDNYLRNSTVTLLLVGAETKNRKHVDWELFSSMYDGQLNKRSGIVVIMLPSTSCTSCHASFENEKTAVFPHINQWTLVTSRSE	12	FAEPRAM212_00990.TIR_2.1	0.58202	Inactive
BG1C0462	19.97	-1.61	Healthy	METAAB2BBC95_98820	METAAB2BBC95_98820.TIR_2.1	MYQIRIDCFDEKLKGIRTLYEYDFLSSNQVLVNVILPYLKGDLFIFAGAKIEDQNIRKVEIYETEKSIKQTVDEANHANQMFIPYTKENILCDEDLSNVTRLLIQEGSEILRQQEKNEKKEEKLQVKKPMLFISHSSADEAIASSLVAMLRTLGFNKKNLFCSSVPGYDIPEGEDIYDALATKFMEYDIYVILLLSKNYYDSVACLNEMGATWVLKAKYSTIVCPGFTVPEIKGAVNPRKMAVVLGDSKRVNGKLNQLKDHLIDFFHLPEVEDDTIWENDRNEFLKSIEMKK	KQLSIFISHAKKDGKRMAEDLRDYLVQSGSKLSSFFDVNSIMEGYNFEDQLIDNVKQSIMVVIFTSEYSSREWCIREIMKARESKRPIVIVYAIDGPVDRTFPYIGNIPSISYKGNWLPVINLLLKTTLNQYHQELLLG	0	DORLON_01619.TIR_2.1	1.189	Inactive
BG1C0462	19.97	-1.61	Healthy	METAAB2BBC95_108935	METAAB2BBC95_108935.TIR_2.1	MDLSPVFLIVVIILVMPLFVYLAVKQHKISKEVYALLAEDGYDIIFSGEGNTYIAFNIKKASFRAGSLIDHRYFQESISYIHNYEWKWKELDGKKIENTFYIYISNIEFPVHKIYYQRKEDNAEIEWAKLQAVFHQSYELQSTKMKENPEIYFDFFISHASEDKDKFVRPLVNELSRLGINVWFDEQTLEIGDSLRRNIDTGLKKASYGIVVLSHAFFSKKWTQYELDSLINRAVNDENKVLLPIWHNIDATEVAEYSHYLADKLALQTTIHSIDEIAKELSKIAYKRRSIATS	KEYDVFISHASEDKEEVARPLAEALRKNGLSVWYDEFELKIGDSLRRKIDKGIANSNFGVIVISRDFISKGWTNYELDGLITKSVNGEQTMLPIWHNVTKREVINYSPSLADKLARSTTDFTVEEIADEIADLINERKG	0	G8Z3N0_ECOLX.TIR_2.2	0.34525	ADPR
BG1C0462	19.97	-1.61	Healthy	METAAB2BBC95_196130	METAAB2BBC95_196130.TIR_2.1	MKLFFSYGHDKNEEIVLRLKSDLERRNHSVWIDKSKIKSGDDWRKSITSGILDSEFLMSFASQHSVRKPGVCLDELMIAVSVKGAQVQTVLLESDVIPPANIGYRQYIDMSCWAEIKGTPAFDSWYQQKLDEVLAVIESPETETYAAEMDFLKEQLHPDLPSAKKDRLQQEYFCGREWLSEKVSDWLKDPEASKTLLIDGAPGIGKSSFMAHEFIFNASVGSVLFCEWGQPELQQYRFHRPNPCLSAGLQDSGLPESNRPLSERRTAKDRCCLL	MAKRVFFSFYYENDLSRALVVKNNWALKENEESGFISNSEFERMKRDGDEAIERWIDKQIAGTSVTVVLIGSETLDSKYVQYAIKKSYELGNSIIALKIGKIKNLSQQTSISQSVVKIVGKKNNGELLWFDEIIDKEYD	1	K9Q5L4_9CYAN.TIR_2.5	1.3916	v-cADPR-x
BG1C0462	19.97	-1.61	Healthy	METAAB2BBC95_330845	METAAB2BBC95_330845.TIR_2.1	MKIFISWSGTKSQEVAKILKQWIPCVIQSVEPYFSSADIDKGARWSTDIAKELQDASFGILCVTKDNLSSSWLNFEAGALSKSIEQSKVCPFLVDLKPSDIQNSPILQFQMASATKDDVFKLFKSINSNLGDVKLAENVLGTTFETFWPKIEEALKSVSSISESSTPTKKENQDAQAPIEEILELVRYQHKLLKSPEELLPPQYLADVFRRTNRALPKNVVQEIEEHLHIIDMIVSDVLTDSKVKTVPDDEEFSPERISCIGKLQEITARTHRILSLLRRYLRNSDFMF	THYDFFISHAKEDKDTFVRPLVDELNRLGVIIWYDEQTLEVGDSLRRNIDLGLRKANYGIVILSHNFLNKKWTQYELDSLINRAVYDDNKIILPIWHNINAQEVSKYSHYLADKMALQTSLYSVKEIARELAEIAYRRR	1	I4EUT0_9ACTN.TIR_2.1	1.4802	ADPR
BG1C0462	19.97	-1.61	Healthy	METAAB2BBC95_38680	METAAB2BBC95_38680.TIR_2.1	MKKKNFEYEVALSFAGEQRDYVEKVSKELSLLNIKHFYDYNEQVNLWGKNLTQYLDSVYFEKAMYFVPFISKEYEKKVWTRLEVNSALERNMNESRPDFQQYILPVRFDDTRIPGIVGSIGHIDARKTTPQEIAHMIFEKVNKGKKTLENNKTEEMVELLSINFNHKINEDKRRIMEKIFSSQTTSHVIVVYGEKGLGKRSCVQQFLHEKKKVIKISPNVENRFQLEAVMSALGIVTKYLKKNSD	MSYRNKTYVAFASEDIKFYRLMEAWKANEKIDFNFFDAHDLFISRDTSKPETIKRNLRERMKNAKQVVLLGSGNTKRKGSDGVSFLAHEIDLIVEFNLPVVIANLDGDRTVDKNFIPKPLLDSEHYTVSVSFQPKIIKY	8	A0A1H7VGH3_9FLAO.TIR_2.1	0.70985	v-cADPR-y
BG1C0462	19.97	-1.61	Healthy	METAAB2BBC95_171245	METAAB2BBC95_171245.TIR_2.1	MQPGDSIIGKMKEGLEQYTTFFYFLPTNSLGSNMVAREWQSAQMSSVNSGLKFVPICLDDCNPPVIMKDLLYIDLYGIGIDEAIFQMKAVVNQENNYKPLEDKENLVAILHKNQILKSNLKLEQQYLVYKVLILLLYVITSLMTLRLYHMMNR	QNYKIFLSHKSDDARFTNFIYKLLEQRGARKTDFFYTSADDNTEKYNDITSLSTQIKNNIVDDKSLIVYLATPLFKKSEFCLFEAGAGWATRGIEDYKIIGLRYEDIPQYLTNGKSEFSFLTNSEKSIELNKRTYLYLI	14	NA	>1.75	Unassigned
BG1C0462	19.97	-1.61	Healthy	METAAB2BBC95_199820	METAAB2BBC95_199820.TIR.1	MRIGDSLRRKIDKGLANSRFGIVVVSRDFIKKGWTNYELDGIITKAVSGEQIILPIWHNITKKEVIDYSPSLADKLARNTAIDTVEDIAKEIADVIKTNR	QNYKIFLSHKSDDARFTNFIYKLLEQRGARKTDFFYTSADDNTEKYNDITSLSTQIKNNIVDDKSLIVYLATPLFKKSEFCLFEAGAGWATRGIEDYKIIGLRYEDIPQYLTNGKSEFSFLTNSEKSIELNKRTYLYLI	35	NA	>1.75	Unassigned
BG1C0462	19.97	-1.61	Healthy	METAAB2BBC95_247835	METAAB2BBC95_247835.TIR_2.1	MYTKFNYSPSIYFYNSTLNSHMATGCSLYAKHEKEVHECLDRYISDDGIIDGTALKNYWFSISPKDVFISHSHKDINKVKAFAGWLYNCFGLKAFIDSCSWEYCDELLNKIDKKYCYNPKTKTYDYNLRNYTTSHVHMMLSTALTEMMNKTECVIFFNTPNSISMTEALSKIKDNPKEKRTTSPWIYYELSMTTMLQITEPTQREIIKHFAQDERSMPTISYNVEKALNEMPTLTDEQLAQWENSVSSKYPVETRMALDKLYEIVFPK	MAKRVFFSFYYENDLSRALVVKNNWALKENEESGFISNSEFERMKRDGDEAIERWIDKQIAGTSVTVVLIGSETLDSKYVQYAIKKSYELGNSIIALKIGKIKNLSQQTSISQSVVKIVGKKNNGELLWFDEIIDKEYD	0	NA	>1.75	Unassigned
BG1C0462	19.97	-1.61	Healthy	METAAB2BBC95_439185	METAAB2BBC95_439185.TIR_2.1	MQDDKIPKIFISYSWSKDALALVLDLANRLVSHGVDVVLDKWELKEGQDKYAFMERCVNDPNITKVCITNYVV	PKKYIYLSYATCNHQDKEIADKIILVLNEQFKKLSKYRFEIITEDSIPFGNDIDITMKENIAKSEIVIVIVSSAYLESEWCINEFTIFSNDNNKRIIPVVTESFSYLAELPKDISNIKALSLIDCKLEEDFSKTIAMLA	34	NA	>1.75	Unassigned
BG1C0462	23.03	-1.22	Healthy	META40DCD9F7_04960	META40DCD9F7_04960.DUF1863.1	MSKPQIFVSFDFEKDRNHKYTLNMWNANSSFEFTCNDKSPSEIQSRNIPTVKSVLSRKINEATHVIVIVGKEANKLHKDRELIGYRNWQNFEIAKAKELGKKLIAVQLNSLYEYPEELKNCGATRVYSFTHDEIVKAIRGW	KFMAKRVFFSFYYENDLSRALVVKNNWALKENEESGFISNSEFERMKRDGDEAIERWIDKQIAGTSVTVVLIGSETLDSKYVQYAIKKSYELGNAIIALKIGKIKNLSQQTSISQSVVKIVGKKNNGELLWFDEIIDRE	1	META3C0CE0E5_239450.DUF1863.1	0	Inactive
BG1C0462	23.03	-1.22	Healthy	META40DCD9F7_04970	META40DCD9F7_04970.DUF1863.1	MAKKKVCCSFDYENDRHYYNLLEAWNENENIDFSINDCTPSEIQSESISKIKQVLSTKIGQANYMIAIIGEHSNDEHPDSEEIGYKNWQAYEIDKNNEKGNGLVAVRLDSSYSVPDEAYGIGAKWVYSFNLDDILEALEELKN	EKYDVFVSHAWEDKESFVDEFVDCLRELDLKVWYDKSEISWGDSMRKRIDEGLKKSTFGVAVLTPNYIADDKYWTKAELDGLFQLESINGKTLLPIWHNLTKKEVMEYSPIIASKLEMNTAMMTPKEIAEELKKLVDKI	0	META40DCD9F7_284855.DUF1863.1	0.36181	Inactive
BG1C0462	23.03	-1.22	Healthy	META40DCD9F7_103575	META40DCD9F7_103575.DUF1863.1	MAKKHVCVSFDFEHDKNYYYLLKAWNSNPNIEFAITDCTPREIQTESVAKVKQVLSTKIGEAKYMVALIGKHSDDKHPDYDEIGYKNWQAYEIDKNSEKGNGLVVVKLDSSYSAPIEAYGKGAEWVDSFNEDDIKNALNRLASKKYAYN	MRNKNQFISDALKWNWGIKLFVAHADIRISEDWSAEIKNALSSCDAGIAFLTDREAFKASTWCDQEIGWMLGRFEDKVLAMRFKLNGVYQDPYGPLGGRQAQPVAENESEDQIAAKIVDWCMTRESLRNKLCTSLVKVF	0	META40DCD9F7_284855.DUF1863.1	0.51017	Inactive
BG1C0462	23.03	-1.22	Healthy	META40DCD9F7_105430	META40DCD9F7_105430.TIR_2.1	MILNMNYLYQVSNTKNFRYEFAQKRVLNENDQQFRNDSADKYDIFLSHSYMDKELVCAVVDLFNSAGYSIYIDWMNDQQLNRSEVTATTADILRKRMRMSKGLAYVATGNSSNSKWCPWELGYADAAKNGRCAILPIMKKEGESFKGQEYLGLYPFIDYETRKGTQEYEFWVNDPENGNYISLRKWLSGGKPYNHNV	MRKKIDKGLKKSTFGVAVLTPNYMADEKYWTKVELDYCLNWKVLMGKQYY	20	HMPREF1064_00174.TIR_2.1	1.3647	Inactive
BG1C0462	23.03	-1.22	Healthy	META40DCD9F7_12945	META40DCD9F7_12945.TIR_2.1	MNKVFLSHSSANKDYVSYIAEQLGRDHCVYDAMCFEAGMRNIDEIFREMDKSSIFVIFLSDEALDSGWVRKELSIAEERLNHDKYKLSQIFPLIIDPRIDHTDPRIPEFLKKGPSSYNLRVITSEVVAYRKIKAQQTKFLMDNDLIGKDGTDCFYGRDAEIANFKNKFETGKSISCVIASGLDGIGRKSYLLECLKESDIIEKYYFPPIISLKEMDSIEDLIVKLHEVGFGTYSIEKVTKLADINEKIDALVEQLKNIQSYKEQIVIYDNHCLISRSGEIVYWFDRAIKKIRPEITVIIASHTNVTFSTQKNSPIFFQALSTLPKQEWMGLMRVYGKKLGLELNREDREFFSEIITGYPPQVRYCVESMNETSIEEVKSNPHIIVEAFSKKVSEILAAE…	MYAAICLLTCDDVGKEKGEKRLKGRSRQNVIFETGYFIHKLGRDKVILVCDPEVELPSDLQGVVYCTKDDWNISILKELKEIGFDIDLN	1	BT_3003.TIR_2.1	1.3241	Inactive
BG1C0462	23.03	-1.22	Healthy	META40DCD9F7_158565	META40DCD9F7_158565.TIR_2.1	MNNFQRLSLEYDGIYGTLEGYTGDANLMNYLSKLKEGIADADYDTISYTLSGIDKWYDENITDIASNEYVFNLVSHQKNMQLIKEILSGLKAEECVPITHAGIDAPKTDPVIFISHKSDDKKYGDALERFITGLGVKDNQLVYTSHPLHKIPLDASIYEYLRSHFNSTLFMIILWSDKYLESPACLNEMGAAWVTQTDYTNIYVPSFSFGNPKYHECAVDTKKMGAVLNGDEHCKASMIELKNKIEELFNLKNDEAKVTFLLDKFIDEIKEDKPNG	TDANLFLSYCHADNDHLKGAILQFVNDIIDEYNYETSNTLGLFVDKTSINWGEDWRQALDRGIGNANIILPIITPRYVRSEACRKELLDFNTRVTEHGPNRILPLMLQSIDGMTGISDRDPVWDIAHNRQYLPVGDLRL	12	FAEPRAM212_00990.TIR_2.1	1.4282	Inactive
BG1C0462	23.03	-1.22	Healthy	META40DCD9F7_176105	META40DCD9F7_176105.TIR_2.1	MFHPFDGGMGISFERISDVPEFQNWLQEIKLELQGIYDRTHDTFVWETINLCGKRLDGVTEKTYFIELVGKLQAIRKNIDKYYPDEKKESKLSHSQGGASGMKKKPLIFISHSSKNKDQVAKIADLLRSINLSPRRDIFCSSLPGYGIPNGANIFDFLRERFLNYDLHIIFVHSPEYYESPVSLNEMGAAWVLRANATSLLLPGFDFSGMKGVIGSDCIAIKLDGDRSEVKDRLNQLRRDLESEFDISDNEDIIWEEARDKFICEINGNVPIPKEDVGTASVSITEEMKQLLKKVATVPEGQILIDSDLESGTYIQIGSEVVAKEYPDRREYAVWEEALNACLKEKYIKRKSEEICVITNAGYKVVE	SLYDYRIFISHAWKYGDDYIRLVNLLDAAPYFHYFNYSAPEQKPLFPSGTPYTSSDIARKITDKIRPAQITLVISGMYAAYSDWMQYEIDESLRMRMPVIGIMPRGQERVPLYVRDRVDVLVGWNTSSIVSAIRRYV	12	DORLON_01619.TIR_2.1	1.0923	Inactive
BG1C0462	23.03	-1.22	Healthy	META40DCD9F7_196555	META40DCD9F7_196555.TIR_2.1	MQDDKIPKIFISYSWSKDALALVLDLANRLVSHGVDVVLDKWDLKEGNDKYKFMERCVNDPSITKVLIICDKAYAQKANDRTGGVGDETVIISSEVYGNARQEKFIPIIAERDEEGKEYVPTYIKTRIYIDLSDPEKYETEYEKLLRNIYEKPEFVKPPLGKKPEWLEEEKTNFFPVKDLIRQIRGSNTPVKRRNCIARFQEAYIEALKSYYIYEVKPEEAFNNFLNTKPLRDIYLDFVEAVAETEDNYAEVLAEAFEYLYNKLSCIKTFDPQANSAYEDDLDVYKTLLWELFICVIAYLRHVKDYAAINVLITYTYFLENNIFGGAIKQANYTTFRHHSVVIEERYKPMSEMKNKYTLVGDVVCNQREKLPIYTTEAIAEADLFLYQVCNAYDLVENE…	GMHKIFISHSSKDAEYVREIVNLLEVLGLRKDEIVCSSMPPYCVPLDNKVYDWLINEFQQNKLRVIYILSENYYASAASLNEMGAAWALKQEWTGILLPGFSFDDITGCIDKTRIGIKLDDTDKDTLNYRLEELKDILV	1	DORLON_02923.TIR_2.1	0.16068	Inactive
BG1C0462	23.03	-1.22	Healthy	META40DCD9F7_260550	META40DCD9F7_260550.TIR-like.1	MRIFIASSGERLNMAIEVGSWLESMNVEPVLWNEPEVFPLGAYTWDALIDLSKNVDAAVFIFGEDDKIWFRGEGTMTVRDNVLLEYGLFSGKLSKVNTIFLCEGRPKLASDLEGITWGDVGKKNSAKIKLKNWINSIRTNNQKKVEGFKITDLNDAFQITLKNQKIKKLRIFAISTFKSVQMFRLINDISINHAEILLREYDNKNDEYYDQSMEGAIDNAILNWKHMIENDHKINKLDIFRFNYHPDEGYYIFDDKYLILGNLKYEMEKKEYTFSKNVMLIDNQTETGRTWIKEYIERFEDTKKNYETSVMQYCDTES	KEKIVFISHATADKKYIKAFVELLEDLGLNEEEIICSSIPPYCIPLDGKVYEWLVDKFQNYDLHVFFMLSHNYYESTACLNEMGAAWAMKQKWTGILLPGFWFEDIDGCIDRTQISIKLDDKETETLHYRLEELKNNLT	0	WP_005552896.TIR-like.1	1.3138	Inactive
BG1C0462	23.03	-1.22	Healthy	META40DCD9F7_284850	META40DCD9F7_284850.TIR_2.1	MKVFISWSGNKSHKVAMIFREWLPSVIQSLEPYVSSEDIDKGARWSSDIAKELEDSTFGILCVTKDNLHAPWLSFEAGALSKTMDKSFVTPFLFDIKRSEVNGPILQFQSTVFEKEDIKKLIHTLNKACGESGISETMLDKAFEVWYPTLEGELNSLRECDENNLEKNVQEENHSTEIIEEILELSRDNQKLLRNPSTKLNDSIDELKERLDVTLSKIERNIDFEERRMPRKYKSMFMEELIHSILPDCQKQYAFLIVLSMVQDKLPWIYNIGKELLEMLSSENSIDVKRESINNFRRIMEISFEHPMMREVYMRKKDDYMLMRDMEHMLMELVCELENEMIG	DLRDVFLCHAWDDRKNAAKELHDLLEQKGVSVWFSEKDVLLGSSLLREIDKGLVKSRVGIVLVTPSFLKRITGEGVADKELSALLARDLLVPIVHGTTYEELREVSPLLGSRSGLNTTEESMEEIAAKLSELVTL	1	EUBREC_RS12015.TIR_2.1	1.6012	Inactive
BG1C0462	23.03	-1.22	Healthy	META40DCD9F7_284855	META40DCD9F7_284855.DUF1863.1	MAKKKVSCSFDYEHDRIYYNLLEAWNENDDINFSINDCTPSEIQSESVSTIKQVLSTKIGQANYMIAIVGKHSNDKHPDSEKIGYRNWQAYEIAKNHEKGNGLVVVKLDSSYEVPDEAYGIGAEWVYSFNLEDILNALNELAK	MAKRVFFSFYYENDLSRALVVKNNWALKENEESGFISNSEFERMKRDGDEAIERWIDKQIAGTSVTVVLIGSETLDSKYVQYAIKKSYELGNSIIALKIGKIKNLSQQTSISQSVVKIVGKKNNGELLWFDEIIDKEYD	0	META40DCD9F7_284855.DUF1863.1	0	Inactive
BG1C0462	23.03	-1.22	Healthy	META40DCD9F7_284865	META40DCD9F7_284865.DUF1863.1	MAKPKIFVSFDFENDRSYKYTLNMWNANSNFEFTCNDKSPSEIQSWNIPTVKAVLSRKINEATHIVVIVGKEANKLHKDRMLIGYRNWQNFEVAKAKELGKHIIAVQLNSLYEYPEELKNCGAKRVYSFNHDDIVSAIRGW	MQPGDSIIGKMKEGLEQYTTFFYFLPTNSLGSNMVAREWQSAQMSSVNSGLKFVPICLDDCNPPVIMKDLLYIDLYGIGIDEAIFQMKAVVNQENNYKPLEDKENLVAILHKNQILKSNLKLEQQYLVYKVLILLLYVI	1	META3C0CE0E5_239450.DUF1863.1	0.19781	Inactive
BG1C0462	23.03	-1.22	Healthy	META40DCD9F7_330860	META40DCD9F7_330860.TIR_2.1	MQDLISNPQSRPLVFISHRSTDKTVAEILTTFLCGVGVPKDAVFCSSLPGNDIDQCISKEVKEALKSSAVNIAILSGDYYESAYCLNETGILWFLDNIPVIPITLPGIDSTNMRGFLGNEYKLRSLDSDADISYIYDTIQESLGLSYVKTSFFVSESLKLKHSYSNYLSSRTTHPVPTLPQNDPTPSSTDLLSRVTTDDERIILYYIAKKEVRKASFQSISDWLTQNEIFGVNIENAFDLLSSNGLGKTSDENASIFELSMDVFRKLTSNTILFVTRLHPYIKKHQKLAAITFKNLWKQNSLDSTQKLFVAYLQDNKVSHLGARWMEASQIADIEQWENRNGMDAILSLAYRKCLEFFIDNNLVYESAWTSYDNPKEYTLYASLQNCLFAPSSEYSNLS…	THYDFFISHAKEDKDTFVRPLVDELNRLGVIIWYDEQTLEVGDSLRRNIDLGLRKANYGIVILSHNFLNKKWTQYELDSLINRAVYDDNKIILPIWHNINAQEVSKYSHYLADKMALQTSLYSVKEIARELAEIAYRRR	12	FAEPRAM212_00990.TIR_2.1	0.58202	Inactive
BG1C0462	23.03	-1.22	Healthy	META40DCD9F7_398790	META40DCD9F7_398790.TIR_2.1	MKIFISHASKNKEIILKFADFLESISTEIEVFCTSEKGCIAAGKNFIETIFEELNTSDLFIPVLSQEYYESKFCMIELGVAYSYMYSKHKKNGEYIFPFALYPINKGQALSGTPLSDIQVGDINSEVDVKAFLEYLSKERRISFGSGINKKLHLFESEINTRVLKKVNISEQAKIGTYFDDSIFFRNKEDVVNHIVKNDVITVNFNMNPYGEGIIKYPNFISTVLGYADKLNLGQYLEFNSLAAFQFTLLNLTGSLKKITVEFKYSDSNRILEAFELPVVQGENKLSIPLAKLRSKALYKISEVCFVIHPEDVVENAGTFEIQKIEII	MSYRNKTYVAFASEDIKFYRLMEAWKANEKIDFNFFDAHDLFISRDTSKPETIKRNLRERMKNAKQVVLLGSGNTKRKGSDGVSFLAHEIDLIVEFNLPVVIANLDGDRTVDKNFIPKPLLDSEHYTVSVSFQPKIIKY	12	METAD38276BD_32925.TIR_2.1	1.102	Inactive
BG1C0462	23.03	-1.22	Healthy	META40DCD9F7_401860	META40DCD9F7_401860.TIR-like.1	MSDFEILQQLCETADELSKKYISSSSPDFKAWKTRADRLLIRRFGKDSYEFKSFNKISYSLSFFTSGTPDSAFVEACADGLRSAKAVLETYLDEFSDEGETGSTANVGDYSKVFIVHGHNGELRERVARIIERQGLTAVVLNEQSNQGKTIIEKLEIEGDAAGAVCLFTADDEGRAQAEQSEKPRARQNVVFEAGYFIGRLGRENVAILVDKGIEIPSDLQGVVYTGTDSWEVGLLKELKSMGYSIDFNKMDI	MQPGDSIIGKMKEGLEQYTTFFYFLPTNSLGSNMVAREWQSAQMSSVNSGLKFVPICLDDCNPPVIMKDLLYIDLYGIGIDEAIFQMKAVVNQENNYKPLEDKENLVAILHKNQILKSNLKLEQQYLVYKVLILLLYVI	0	META102FD299_64095.TIR-like.1	0	Inactive
BG1C0462	23.03	-1.22	Healthy	META40DCD9F7_87080	META40DCD9F7_87080.DUF1863.1	MGHKCFISYKKEDKTYKNYLVELFAGQDVIDKSLDRIIDSEDGDYIMETIRNDYLSDSTVTIFLIGQHSSENEGNDYWGRPRNYFIQRELQASLYNGIGNTRNGVLGIVLPEMYDSIYKGSSLCSTCGQYHDCILLNDTTVIREFSANFYTEPHASCAWTSDEEYCVIVKWSDFISNPTAYIDKAYDKRYSPIASKIRIRNLR	MAHKTFISYKYSESRFYRDQILDALGDDAVFYKGETSDSPNLTDTTTENIKNHLKQMIYDTTVTIIVLSPNMLQSNWIDWEISYSLKNISRDGRTSHTDGLLGVIPPFYGNYSWFISEINHPDGHVTVSYNEELTFPIM	1	META650EBBEB_147175.DUF1863.1	0.8166	Inactive
BG1C0462	23.03	-1.22	Healthy	META40DCD9F7_117410	META40DCD9F7_117410.TIR_2.1	MQFTKYDLGQLDKGRVVEIILKGNAANVRLMDSSNFNNYRNGRNHRYIGGLAKKSPVRLQTTHSAHWYVAIDLAGLGGRVQSSVRVLPAPLPQIENRPLAEVPSLVHNNGLIMNEDAGIEPEYDVFISHASEDKDEVVRPLANALKNLGIKVWYDEFEMRIGDSLRRKIDKGLANSRFGIVVVSRDFIKKGWTNYELDGIITKAVSGEQIILPIWHNITKKEVIDYSPSLADKLARNTAIDTVEDIAKEIADVIKTNR	MNPKVFISYSWHPEENKIRVEQLARRLMSDGVDVTLDVWSLKDGQDKYVFMEKMVTDSDINKVLIICNRDYAEKADCRKGGVGTESTIMSDEIYSKADQTKFLPVVFEKDNDGMIYKPHFLKSRIHIDMSSDDCYEMGY	35	META7C049C36_42220.TIR_2.1	0.32498	v-cADPR-x
BG1C0462	23.03	-1.22	Healthy	META40DCD9F7_129310	META40DCD9F7_129310.TIR_2.1	MKIFISWSGTKSQEVAKILKQWIPCVIQSVEPYFSSADIDKGARWSTDIAKELQDASFGILCVTKDNLSSSWLNFEAGALSKSIEQSKVCPFLVDLKPSDIQNSPILQFQMASATKDDVFKLFKSINSNLGDVKLAENVLGTTFETFWPKIEEALKSVSSISESSTPTKKENQDAQAPIEEILELVRYQHKLLKSPEELLPPQYLADVFRRTNRALPKNVVQEIEEHLHIIDMIVSDVLTDSKVKTVPDDEEFSPERISCIGKLQEITARTHRILSLLRRYLRNSDFMF	SSNNKAFIVHGHDGELKEKVARRLEQQGIETIILSEQANRGRTIIEKLEAYSDVHVAIILFTQDDLGRVKEEKENEKYRARQNVVFEAGYFMGYLGRENIIMIADENVEIPGDLSGMVYTTKDNWEFEMLKELNAAGMK	1	I4EUT0_9ACTN.TIR_2.1	1.4802	ADPR
BG1C0462	23.03	-1.22	Healthy	META40DCD9F7_258350	META40DCD9F7_258350.TIR_2.1	MKKKNFEYEVALSFAGEQRDYVEKVSKELSLLNIKHFYDYNEQVNLWGKNLTQYLDSVYFEKAMYFVPFISKEYEKKVWTRLEVNSALERNMNESRPDFQQYILPVRFDDTRIPGIVGSIGHIDARKTTPQEIAHMIFEKVNKGKKTLENNKTEEMVELLSINFNHKINEDKRRIMEKIFSSQTTSHVIVVYGEKGLGKRSCVQQFLHEKKKVIKISPNVENRFQLEAVMSSLGIDTNYLKQNSDLSFEDQIKKEFFSICKKEPLIIYVERFFNMDSQTIKFLLETTEVLLNRFLHCQTFMIFELDIEENTNTLIPFYKFPPNHTDFICFNRLSTNDLRYYFFDTLGDIVISDENLTYILDSSFGNIMYLNIAINYLKGEHYIRFENGKYICDKLPSGI…	MRKIREDYLADSTVTIVLIGEHSAENQGEEEQKYIKRELQASLYNGKNNTRNGILGVVLPDMIDKIYKGNYTCDICGKSHRWIDLSDSTIIKEFWCNYYLDDKDKCHYTEEDRYCVLVKWEDFKKSPNIYNLLISYSSS	8	A0A1H7VGH3_9FLAO.TIR_2.1	0.70985	v-cADPR-y
BG1C0462	23.03	-1.22	Healthy	META40DCD9F7_74785	META40DCD9F7_74785.TIR_2.1	MKLFFSYGHDKNEEIVLRLKSDLERRNHSVWIDKSKIKSGDDWRKSITSGILDSEFLMSFASQHSVRKPGVCLDELMIAVSVKGAQVQTVLLESDVIPPANIGYRQYIDMSCWAEIKGTPAFDSWYQQKLDEVLAVIESPETETYAAEMDFLKEQLHPDLPSAKKDRLQQEYFCGREWLSEKVSDWLKDPEASKTLLIDGAPGIGKSSFMAHEFIFNASVGSVLFCEWGQPELQQYRFHRPNPCLSAGLQDSGLPESNRPLSERRTAKDRCCLL	NDKMEIFIGSSSEAADYMDQISLILEGYNVDPLPWNAVGKNIFVPSTNTIDALFEITKRVDGAIFIFNADDKTWNDKSALESCDVVRDNVLLEYGLFAGSLGDKSKVCFICKGKPKIASDLKGVTYIDGDKGDIQTKIH	1	K9Q5L4_9CYAN.TIR_2.5	1.3916	v-cADPR-x
BG1C0462	23.03	-1.22	Healthy	META40DCD9F7_105420	META40DCD9F7_105420.TIR_2.1	MYTKFNYSPSIYFYNSTLNSHMATGCSLYAKHEKEVHECLDRYISDDGIIDGTALKNYWFSISPKDVFISHSHKDINKVKAFAGWLYNCFGLKAFIDSCSWEYCDELLNKIDKKYCYNPKTKTYDYNLRNYTTSHVHMMLSTALTEMMNKTECVIFFNTPNSISMTEALSKIKDNPKEKRTTSPWIYYELSMTTMLQITEPTQREIIKHFAQDERSMPTISYNVEKALNEMPTLTDEQLAQWENSVSSKYPVETRMALDKLYEIVFPK	KSPKIFISHSSLDIDYVSDIVELLEDLGIREDQLFCSSIAGYGIPLDEDIYDYLKQQFQEYDLHIIFALSDNYYKSPACLNEMGATWVLQKRYTTILLPGFDFKEVKGAIDPTKIAIKLDGDSLDVKEKLGQLKDSIVQ	0	NA	>1.75	Unassigned
BG1C0462	24.01	-1.09	Healthy	META5C32A2CF_09605	META5C32A2CF_09605.TIR-like.1	MRKNLIKKLQSKVKVQSVNSLGNIYLDDIAEWLSTSKKETKDFVEELHNQRIILYKFVFKCECGEICTVYENRLNRDGNYFCDICGKEYSINQIVEKMSIVYEIDREALLDLEENIDFKIIPEIKLTDKVVPITKVKEDKAMEIFMGSSSEAAEYMEGIAVHLENLKMKPLLWNATGKGIFIPNVNTIDSLIAIAERVDAAVFIFNADDKTWNDKSSLESTNTVRDNVLFEYGLFMGKLGKNNVCFICKGNPKVASDLKGITYINGDEGDYNVKSKIRDWINAMK	MRNKNQFISDALKWNWGIKLFVAHADIRISEDWSAEIKNALSSCDAGIAFLTDREAFKASTWCDQEIGWMLGRFEDKVLAMRFKLNGVYQDPYGPLGGCQAQPVAENESEDQITAKIVDWCMTRESLQNKLCTSLVKAF	0	WP_034976296.TIR-like.1	1.0384	Inactive
BG1C0462	24.01	-1.09	Healthy	META5C32A2CF_112295	META5C32A2CF_112295.SEFIR.1	MSKKKIEKPKVFISYAWGTEQYQEKVLEFATQLMKDGIDVVFDKWDLNEGNDTYAFMEKCANDPSITNVLMLLDPVYANKADAHTGGVGTETQIISAKVYQEVTQDKFIPIVFERDESENVCKPTYLQSRLHFDLSVDEKYDNEYLRLVKTLYGEEIYHKPELGTKPSWVEKTEVVEIRKRTSYEALKTIQPDKARKTTFSKYVEEALENISKIVGKVEDISDTNDVIPFYEKLLKVRTEYLALLEYSPFVLESEEVLAGKLERVAVANLEKQGVVAGLVKNFIHEIFLYTVAYYLKNEDYKAAGHILGRTYYNPNKYKEKISGYDLFYSGRYDSLDRAMKERDKKDYISGTAAYWIENIDTTHYTKKHFLLADLICYNYSIYGKDNLFGSCWFPMTYI…	MIALKRDGSCNAWTDREILAGDTLDKEISGSLDSADIVLLLVSVHFLNSTYCMSREFQEALRRKEETGSPRIIPIITRACDWLSIPELAKLKAPLDGKPIKGFQDMDEAYLGIVKEIRRVIEGQDLLLSGECYSLPEDN	34	DORLON_02923.TIR_2.1	0.71908	Inactive
BG1C0462	24.01	-1.09	Healthy	META5C32A2CF_127035	META5C32A2CF_127035.TIR_2.1	MDEFFSEIKQVIDEKLPEQMVFTNEKASEELKMPETDNRLCYISAPYQRLSFLKDLLYPVLYNNGISPISLDETIMPGEIITRKTDALISKASMTIVDLSGNNANIMWELGNIMSKNKLSILIVDEDQSDSLPFDLQSLHLFKYNLYGDNKHFVDTLNDFLQAHNNGKKNEPEAEKDYLRLFDKGEYNAAVIAAFRFLEITLSRKYDFVRISLMESLNLLNTNNAEDEEALYKVKKYRKIRNNIVHNNVNVGKREAKDIISCIEKLCASINSGNIIIL	MAKRVFFSFYYENDLSRALVVKNNWALKENEESGFISNSEFERMKRDGDEAIERWIDKQIAGTSVTVVLIGSETLDSKYVQYAIKKSYELGNSIIALKIGKIKNLSQQTSISQSVVKIVGKKNNGELLWFDEIIDKEYD	0	BVU_RS18360.TIR_2.3	1.5659	Inactive
BG1C0462	24.01	-1.09	Healthy	META5C32A2CF_140385	META5C32A2CF_140385.TIR_2.1	MEYPIKIKGKTIKQVTKLNLSHKNLKTIPDNVYQYTNLEKLDLSYNRIEVIPQEILKLKKLRTLDLAFNNLKVLQGALFKLPKLKILNLHGNQIKHLPKQILDSKITTLILSKNKIEHLDESLISGITKLDIVDNPLTSKKEQGNVKIEQNKELVNAPIKKKTIMNKKNKIFISYSHADSAYFNRLITHLKVLKNYNGEFEEWSDQKILAGQKWKEEITKALKKANIAILLVSTDFLASDFIQRNELPPILKKAAEEDTTILCLLVEPSLFEKTELGDFQAINDPRTTLSELDKSAQERMYLKLVEEIERITSSCN	EPNNKVFVVYGHDKTARNQLQRLLEELNLEPIFLDNQPIGGRTVIEQLMEYIPCANFGIVLMTPDDIGYPKNKQDRPQPRARQNVVLELGMLLMKFGRSRTAILLKEADPPIEKPSDINGILYLPYKEDVFEIKQKLIR	0	METAC8BD3930_110175.TIR_2.2	0	Inactive
BG1C0462	24.01	-1.09	Healthy	META5C32A2CF_144135	META5C32A2CF_144135.TIR-like.1	MRIFIASSGERLNMAIEVGSWLESMNVEPVLWNEPEVFPLGAYTWDALIDLSKNVDAAVFIFGEDDKIWFRGEGTMTVRDNVLLEYGLFSGKLSKVNTIFLCEGRPKLASDLEGITWGDVGKKNSAKIKLKNWINSIRTNNQKKVEGFKITDLNDAFQITLKNQKIKKLRIFAISTFKSVQMFRLINDISINHAEILLREYDNKNDEYYDQSMEGAIDNAILNWKHMIENDHKINKLDIFRFNYHPDEGYYIFDDKYLILGNLKYEMEKKEYTFSKNVMLIDNQTETGRTWIKEYIERFEDTKKNYETSVMQYCDTES	FMEKKTVFVAFAIEDERQRDFLKGQSLNTKSPFEYIDMSVKEPYTTAWKEKVRTRIKRSDGVIALVSKNSLSSSGEKWEIGCAREEGKKVLGIWAYSDDRTNLTGVRTVSWTWSHIEDFIDSL	0	WP_005552896.TIR-like.1	1.3138	Inactive
BG1C0462	24.01	-1.09	Healthy	META5C32A2CF_160520	META5C32A2CF_160520.DUF1863.1	MSKPQIFVSFDFEKDRNHKYTLNMWNANSSFEFTCNDKSPSEIQSRNIPTVKSVLSRKINEATHVIVIVGKEANKLHKDRELIGYRNWQNFEIAKAKELGKKLIAVQLNSLYEYPEELKNCGATRVYSFTHDEIVKAIRGW	MARKTFISYKYSEAKDLRDNIINAMGEDATYYTGETSSSPNMSDKTTEYIKNKLKDMIYNTSVTIVIISPNMKASQWIDWEIEYSLKQVKRGDKYSGVNGIVGVVMEHNGGYSWLRPTTTNLDGCTSISTNDEYLFDII	1	META3C0CE0E5_239450.DUF1863.1	0	Inactive
BG1C0462	24.01	-1.09	Healthy	META5C32A2CF_160530	META5C32A2CF_160530.DUF1863.1	MAKKKVCCSFDYENDRHYYNLLEAWNENENIDFSINDCTPSEIQSESISKIKQVLSTKIGQANYMIAIIGEHSNDEHPDSEEIGYKNWQAYEIDKNNEKGNGLVAVRLDSSYSVPDEAYGIGAKWVYSFNLDDILEALEELKN	QNYKIFLSHKSDDARFTNFIYKLLEQRGARKTDFFYTSADDNTEKYNDITSLSTQIKNNIVDDKSLIVYLATPLFKKSEFCLFEAGAGWATRGIEDYKIIGLRYEDIPQYLTNGKSEFSFLTNSEKSIELNKRTYLYLI	0	META40DCD9F7_284855.DUF1863.1	0.36181	Inactive
BG1C0462	24.01	-1.09	Healthy	META5C32A2CF_170690	META5C32A2CF_170690.TIR_2.1	MILNMNYLYQVSNTKNFRYEFAQKRVLNENDQQFRNDSADKYDIFLSHSYMDKELVCAVVDLFNSAGYSIYIDWMNDQQLNRSEVTATTADILRKRMRMSKGLAYVATGNSSNSKWCPWELGYADAAKNGRCAILPIMKKEGESFKGQEYLGLYPFIDYETRKGTQEYEFWVNDPENGNYISLRKWLSGGKPYNHNV	MAHKTFISYKYSESRFYRDQILDALGDDAVFYKGETSDSPNLTDTTTENIKNHLKQMIYDTTVTIIVLSPNMLQSNWIDWEISYSLKNISRDGRTSHTDGLLGVIPPFYGNYSWFISEINHPDGHVTVSYNEELTFPIM	20	HMPREF1064_00174.TIR_2.1	1.3647	Inactive
BG1C0462	24.01	-1.09	Healthy	META5C32A2CF_200085	META5C32A2CF_200085.TIR_2.1	MADTTQGLNRAELVKQCNKYAIKYGVDIPIATTDWGDFGKKVKNKRTAMYQNLSSFSGEQQFSIIKEIAELPFFANNPEAKELHKFLLERYSSYSDIVTEDKKMEQRYTVDASCPTVFISYSWDGDEHKRWVKDFADQLLSDGINVVVDQYDLSLGDRLPQFMEQSITDADYVLIICTPLYKEKADKRTGGVGYEGHIISDELFNHHNERKFIPVLRRGTFETALPKFCAGKLSIDLSETPFSQEQYHDLLTTIFGKKKKPAIGKKTSTVGNFQKNLDQEEAIHILGIITNEVTIPKMDGSRGSALYSVPFQLSKTPSGLWGQIFVAIWNSPPRFTTMHRPGIASVIGSKIILNGTTIDEVKNYHRDTLLLCVEEANKKEQEIKERENRLKEQEEKRKQ…	MKNGIDSSHFVICICTQTYLKKISDSATGVYNEIELIKKQAKSPFIIAIIDIESFTDLPDFFEGKYISQLKFDTPFSQENKKGLFELISTIRDELFLNIKVETKPDAQDRIERYYNSVEKIKFLNDSANLMNFKPQSEG	36	BACCOPRO_02043.TIR_2.1	0.83736	Inactive
BG1C0462	24.01	-1.09	Healthy	META5C32A2CF_220075	META5C32A2CF_220075.TIR_2.1	MSVDQYQKAVNGLDKEIADLEKKKAAKDKDIASLQNKIVSTQKSINKNTSQSFLNSKRRQIASCESDIAKKSKDSADLGKKIAEKRKKRSDAYLKLQKEQQNEQKKQDRASQRLQASYENCIDELQQQLAKSVVLPQQNNSESEEEYDVFVSHAWEDKEDFVDEFVDELKKQGLKVWYDTNKLKWGDPMREKIDKGLAKSRYGVVVLSPNYIAEHKYWTKAELNGLFQVESINGKVILPIWHNLTKKQVVEYSPIIADRKAMTTASMTAEEIAVQLKELFMLEVTEAN	MVALKRDGSCAAWTDREILPGDTLNQEIGNALETADIVLLLVSVDFLNSDYCMSKEFKKALQRKKDTGAPRIIPIVTRACDWMSIPELAELKAPLDGKPIKGFQDIDEAYLRVVKEIRKVILGQEIGFQPRDRYSLPKS	0	META1E8AB589_490835.TIR_2.2	0.0092189	Inactive
BG1C0462	24.01	-1.09	Healthy	META5C32A2CF_272430	META5C32A2CF_272430.TIR_2.1	MQDLISNPQSRPLVFISHRSTDKTVAEILTTFLCGVGVPKDAVFCSSLPGNDIDQCISKEVKEALKSSAVNIAILSGDYYESAYCLNETGILWFLDNIPVIPITLPGIDSTNMRGFLGNEYKLRSLDSDADISYIYDTIQESLGLSYVKTSFFVSESLKLKHSYSNYLSSRTTHPVPTLPQNDPTPSSTDLLSRVTTDDERIILYYIAKKEVRKASFQSISDWLTQNEIFGVNIENAFDLLSSNGLGKTSDENASIFELSMDVFRKLTSNTILFVTRLHPYIKKHQKLAAITFKNLWKQNSLDSTQKLFVAYLQDNKVSHLGARWMEASQIADIEQWENRNGMDAILSLAYRKCLEFFIDNNLVYESAWTSYDNPKEYTLYASLQNCLFAPSSEYSNLS…	TQMKIFISHASKNKEIILKFADFLESISTEIEVFCTSEKGCIAAGKNFIETIFEELNTSDLFIPVLSQEYYESKFCMIELGVAYSYMYSKHKKNGEYIFPFALYPINKGQALSGTPLSDIQVGDINSEVDVKAFLEYLS	12	FAEPRAM212_00990.TIR_2.1	0.58202	Inactive
BG1C0462	24.01	-1.09	Healthy	META5C32A2CF_273515	META5C32A2CF_273515.DUF1863.1	MEQEYKYFAFISFSSYDTRWGERLQKKLEGYRMPVAMCNEHGWKRNPMKPVFFAPNDIQPGGLSAELQERLRCSRNLIVVCSPHSATSEWVGREIAFFHELGRTDSIHFFIIDGVPHSGDASTECFNPIIDTLGIPEILGANINEKVFRWSWLNRERAYVQLITKLLGVEFDSIWQRHRRMMIRKMAQWLLGTLSFVLALLGVWIQNRPVSVAMSIAEQTVHNDNLPPLRDAVVTMEFGKEKKTDTIRSASGRLMFHNIPHRFLGRSVNVSVRCLNCLPLDTVLVLRRDMAVPLKRDASVFGNVRFGIWDINAERMLGGCGVTIDGIKTRTDASGKVQLHIPLERQKTEYAISADVPLSEKSIRMPCGTNDVVTVAR	QNYKIFLSHKSDDARFTNFIYKLLEQRGARKTDFFYTSADDNTEKYNDITSLSTQIKNNIVDDKSLIVYLATPLFKKSEFCLFEAGAGWATRGIEDYKIIGLRYEDIPQYLTNGKSEFSFLTNSEKSIELNKRTYLYLI	34	Bovatus_RS13830.DUF1863.1	0.95843	Inactive
BG1C0462	24.01	-1.09	Healthy	META5C32A2CF_326430	META5C32A2CF_326430.TIR_2.1	MTIFKCKMCGGTLEFNPGDTVAVCDSCGTKQTLPKLDDDRRANLYDRANHFRRSNEYDKAMGIYEQILAEDNTDAEAYWSLVLCRYGIEYVEDPATHRRVPTVNRAQFTSIFDDDNYKSALHYADAAQREVYESEAKAINEIQKGILAISQKEQPFDVFICYKETDASGRRTPDSVLANDLYHQLTQEGFKVFFARITLEDKLGTAYEPYIFAALNSAKVMVVLGTKPEYFNAVWVKNEWSRYLALVKNSGGKKMLIPAYKDMDPYDLPEEFSHLQAQDMGKLGFMQDLIRGIKKIISADAPKAAAKETVVVSGGNAAVEPLLKRAFMFLEDGNWQEADTYCEKVLDQDPENAQAYLGKLMAQLHIATKEELPNCATELTQNDNYQKALRFADDALHTM…	MAHKTFISYKYSESRFYRDQILDALGDDAVFYKGETSDSPNLTDTTTENIKNHLKQMIYDTTVTIIVLSPNMLQSNWIDWEISYSLKNISRDGRTSHTDGLLGVIPPFYGNYSWFISEINHPDGHVTVSYNEELTFPIM	1	EUBELI_RS07950.TIR_2.1	0.95801	Inactive
BG1C0462	24.01	-1.09	Healthy	META5C32A2CF_349995	META5C32A2CF_349995.TIR_2.1	MKVFISWSGNKSHKVAMIFREWLPSVIQSLEPYVSSEDIDKGARWSSDIAKELEDSTFGILCVTKDNLHAPWLSFEAGALSKTMDKSFVTPFLFDIKRSEVNGPILQFQSTVFEKEDIKKLIHTLNKACGESGISETMLDKAFEVWYPTLEGELNSLRECDENNLEKNVQEENHSTEIIEEILELSRDNQKLLRNPSTKLNDSIDELKERLDVTLSKIERNIDFEERRMPRKYKSMFMEELIHSILPDCQKQYAFLIVLSMVQDKLPWIYNIGKELLEMLSSENSIDVKRESINNFRRIMEISFEHPMMREVYMRKKDDYMLMRDMEHMLMELVCELENEMIG	FEYEVALSFAGEQRDYVEKVSKELSLLNIKHFYDYNEQVNLWGKNLTQYLDSVYFEKAMYFVPFISKEYEKKVWTRLEVNSALERNMNESRPDFQQYILPVRFDDTRIPGIVGSIGHIDARKTTPQEIAHMIFEKVNKG	1	EUBREC_RS12015.TIR_2.1	1.6012	Inactive
BG1C0462	24.01	-1.09	Healthy	META5C32A2CF_350000	META5C32A2CF_350000.DUF1863.1	MAKKKVSCSFDYEHDRIYYNLLEAWNENDDINFSINDCTPSEIQSESVSTIKQVLSTKIGQANYMIAIVGKHSNDKHPDSEKIGYRNWQAYEIAKNHEKGNGLVVVKLDSSYEVPDEAYGIGAEWVYSFNLEDILNALNELAK	SLKTYDLFISHAWLYGDDYDNLINLLDKASYFYYRNYSAPKEKPLAISNNAFDYQIKEAIDKKIKPVNCVIILGGMYAHRKWMKYELEAAKKLRKPIIIVAPRGQERMPIELQQYPVVRWNTDSIITAIRQLSR	0	META40DCD9F7_284855.DUF1863.1	0	Inactive
BG1C0462	24.01	-1.09	Healthy	META5C32A2CF_350010	META5C32A2CF_350010.DUF1863.1	MAKPKIFVSFDFENDRSYKYTLNMWNANSNFEFTCNDKSPSEIQSWNIPTVKAVLSRKINEATHIVVIVGKEANKLHKDRMLIGYRNWQNFEVAKAKELGKHIIAVQLNSLYEYPEELKNCGAKRVYSFNHDDIVSAIRGW	TDANLFLSYCHADNDHLKGAILQFVNDIIDEYNYETSNTLGLFVDKTSINWGEDWRQALDRGIGNANIILPIITPRYVRSEACRKELLDFNTRVTEHGPNRILPLMLQSIDGMTGISDRDPVWDIAHNRQYLPVGDLRL	1	META3C0CE0E5_239450.DUF1863.1	0.19781	Inactive
BG1C0462	24.01	-1.09	Healthy	META5C32A2CF_389435	META5C32A2CF_389435.TIR_2.1	MKIFISHASKNKEIILKFADFLESISTEIEVFCTSEKGCIAAGKNFIETIFEELNTSDLFIPVLSQEYYESKFCMIELGVAYSYMYSKHKKNGEYIFPFALYPINKGQALSGTPLSDIQVGDINSEVDVKAFLEYLSKERRISFGSGINKKLHLFESEINTRVLKKVNISEQAKIGTYFDDSIFFRNKEDVVNHIVKNDVITVNFNMNPYGEGIIKYPNFISTVLGYADKLNLGQYLEFNSLAAFQFTLLNLTGSLKKITVEFKYSDSNRILEAFELPVVQGENKLSIPLAKLRSKALYKISEVCFVIHPEDVVENAGTFEIQKIEII	MSKPQIFVSFDFEKDRNHKYTLNMWNANSSFEFTCNDKSPSEIQSRNIPTVKSVLSRKINEATHVIVIVGKEANKLHKDRELIGYRNWQNFEIAKAKELGKKLIAVQLNSLYEYPEELKNCGATRVYSFTHDEIVKAIR	12	METAD38276BD_32925.TIR_2.1	1.102	Inactive
BG1C0462	24.01	-1.09	Healthy	META5C32A2CF_410375	META5C32A2CF_410375.TIR_2.1	MFHPFDGGMGISFERISDVPEFQNWLQEIKLELQGIYDRTHDTFVWETINLCGKRLDGVTEKTYFIELVGKLQAIRKNIDKYYPDEKKESKLSHSQGGASGMKKKPLIFISHSSKNKDQVAKIADLLRSINLSPRRDIFCSSLPGYGIPNGANIFDFLRERFLNYDLHIIFVHSPEYYESPVSLNEMGAAWVLRANATSLLLPGFDFSGMKGVIGSDCIAIKLDGDRSEVKDRLNQLRRDLESEFDISDNEDIIWEEARDKFICEINGNVPIPKEDVGTASVSITEEMKQLLKKVATVPEGQILIDSDLESGTYIQIGSEVVAKEYPDRREYAVWEEALNACLKEKYIKRKSEEICVITNAGYKVVE	MAKKKVCCSFDYENDRHYYNLLEAWNENENIDFSINDCTPSEIQSESISKIKQVLSTKIGQANYMIAIIGEHSNDEHPDSEEIGYKNWQAYEIDKNNEKGNGLVAVRLDSSYSVPDEAYGIGAKWVYSFNLDDILEALE	12	DORLON_01619.TIR_2.1	1.0923	Inactive
BG1C0462	24.01	-1.09	Healthy	META5C32A2CF_76115	META5C32A2CF_76115.TIR_2.1	MNNFQRLSLEYDGIYGTLEGYTGDANLMNYLSKLKEGIADADYDTISYTLSGIDKWYDENITDIASNEYVFNLVSHQKNMQLIKEILSGLKAEECVPITHAGIDAPKTDPVIFISHKSDDKKYGDALERFITGLGVKDNQLVYTSHPLHKIPLDASIYEYLRSHFNSTLFMIILWSDKYLESPACLNEMGAAWVTQTDYTNIYVPSFSFGNPKYHECAVDTKKMGAVLNGDEHCKASMIELKNKIEELFNLKNDEAKVTFLLDKFIDEIKEDKPNG	KKPMLFISHSSEDEAIASSLVTMLRTLGFNKRNLFCSSVPGYDIPEGEDIYDTLATKFMEYDIYVILLLSKNYYDSVACLNEMGATWVLKAKYSTIVCPGFTVPEIKGAVNPRKMAVVLDDSKRVNGKLNQLKDHLIEF	12	FAEPRAM212_00990.TIR_2.1	1.4282	Inactive
BG1C0462	24.01	-1.09	Healthy	META5C32A2CF_123205	META5C32A2CF_123205.TIR_2.1	MKYDVFLSHANVDKDSFVEALKRSFDQLGISIFYDKDSIEWGDDWKQKIYDGLSNCRYGVIVVSENFFDRKWTEKELKELLSRQSETGGKLILPIAYNIDISSIYKKHKKLSDIQFLDASKCSVKDITIQLAKIMLSEHLIKNNNDVEFKSNFKYQIIKSYCEEKMCSSLDFFDWLLPLMIKNDFIEAYSEILIGWENYSYEGKSIPLFQCRDELYRINPQYYDDFKLYYEKEIKPQL	SPKDVFISHSHKDINKVKAFAGWLYNCFGLKAFIDSCSWEYCDELLNKIDKKYCYNPKTKTYDYNLRNYTTSHVHMMLSTALTEMMNKTECVIFFNTPNSISMTEALSKIKDNPKEKRTTSPWIYYELSMTTMLQITEP	1	ABTIR_ACIB9.TIR_2.2	0.95801	v-cADPR-x
BG1C0462	24.01	-1.09	Healthy	META5C32A2CF_147225	META5C32A2CF_147225.TIR_2.1	MKKKNFEYEVALSFAGEQRDYVEKVSKELSLLNIKHFYDYNEQVNLWGKNLTQYLDSVYFEKAMYFVPFISKEYEKKVWTRLEVNSALERNMNESRPDFQQYILPVRFDDTRIPGIVGSIGHIDARKTTPQEIAHMIFEKVNKGKKTLENNKTEEMVELLSINFNHKINEDKRRIMEKIFSSQTTSHVIVVYGEKGLGKRSCVQQFLHEKKKVIKISPNVENRFQLEAVMSSLGIDTNYLKQNSDLSFEDQIKKEFFSICKKEPLIIYVERFFNMDSQTIKFLLETTEVLLNRFLHCQTFMIFELDIEENTNTLIPFYKFPPNHTDFICFNRLSTNDLRYYFFDTLGDIVISDENLTYILDSSFGNIMYLNIAINYLKGEHYIRFENGKYICDKLPSGI…	MQPGDSIIGKMKEGLEQYTTFFYFLPTNSLGSNMVAREWQSAQMSSVNSGLKFVPICLDDCNPPVIMKDLLYIDLYGIGIDEAIFQMKAVVNQENNYKPLEDKENLVAILHKNQILKSNLKLEQQYLVYKVLILLLYVI	8	A0A1H7VGH3_9FLAO.TIR_2.1	0.70985	v-cADPR-y
BG1C0462	24.01	-1.09	Healthy	META5C32A2CF_170700	META5C32A2CF_170700.TIR_2.1	MYTKFNYSPSIYFYNSTLNSHMATGCSLYAKHEKEVHECLDRYISDDGIIDGTALKNYWFSISPKDVFISHSHKDINKVKAFAGWLYNCFGLKAFIDSCSWEYCDELLNKIDKKYCYNPKTKTYDYNLRNYTTSHVHMMLSTALTEMMNKTECVIFFNTPNSISMTEALSKIKDNPKEKRTTSPWIYYELSMTTMLQITEPTQREIIKHFAQDERSMPTISYNVEKALNEMPTLTDEQLAQWENSVSSKYPVETRMALDKLYEIVFPK	RIEQPKVFISYAWGSQEHDEKVIALATNLKGDGVDVVFDKWQLKEGNDTFSFMEKSVMDESITNVLILMDPIYAKKANERAGGVGTETQIISSEVYNKVEQRKFIPVVFERDIDGNVCKPQYLKSIYISIYQRRIHMIQ	0	NA	>1.75	Unassigned
BG1C0462	24.01	-1.09	Healthy	META5C32A2CF_348995	META5C32A2CF_348995.TIR_2.1	MYAKFNLDISEIHRLKTFSESRPIYGIESINIDEVRKAIRPNLKALVKGSTSAENVIDGNALKNYIFPTGEDGDYDVFISYSHDDTDDAIFLASWLEQKCGLRVFLDYFVWGSADSLLKDIDDHYCKQKDGRYNYSRRNYSTSHVHAMLSMAIMDIINNADCCIFINSGHSIHLPSLRKTSTAKTLSPWIYEENKMMSLLPSRLVRREVKYFSVLKKSILSDSLDKLLMTHRVDLTGFKKLTCENLKEMRGKGTSGLDELYGSLAGIRILND	MKVFVSWSGELSCQIAEVLKKWIPCIIQSVDVFFSPEDIEKGDNWDKTISSELSECKYGIICLTSDNTSAPWINFEAGAIAKSLDSKVTALMVNIKPSDIKGPLSRYQATRFEKADFFQLIESINTVLDTPLDSKVLEN	0	NA	>1.75	Unassigned
BG1C0463	0.23	-0.94	Healthy	META1BC448A1_12240	META1BC448A1_12240.TIR_2.1	MSRTVEDIWNKINNSNRENTTYFHPIVSYEEIAKFISAYSNSNGGDIIFGIKDDGVKLTVKKFAFNLDLKHIQNLIEGSIKIKYNNLLFNGNNIFYISIDKSNDLVKVNNIPYKISKYGELEEMMIKKVFISYSHKDSDLVDILESELDRYNNIEITRDINITKYRDSLEEFMKTIREHDFTIAVVSSAYIMSLNCMYEVMQLMQDKNYQEKLFFIIVNSNDEIYYNEKNRYNGFEANIYDVENRIKYLAYWENKRKKLNQSIECANLPVESMSNLALDVRKLNSIIPTMDDFINTLSDKVGKSFKDMYENDFKELVDLINK	MAHADIRISEDWSAEIKDALSSCDAGIAFLTDREAFKASTWCDQEIGWMLGRSEDKVLAMRFKLNGVYQDPYGPLGGCQAQPVAENESEDQITAKIVDWCMTRESLQNKLCTSLVKAFAKARNWYQRDDIYQRLKLFIH	1	CLOBOL_05542.TIR_2.1	1.3547	Inactive
BG1C0463	0.23	-0.94	Healthy	META1BC448A1_65300	META1BC448A1_65300.TIR_2.1	MGKAIDILLYVALSEEFDVVIDMLGSDFESQEQVGVALTGFFGNIDSPVLNRSFEVAVFPAGKMGNTRSASLTSALIEKLNPANIVVLGIAGSLVNDMEPGDVFIPDTVNEYMANSATHGEGKNWSFTTSGNQFQSSLRLLNRFQFFAHTSGDYYKRWQQDTQIAKAELISEEVQLALASNELILRGSCKLFAGDDRKLASGPAVGKGKGFVDWIIREHDRKVAALEMESAGVYDAATVRTTAPRTVAIRGISDYADARKEKIEDTAKGKFRNLSARNAVSFFIHTVQAGMFGAEEELAQVALSPSPHLQLDSRVKSVFVIGGHTGETADVDAELPRLNKASLTLGHVLAKAGAQLLICSPFTDSVDYYAAMGYADSKCGGLIQFHSPSHPTVEEKRCL…	NDKMEIFIGSSSEAADYMDQISLILEGYNVDPLPWNAVGKNIFVPSTNTIDALFEITKRVDGAIFIFNADDKTWNDKSALESCDVVRDNVLLEYGLFAGSLGDKSKVCFICKGKPKIASDLKGVTYIDGDKGDIQTKIH	0	K9Q5L4_9CYAN.TIR_2.2	1.4492	Inactive
BG1C0463	0.23	-0.94	Healthy	META1BC448A1_73035	META1BC448A1_73035.TIR_2.1	MRIFLSWSGDRSKYLAKCFKEWIPNVLQYVDPYMSEKDIKLGERWGKSIEENLRSNDFGLVFVTPENINAPWINFEAGALSKSLQSRLVPIIYNAEVTILNNGPLKQFQSSKEVSKESIKQLILDINEFAEDSECLKLERVETAFEKWWEDLENNLNKTPENTEDKEQKNPSNEEMLNFILHEVKNLRELNRNPIRKLPDTLDIPDLLLDDLEKIKLDLIDLSNMVKDAVEFDIDESKIKTLKFDITLISEVISYLQRNR	MIFISYNHKDQQLVDMVARQLDITFGKNNIFYDRWSMQPGDSIIGKMNEGLEKYTTFFYFLSTNSLESNMVTREWRSALMSSVNGGLKFVPIRLDDCNPPAIMKDLLYIDLYGIGIDEAILQMKAVINKENNYKPLEDK	1	META5FDAC71F_537940.TIR_2.1	1.2519	ADPR
BG1C0463	0.23	-0.94	Healthy	META1BC448A1_67230	META1BC448A1_67230.TIR-like.1	MIGGPSYIEQAIYNAPDVTDEFITGPAGSKKSASEPKPSKSKNQSNSDRVFIVHGHDAAAKIKTARSVEQLDYKAIILHEQASSGRTIIEKIEQHTDVGFAVVLYTPDDVGNSKG	MQPGDSIIGKMKEGLEQYTTFFYFLPTNSLGSNMVAREWQSAQMSSVNSGLKFVPICLDDCNPPVIMKDLLYIDLYGIGIDEAIFQMKAVVNQENNYKPLEDKENLVAILHKNQILKSNLKLEQQYLVYKVLILLLYVI	0	NA	>1.75	Unassigned
BG1C0463	1.94	0.29	Healthy	META42C55F26_15865	META42C55F26_15865.TIR_2.1	MLLHDNQLVALEMKSNNTVDRKDFSGIAALRDSDKRFHRGYVLYTGDKVQQFTNNIWALPISSLWDSDGFQTATSDAEHYSLSIPSVLPIRPSDTNVAAHANAPTDANLFLSYCHADNDHLKGAILQFVNDIIDEYNYETSNTLGLFVDKTSINWGEDWRQALDRGIGNANIILPIITPRYVRSEACRKELLDFNTRVTEHGPNRILPLMLQSIDGMTGISDRDPVWDIAHNRQYLPVGDLRLMSAEDRQKRILEIVKELRAVIEDITAQSQSDGTSESVVSKFKGDNTPDLLSAWNEIEKLTPQVNVGAQEFAVSFQNISKTLSTHPAPANGNASVYSSWAIQLSEQLQPDIDSLNKASDNLSELWNNAYAVMSQYVGFIQGLPQGALRNSQIDSMGA…	KKPLIFISHSSKNKDQVAKIADLLRSINLSPRRDIFCSSLPGYGIPNGANIFDFLRERFLNYDLHIIFVHSPEYYESPVSLNEMGAAWVLRANATSLLLPGFDFSGMKGVIGSDCIAIKLDGDRSEVKDRLNQLRRDLE	13	META7C049C36_240330.TIR_2.1	1.0908	Inactive
BG1C0463	4.96	0.81	Healthy	META63A86881_42290	META63A86881_42290.DUF1863.1	MAHKTFISYKYNESRFYRDQILDALGDDAVFYKGETSDSPNLTDTTTENIKNHLKQMIYDTTVTIIVLSPNMLQSNWIDWEISYSLKNISRDGRTSHTDGLLGVIPPFYGNYSWFISEINHPDGHVTVSYNEELTFPIMKANRGNQKPKVYACPDCQSIDKLSGSYLSYVKMEDFVNNPSRYIDNAYDKSLNADNNYDLTKLL	MIFISYNHKDQQLVDMVARQLDITFGKNNIFYDRWSMQPGDSIIGKMNEGLEKYTTFFYFLSTNSLESNMVTREWRSALMSSVNGGLKFVPIRLDDCNPPAIMKDLLYIDLYGIGIDEAILQMKAVINKENNYKPLEDK	1	EUBVEN_01837.DUF1863.1	0.91188	Inactive
BG1C0463	4.96	0.81	Healthy	META63A86881_44610	META63A86881_44610.TIR_2.1	MRNKNQFISDALKWNWGIKLFVAHADIRISEDWSAEIKNALSSCDAGIAFLTDREAFKASTWCDQEIGWMLGRFEDKVLAMRFKLNGVYQDPYGPLGGRQAQPVAENESEDQIAAKIVDWCMTRESLRNKLCTSLVKAFAKARNWYQRDDIYQRLKLFIHSVSYKFSFCWKACITTSKLGAEKIEQLQSIPKCLIHCLDSLLHSLVSKANLPGGTVPTQTVLFVPLK	MAHKTFISYKYSEAQELRDRIIEAMGDDASYYQGETSDSPDLTDTSTENIKRVLRDMMYDTSVTIVIISPNMKQSKWIDWEIEYCLKKITRKDRTSQRNGVVGVIMKVNGGYDWFKYTVEKDDGCKVSHYHTEKVFPII	1	COPEUT_02740.TIR_2.1	1.6012	cADPR
BG1C0463	5.98	0.94	Healthy	METAF79807A7_15455	METAF79807A7_15455.TIR_2.1	MRNKNQFISDALKWNWGIKLFVAHADIRISEDWSAEIKNALSSCDAGIAFLTDREAFKASTWCDQEIGWMLGRFEDKVLAMRFKLNGVYQDPYGPLGGRQAQPVAENESEDQIAAKIVDWCMTRESLRNKLCTSLVKAFAKARNWYQRDDIYQRLKLFIHSVSYKFSFCWKACITTSKLGAEKIEQLQSIPKCLIHCLDSLLHSLVSKANLPGGTVPTQTVLFVPLK	MAHKTFISYKYSEAQDLRDDIIAALGDDATYYKGETSESPDLTDTSTENIKKNLKDMMYDTSVTIVILSPNMKESKWIDWEIEYCLKDIMRKDRTSHTNGVVAVIMKVDNSYGWFKKSGTNCHGSSTASYELDKVFDII	1	COPEUT_02740.TIR_2.1	1.6012	cADPR
BG1C0463	5.98	0.94	Healthy	METAF79807A7_23985	METAF79807A7_23985.DUF1863.1	MTVVLIGSETLDSKYVQYAIKKSYELGNSIIALKIGKIKNLSQQTSISQSVVKIVGKKNNGELLWFDEIIDKEYDYIKNDGYNNLEKWINEVDKVKER	MKAWKQNDYSSFNFYDAHDINNIYDKSEASIKAGLQERFRNTKVFVLLVGEHTRYLYRYVRWEIEQAIKREIPCIVVNLNGKRSLDQDLCPALMRDSLAIHISFNAKIMQYALENWPAQSEEYRRNGETGPYHYIASVY	0	NA	>1.75	Unassigned
BG1C0463	6.96	0.92	Healthy	META406473F8_129105	META406473F8_129105.TIR_2.1	MKKEFNFTWAALNLLGKSLYSNAWAAISELVANGLDAKATHVSVFIDARTKNDASIQIMDNGTGMRDEAIDTYVNVGYDRRDYYYHSDSPTEAQNNIMGRKGIGKLAALYLSKDYYIQTKTSDSAPTTWHLASDTHLAEKPYLILETGTDTDAIDPEWEQSPSGTLLILNHVDLTGLGEVAFNALSHNLANHFLSSSMQSQAIYLGLARNEKEYNKHEFHKVEKMIAFHNYAMILENLSPENEPKEIREIKEHGSTVLIPYPNSDESKQTKVQVSSFSSVKVKDRPSYQGIYEISSEFLDAKILRLRQDVKIVDGIAKIPYQLTGWIGFHSTLNNSQAQQNDSNFRKNKNYNPAQIRLYVRNKLAVSNVLDTLGITQAFTNYIEGEISFDLLDDDLLPD…	MKTKVFISYAWEEDNENDRKVKSFTQWLAVYLKKWKFDVLLDVYENHPGTRLDKFMSEGINSSHFVLCICTKTYVEKMQNTNTGVYNEISLLKEMSDSPFIIPVIEKGMFANLPNFFEGKFVSELNFETPYSQDNKDGI	12	METAFAC6F24F_05170.TIR_2.1	0	Inactive
BG1C0463	6.96	0.92	Healthy	META406473F8_97895	META406473F8_97895.TIR_2.1	MRNKNQFISDALKWNWGIKLFVAHADIRISEDWSAEIKNALSSCDAGIAFLTDREAFKASTWCDQEIGWMLGRFEDKVLAMRFKLNGVYQDPYGPLGGRQAQPVAENESEDQIAAKIVDWCMTRESLRNKLCTSLVKAFAKARNWYQRDDIYQRLKLFIHSVSYKFSFCWKACITTSKLGAEKIEQLQSIPKCLIHCLDSLLHSLVSKANLPGGTVPTQTVLFVPLK	KKPKIFISHKTEDSNYAKAIIAMLVALGVNHKDIFCSSVDGYGIPFGRNIFDTLHNQFDDYRLFVIFIHSPRYYKSAISLNEMGAAWILRSEHRSFLTSDCEFSMLTGVIHRDEIAFKAGQKDTEHLLHDFRNDIKIFF	1	COPEUT_02740.TIR_2.1	1.6012	cADPR
BG1C0463	7.95	1.22	Healthy	META374B75EB_41820	META374B75EB_41820.TIR_2.1	MAKTIVESYRFLTSHDVSLFIDSESINWGDDWRSALRSSVDSTNFFMPAVTPNYLSSQACREEYLQFEARLSETTQNRILPLMWQQLPNLNQNNADPVLNSIKQTQWINVESLQDLSLSSPQDRQEYKKQARIIAKRLQGIINSNQKELSVSSKKHDAEIMQSQRNRNDLVHRFGNIEASLPEMNQSVNTMTSSMADIIKTLNESPMPADASAQQMIQWSEEIAQTIEPHVNALNDSITTLNNQWDIVSDTMREYKKLIIQMPDSNDKHSAQEQCDSTLQSIVLSLTIDESVRESLGLIQMIGNMVFVLKPMSQAFEKTFNLMDSIRTTAQELLDLER	MAKKKVCCSFDYENDRHYYNLLEAWNENENIDFSINDCTPSEIQSESISKIKQVLSTKIGQANYMIAIIGEHSNDEHPDSEEIGYKNWQAYEIDKNNEKGNGLVAVRLDSSYSVPDEAYGIGAKWVYSFNLDDILEALE	13	META7C049C36_240330.TIR_2.1	1.4596	Inactive
BG1C0463	7.95	1.22	Healthy	META374B75EB_61250	META374B75EB_61250.DUF1863.1	MAHKTFISYKYNESRFYRDQILDALGDDAVFYKGETSDSPNLTDTTTENIKNHLKQMIYDTTVTIIVLSPNMLQSNWIDWEISYSLKNISRDGRTSHTDGLLGVIPPFYGNYSWFISEINHPDGHVTVSYNEELTFPIMKANRGNQKPKVYACPDCQSIDKLSGSYLSYVKMEDFVNNPSRYIDNAYDKSLNADNNYDLTKLL	DKYDIFLSHSYMDKELVCAVVDLFNSAGYSIYIDWMNDQQLNRSEVTATTADILRKRMRMSKGLAYVATGNSSNSKWCPWELGYADAAKNGRCAILPIMKKEGESFKGQEYLGLYPFIDYETRKGTQEYEFWVNDPENG	1	EUBVEN_01837.DUF1863.1	0.91188	Inactive
BG1C0463	7.95	1.22	Healthy	META374B75EB_148930	META374B75EB_148930.TIR_2.1	MRNKNQFISDALKWNWGIKLFVAHADIRISEDWSAEIKNALSSCDAGIAFLTDREAFKASTWCDQEIGWMLGRFEDKVLAMRFKLNGVYQDPYGPLGGRQAQPVAENESEDQIAAKIVDWCMTRESLRNKLCTSLVKAFAKARNWYQRDDIYQRLKLFIHSVSYKFSFCWKACITTSKLGAEKIEQLQSIPKCLIHCLDSLLHSLVSKANLPGGTVPTQTVLFVPLK	ENTEVAICYVEADDFGRRTKDSLIAQNVYSRLEALNINTFYQHASVEDLSGEEMERACTSAIDSAKILIILAGSEEHFSKLLSQNKELLSKKKIIPIYFDMNAYDMPSEISAYQAVNLDNVGAIEDLAKNILILLGRNN	1	COPEUT_02740.TIR_2.1	1.6012	cADPR
BG1C0463	7.95	1.22	Healthy	META374B75EB_151720	META374B75EB_151720.TIR_2.1	MEKAFLSHNSSDKSFVLDVYKELGHANAVIDKYQFIEGIDLREQIKHHLKQSELFVLFASKESLQAPWVNYEMDLAEISILNRDISNILVVLVDDTITHRDLPQWLQNSLIKYVNNPKIAATLIKSLLNKKVENLYLGRGTEHENFAKH	EPNNKVFVVYGHDKTARNQLQRLLEELNLEPIFLDNQPIGGRTVIEQLMEYIPCANFGIVLMTPDDIGYPKNKQDRPQPRARQNVVLELGMLLMKFGRSRTAILLKEADPPIEKPSDINGILYLPYKEDVFEIKQKLIR	1	APTIR_ACTS5.DUF1863.1	1.399	ADPR
BG1C0463	10.94	1.3	Healthy	META35DAC89E_103880	META35DAC89E_103880.TIR_2.1	MKVFISWSGQRSQAVAELISDWLKCVIQASQPWISTRDIDRGAIWFSEINDKLKDVSVGIVCLTQENKNKPWILFETGALAKGLSTNKVCTFLIDLKPEDLKDPLAQFNHTTPNKESVWELVRTINNCLVDKSLDDRILKQVFNTYWEQFENNFKRALDQYPPTEEVKPRTEQDLLSEILQNTRSLNQRIRVLERDATINSINSHMNLTPVEQKDVWYLQKQIDEIIKNGLLDEDEIISFLDKYDIPEKMIRNQIKYTLNQRLSESNKKKK	MGRKVFVSYKYKDNDVKELPNVTQPTWPCDYVDYIRNNVLKDDDIYKGENSDEDISAWSEEKIWNHLKGKIYDSTITIVLVSPNMKEDCKWQRSQWIPWEISYSVKETTRNNRMSHRNALLVVVLPDKLESYKYYDKNN	1	A8FZS9_SHESH.TIR_2.1	1.2617	Inactive
BG1C0463	10.94	1.3	Healthy	META35DAC89E_185850	META35DAC89E_185850.TIR_2.1	MLCCLINCGSKYKNGGISLYKAYELDFTNADLNAFSSSSQSYTHVVNQINHNQKSINKRIENLFESENDLVDYYSKDSKILDADEIIKDWFPTIKADIFISHSHADEKLAIRFASWLFENFGLTAFIDSSVWGYSSDLLKKIDQKYCYKEQTKTYDYDKRNVTTSHVHMMLSTALNNMIDSTECLFFLNTPNSISLSNEITNEQKFTYSPWLYSELTTASIVEKKNPRLESNPQMITEDVRSIIKHYSSQENLQIKYSLNLSKLTYLRKADLKKWALDAMECTKGSNTLDILYKNTIFNNL	MEGIAVHLENLKMKPLLWNATGKGIFIPNVNTIDSLIAIAERVDAAVFIFNADDKTWNDKSSLESTNTVRDNVLFEYGLFMGKLGKNNVCFICKGNPKVASDLKGITYINGDEGDYNVKSKIRDWINAMK	0	EUBVEN_01841.TIR_2.1	1.4596	Inactive
BG1C0463	10.94	1.3	Healthy	META35DAC89E_185860	META35DAC89E_185860.DUF1863.1	MVRRVFFSFHYADVTRAMVVRNSWTLRGTKEAGFVDKAEFEKVKRNGDIAIKNWIDNQLIGTSVTVVLIGKETLDREYVKYEIQESYKRGNAILAVNIGKIKDFNQMTTTSQSVIKIIGQKPDGKYLWFDEIIDGQYDYISDDGYNNLGTWIDSAAYKKGK	ENFDVFICHASEDKKDIAIPIYDELTKLKISAFIDHVEIKWGDSLIEKINAALVKSKYVIAILSANSVNKEWPQKELRAVLASEISSGDVKLLTLLKKEDEEVVNLSLPLLSDKLYMVYDNNPEVVANNIKSLLQR	1	COLINT_03298.DUF1863.1	1.5129	Inactive
BG1C0463	10.94	1.3	Healthy	META35DAC89E_22025	META35DAC89E_22025.TIR_2.1	MIPSNVRYVTRPLAQVLRQCPNKVAVLEGARAVGKTMLVQTELPDGYHYETLADKRTFEYASSHLDEWVDSLPTPCIIDEAQRIPDLPLSVKGVIDKQTGSTPFFILTGSASITRDGLDGQDPLTRRSLRYTLYPLTRREINKNTDTSIIDLLWNGTPNANYHSETNRDTLARYMTVGGFPSYAMPSIPIAESDLRFSVKTDIDNVLGDTILPGERLDKAIADAILKELLAVPGGILNVKRISDTIHSNPSTIERYISIFMRRFLISALPNLRSAPGKQLFTRAKIHPVDTSFSVETIRQSGRDFHNDRVLFGELFESFAVNQIIPEIQWSDIHPDAFYWRETGNKPKEVDLVLLHDNQLVALEMKSNNTVDRKDFSGIAALRDSDKRFHRGYVLYTGD…	YLKNYRLLISHSWHYESQYSTIVTWLNNTSYFKWSNHSVSADRPLNTKTNQQLREELSQQIRGCNAVIVVAGMYTLYSEWINYEIDEALRMKKPIIGIKPWGNQRIPEKIQQNATVLVGWNSSSLISAVRNYAL	13	META7C049C36_240330.TIR_2.1	1.0908	Inactive
BG1C0463	10.94	1.3	Healthy	META35DAC89E_228420	META35DAC89E_228420.TIR_2.1	MHDSDNNDMRERMWNDFVFCANMDYEYFMMCFVSCFQFPEISILHEKGYHWESESKRKKVFISYAWKNKGMVDKLQTSGIRVFKNSQSIDYGDHILESILSGLNECDLAIFFLSHAFQNSMMGKQELRAIWTKVISRKKAWMIIRLDDVNPEDIYYSLSDYKYFDAQNESFDDFIKAVHKKLKEC	MRIFIASSGERLNMAIEVGSWLESMNVEPVLWNEPEVFPLGAYTWDALIDLSKNVDAAVFIFGEDDKIWFRGEGTMTVRDNVLLEYGLFSGKLSKVNTIFLCEGRPKLASDLEGITWGDVGKKNSAKIKLKNWINSIRT	34	A0A1Y4S9Y5_9FIRM.TIR_2.1	1.3814	Inactive
BG1C0463	10.94	1.3	Healthy	META35DAC89E_215295	META35DAC89E_215295.TIR_2.1	MSNGKKIFISHSSKDQEYVDAFIQLLKKFGFRTQDIFYSSTIETGVQPGELIFDTIKRELTNQPVMLYFLSDHYYQSIPCLNEMGASWMLSDKHYPIALNNFSMKDMKGVISSERLAIAFNDKTSTNEINCLLKKLSHDTDVQAEPDFELNVEKNIQPFQNKLTQLIRQASYLKPDEKGYFETTLSTHRPVYGTAKGVYDCFKLPSLIEPKSLGLDTLSEDESHWLFFFLTWGTFQEGEKVRFKLKKDKAYNNREFSDIGKCKNIYVSYLEKVE	KPFDIFISYKETNQDGSRTKDSIEAQKLYEKLTAQGYKVFFSRITLEDKAGTQYEPYIYAALSSSKVMLTVCSSRENIESAWVKNEWSRFLTLRQKDPSKTLIPLYFDMSKENLPEEFSVLSSQNIKQDDFEQELLRGI	12	TCPF_ENTFA.TIR_2.1	0	ADPR
BG1C0463	11.96	1.29	Healthy	META25027D66_132145	META25027D66_132145.TIR_2.1	MIPSNVRYVTRPLAQVLRQCPNKVAVLEGARAVGKTMLVQTELPDGYHYETLADKRTFEYASSHLDEWVDSLPTPCIIDEAQRIPDLPLSVKGVIDKQTGSTPFFILTGSASITRDGLDGQDPLTRRSLRYTLYPLTRREINKNTDTSIIDLLWNGTPNANYHSETNRDTLARYMTVGGFPSYAMPSIPIAESDLRFSVKTDIDNVLGDTILPGERLDKAIADAILKELLAVPGGILNVKRISDTIHSNPSTIERYISIFMRRFLISALPNLRSAPGKQLFTRAKIHPVDTSFSVETIRQSGRDFHNDRVLFGELFESFAVNQIIPEIQWSDIHPDAFYWRETGNKPKEVDLVLLHDNQLVALEMKSNNTVDRKDFSGIAALRDSDKRFHRGYVLYTGD…	GYFRMFISHITSKKKQASRLKTVLEDYGITSFVAHEDINPTKEWQKEIQRALNSMDCMSAMLYEGFHQSNWCDQEVGIALGRNVTVLPLLPDSDPYGFLGEYQGIKIKGMYPEALAKEIFKILCDNTNTRSKYLSCLTN	13	META7C049C36_240330.TIR_2.1	1.0908	Inactive
BG1C0463	11.96	1.29	Healthy	META25027D66_140530	META25027D66_140530.DUF1863.1	MAKRVFFSFYYENDLSRALVVKNNWALKENEESGFISNSEFERMKRDGDEAIERWIDKQIAGTSVTVVLIGSETLDSKYVQYAIKKSYELGNAIIALKIGKIKNLSQQTSISQSVVKIVGKKNNGELLWFDEIIDKEYDYIKNDGYNNLEKWINEVDKVKER	PTWPCDYVDYIRNNVLKDDDIYKGENSDEDISAWSEDKIWNHLKGKIYDSTITIVLVSPNMKENCKWQRSQWIPWEISYSVKETTRNNRMSHRNALLVVVLPDKLGSYKYYDKNNLFPILKSNIDNGYAYVVTWEDFLK	1	K9Q5L4_9CYAN.TIR_2.4	1.3647	Inactive
BG1C0463	11.96	1.29	Healthy	META25027D66_16785	META25027D66_16785.TIR_2.1	MKVFISWSGQRSQAVAELISDWLKCVIQASQPWISTRDIDRGAIWFSEINDKLKDVSVGIVCLTQENKNKPWILFETGALAKGLSTNKVCTFLIDLKPEDLKDPLAQFNHTTPNKESVWELVRTINNCLVDKSLDDRILKQVFNTYWEQFENNFKRALDQYPPTEEVKPRTEQDLLSEILQNTRSLNQRIRVLERDATINSINSHMNLTPVEQKDVWYLQKQIDEIIKNGLLDEDEIISFLDKYDIPEKMIRNQIKYTLNQRLSESNKKKK	EEYDVFVSHAWEDKEDFVDEFVDELKKQGLKVWYDTNKLKWGDSMREKIDKGLAKSRYGVVVLSPNYIAEHKYWTKAELNGLFQVESINGKVILPIWHNLTKKQVVEYSPIIADRKAMTTASMTAEEIAVQLKELFTPE	1	A8FZS9_SHESH.TIR_2.1	1.2617	Inactive
BG1C0463	11.96	1.29	Healthy	META25027D66_68675	META25027D66_68675.DUF1863.1	MARRVFFSFYYENDLSRALVVKNNWALKENEESGFINKGEFERIKRDGEESIRRWIDKQLAGTSVTVVLIGSETLDSEYVQYEIEKSYERGNAIIALKIGKVKNLSQKTSISQSVVKIVGKKANGELLWFDEIIDGEYDYIKNDGYNNLEQWIENVDKVKER	MLFFCFSSKDRHSIVESILFHLTNYGLPVWYDRHKMLLGDERDNKNFDEGVKACNYSIIILSANTIASECANEEIDFIYQRYKQHKMYVFPIFFNIKASQLPEKYCWMKRLVYKELTVANDSRSACNHIICKVTLDELQ	1	K9Q5L4_9CYAN.TIR_2.4	1.3291	Inactive
BG1C0463	11.96	1.29	Healthy	META25027D66_174765	META25027D66_174765.TIR_2.1	MSISSLQQKEKTLLNDINRLEKNLAAEQKKASDADKKVADCRVAISRSKVASTIRSKERTIESETKKSVSAKSKVAEISGKIAKKRKELGDTQVKLSKARTEESEKFQKDLKRSYDRQITKMKQIQNEGIKVVQSEIHSDPSLSDKEFDIFISYASEDSDYVDKLEEAFKNADFSVWRDKSNIGWGQSIRQSIDNGLANSKFGLIVLSSKYIQKYWTGYELDGILNKESATGRQMILPLWHNVTKDEIDMKSPSLSNRLALDTRMSSLDEIVDNFKSLLE	EEYDVFVSHAWEDKEDFVDEFVDELKKQGLKVWYDTNKLKWGDSMREKIDKGLAKSRYGVVVLSPNYIAEHKYWTKAELNGLFQVESINGKVILPIWHNLTKKQVVEYSPIIADRKAMTTASMTAEEIAVQLKELFTPE	35	ABTIR_ACIB9.TIR_2.2	0.8166	v-cADPR-x
BG1C0463	11.96	1.29	Healthy	META25027D66_82730	META25027D66_82730.TIR_2.1	MSLHDKLLMLSLNSANKEEDETIPELPKLEPQPYQAGNKLKWDNKELKNQPITSKNDINVICKKIENKSIVITSANDVANLLEVPVGQLLFILYNKKDNYRTFEIKKKNGKSRIINAPQGGLSILQEKLKPVLEYFYRPKKPAHGFIKDKSILTNAEKHTKKKYVVNVDLENYFGSVTFARVYGIFKSKPFNFSHPAASILAQLCTKDGKLPQGACTSPVLANLASASLDKHLTQLARRKNITYTRYADDITFSFNQRQVREIITLDNENNFELGEAIISVIEKSGFSINTSKFRVQKRNERQKVTGLVVNEKVNVERKYLRVTRSLVHKWREDKLTSALLFVTKKGFKATNNEHAISIFRNHIYGRLSFIKMIRGEDFPLYLKLMAEMSHHDPLKTKE…	MRNKNQSISDALKWNWGIKLFVAHADIRISEDWSAEIKNALSSCDAGIAFLTDREAFKASTWCDQEIGWMLGRFEDKVLAMRFKLNGVYQDPYGPLGGRQAQPVAENESEDQIAAKIVDWCMTRESLRNKLCTSLVKAF	1	ABTIR_ACIB9.TIR_2.2	1.1301	v-cADPR-x
BG1C0463	12.98	1.27	Healthy	META7B20D0FA_03615	META7B20D0FA_03615.TIR_2.1	MLVQTELVAKRNYHYATLADNLTYHEALRNVDEWLSHLPRPVVIDEAQRISDLPLAVKEIVDASDSSTPQFILTGSASITRTGLDGQDPLTRRSQRFTLSPMTIREINRNSDTSIVDVLWKANPNMEWTATESKDELFSRMKTGGFPSYAINRTIMSDAERRLYIRDDIENTLGDTILPEEQFNKSLAQDLLNELLCIPGRVLNVSTLAIALNRDKRTIQRYISIFMRRFLLTHLPNLALAGQKQALARAKIHPIDTSLSVEAIQRSGNNPLEDPVIFGMLFESFVVNQIVPESQWSHYHPDLFYWRTSGKEAYEVDLVLVHDNELIGIEVKSSSKLHQGDFKGLEALKSKDQRFKRGFVIYTGDKILRHSSNMWAIPVSALWEKDAFTMKQEFVSLDT…	MKVFISWSGNKSHKVAMIFREWLPSVIQSLEPYVSSEDIDKGARWSSDIAKELEDSTFGILCVTKDNLHAPWLSFEAGALSKTMDKSFVTPFLFDIKRSEVNGPILQFQSTVFEKEDIKKLIHTLNKACGESGISETML	13	META7C049C36_240330.TIR_2.1	0.92424	Inactive
BG1C0463	12.98	1.27	Healthy	META7B20D0FA_107570	META7B20D0FA_107570.TIR_2.1	MIPSNVRYVTRPLAQVLRQCPNKVAVLEGARAVGKTMLVQTELPDGYHYETLADKRTFEYASSHLDEWVDSLPTPCIIDEAQRIPDLPLSVKGVIDKQTGSTPFFILTGSASITRDGLDGQDPLTRRSLRYTLYPLTRREINKNTDTSIIDLLWNGTPNANYHSETNRDTLARYMTVGGFPSYAMPSIPIAESDLRFSVKTDIDNVLGDTILPGERLDKAIADAILKELLAVPGGILNVKRISDTIHSNPSTIERYISIFMRRFLISALPNLRSAPGKQLFTRAKIHPVDTSFSVETIRQSGRDFHNDRVLFGELFESFAVNQIIPEIQWSDIHPDAFYWRETGNKPKEVDLVLLHDNQLVALEMKSNNTVDRKDFSGIAALRDSDKRFHRGYVLYTGD…	MAKKKVSCSFDYEHDRIYYNLLEAWNENDDINFSINDCTPSEIQSESVSTIKQVLSTKIGQANYMIAIVGKHSNDKHPDSEKIGYRNWQAYEIAKNHEKGNGLVVVKLDSSYEVPDEAYGIGAEWVYSFNLEDILNALN	0	META7C049C36_240330.TIR_2.1	1.0908	Inactive
BG1C0463	12.98	1.27	Healthy	META7B20D0FA_15580	META7B20D0FA_15580.TIR-like.1	MSDFEILQQLCETADELSKKYISSSSPDFKAWKTRADRLLIRRFGKDSYEFKSFNKISYSLSFFTSGTPDSAFVEACADGLRSAKAVLETYLDEFSDEGETGSTANVGDYSKVFIVHGHNGELRERVARIIERQGLTAVVLNEQSNQGKTIIEKLEIEGDAAGAVCLFTADDEGRAQAEQSEKPRARQNVVFEAGYFIGRLGRENVAILVDKGIEIPSDLQGVVYTGTDSWEVGLLKELKSMGYSIDFNKMDI	MAKPKIFVSFDFENDRSYKYTLNMWNANSNFEFTCNDKSPSEIQSWNIPTVKAVLSRKINEATHIVVIVGKEANKLHKDRMLIGYRNWQNFEVAKAKELGKHIIAVQLNSLYEYPEELKNCGAKRVYSFNHDDIVSAIR	0	META102FD299_64095.TIR-like.1	0	Inactive
BG1C0463	12.98	1.27	Healthy	META7B20D0FA_46255	META7B20D0FA_46255.DUF1863.1	MAKRVFFSFYYENDLSRALVVKNNWALKENEESGFISNSEFERMKRDGDEAIERWIDKQIAGTSVTVVLIGSETLDSKYVQYAIKKSYELGNAIIALKIGKIKNLSQQTSISQSVVKIVGKKNNGELLWFDEIIDKEYDYIKNDGYNNLEKWINEVDKVKER	MKIFISHASKNKEIILKFADFLESISTEIEVFCTSEKGCIAAGKNFIETIFEELNTSDLFIPVLSQEYYESKFCMIELGVAYSYMYSKHKKNGEYIFPFALYPINKGQALSGTPLSDIQVGDINSEVDVKAFLEYLSKE	1	K9Q5L4_9CYAN.TIR_2.4	1.3647	Inactive
BG1C0463	14.98	1.02	Healthy	META7BE23434_05220	META7BE23434_05220.TIR_2.1	MLVQTELPDGYHYETLADKRTFEYASSHLDEWVDSLPTPCIIDEAQRIPDLPLSVKGVIDKQTGSTPFFILTGSASITRDGLDGQDPLTRRSLRYTLYPLTRREINKNTDTSIIDLLWNGTPNANYHSETNRDTLARYMTVGGFPSYAMPSIPIAESDLRFSVKTDIDNVLGDTILPGERLDKAIADAILKELLAVPGGILNVKRISDTIHSNPSTIERYISIFMRRFLISALPNLRSAPGKQLFTRAKIHPVDTSFSVETIRQSGRDFHNDRVLFGELFESFAVNQIIPEIQWSDIHPDAFYWRETGNKPKEVDLVLLHDNQLVALEMKSNNTVDRKDFSGIAALRDSDKRFHRGYVLYTGDKVQQFTNNIWALPISSLWDSDGFQTATSDAEHYSLS…	KKPLIFISHSSKNKDQVAKIADLLRSINLSPRRDIFCSSLPGYGIPNGANIFDFLRERFLNYDLHIIFVHSPEYYESPVSLNEMGAAWVLRANATSLLLPGFDFSGMKGVIGSDCIAIKLDGDRSEVKDRLNQLRRDLE	0	META7C049C36_240330.TIR_2.1	1.0908	Inactive
BG1C0463	14.98	1.02	Healthy	META7BE23434_108625	META7BE23434_108625.TIR-like.1	MSDFEILQQLCETADELSKKYISSSSPDFKAWKTRADRLLIRRFGKDSYEFKSFNKISYSLSFFTSGTPDSAFVEACADGLRSAKAVLETYLDEFSDEGETGSTANVGDYSKVFIVHGHNGELRERVARIIERQGLTAVVLNEQSNQGKTIIEKLEIEGDAAGAVCLFTADDEGRAQAEQSEKPRARQNVVFEAGYFIGRLGRENVAILVDKGIEIPSDLQGVVYTGTDSWEVGLLKELKSMGYSIDFNKMDI	TDPVIFISHKSDDKKYGDALERFITGLGVKDNQLVYTSHPLHKIPLDASIYEYLRSHFNSTLFMIILWSDKYLESPACLNEMGAAWVTQTDYTNIYVPSFSFGNPKYHECAVDTKKMGAVLNGDEHCKASMIELKNKIE	0	META102FD299_64095.TIR-like.1	0	Inactive
BG1C0463	14.98	1.02	Healthy	META7BE23434_110260	META7BE23434_110260.TIR_2.1	MKKEFNFTWAALNLLGKSLYSNAWAAISELVANGLDAKATHVSVFIDARTKNDASIQIMDNGTGMRDEAIDTYVNVGYDRRDYYYHSDSPTEAQNNIMGRKGIGKLAALYLSKDYYIQTKTSDSAPTTWHLASDTHLAEKPYLILETGTDTDAIDPEWEQSPSGTLLILNHVDLTGLGEVAFNALSHNLANHFLSSSMQSQAIYLGLARNEKEYNKHEFHKVEKMIAFHNYAMILENLSPENEPKEIREIKEHGSTVLIPYPNSDESKQTKVQVSSFSSVKVKDRPSYQGIYEISSEFLDAKILRLRQDVKIVDGIAKIPYQLTGWIGFHSTLNNSQAQQNDSNFRKNKNYNPAQIRLYVRNKLAVSNVLDTLGITQAFTNYIEGEISFDLLDDDLLPD…	KKPKIFISHKTEDSNYAKAIIAMLVALGVNHKDIFCSSVDGYGIPFGRNIFDTLHNQFDDYRLFVIFIHSPRYYKSAISLNEMGAAWILRSEHRSFLTSDCEFSMLTGVIHRDEIAFKAGQKDTEHLLHDFRNDIKIFF	12	METAFAC6F24F_05170.TIR_2.1	0	Inactive
BG1C0463	14.98	1.02	Healthy	META7BE23434_189710	META7BE23434_189710.TIR_2.1	MLVQTELVAKRNYHYATLADNLTYHEALRNVDEWLSHLPRPVVIDEAQRISDLPLAVKEIVDASDSSTPQFILTGSASITRTGLDGQDPLTRRSQRFTLSPMTIREINRNSDTSIVDVLWKANPNMEWTATESKDELFSRMKTGGFPSYAINRTIMSDAERRLYIRDDIENTLGDTILPEEQFNKSLAQDLLNELLCIPGRVLNVSTLAIALNRDKRTIQRYISIFMRRFLLTHLPNLALAGQKQALARAKIHPIDTSLSVEAIQRSGNNPLEDPVIFGMLFESFVVNQIVPESQWSHYHPDLFYWRTSGKEAYEVDLVLVHDNELIGIEVKSSSKLHQGDFKGLEALKSKDQRFKRGFVIYTGDKILRHSSNMWAIPVSALWEKDAFTMKQEFVSLDT…	MQFDVFISYAWGGPENTAHREWVRLLAAHLKQIGFHVGIDSEVDYGEDLTGFMREIEDAKRVLMIVDEGYVERADNYPDSGVGRETKTIQDVVDDRPNNWLSVLFVRNEKRLLPKWMEGRDPKYFDFSYRDRDGSFPGS	13	META7C049C36_240330.TIR_2.1	0.9486	Inactive
BG1C0463	14.98	1.02	Healthy	META7BE23434_53050	META7BE23434_53050.DUF1863.1	MAKRVFFSFYYENDLSRALVVKNNWALKENEESGFISNSEFERMKRDGDEAIERWIDKQIAGTSVTVVLIGSETLDSKYVQYAIKKSYELGNAIIALKIGKIKNLSQQTSISQSVVKIVGKKNNGELLWFDEIIDKEYDYIKNDGYNNLEKWINEVDKVKER	MVVRNRWVTQGGQIVSGVIDHADFEQVKRQGEAAIKRWINKQLEGTSVTVVLIGADTLNRPYVQYEIRESLRRGNAVIGVDIHRIRDFNSRMSTVCNHHTIIGQYDNGRPAYFDDIASGIYDYVYDDGYNNLGRWVETA	1	K9Q5L4_9CYAN.TIR_2.4	1.3647	Inactive
BG1C0463	14.98	1.02	Healthy	META7BE23434_30190	META7BE23434_30190.TIR_2.1	MRNKNQFISDALKWNWGIKLFVAHADIRISEDWSAEIKNALSSCDAGIAFLTDREAFKASTWCDQEIGWMLGRFEDKVLAMRFKLNGVYQDPYGPLGGRQAQPVAENESEDQIAAKIVDWCMTRESLRNKLCTSLVKAFAKARNWYQRDDIYQRLKLFIHSVSYKFSFCWKACITTSKLGAEKIEQLQSIPKCLIHCLDSLLHSLVSKANLPGGTVPTQTVLFVPLK	LTDVVAVSYAHEDISFNEKVIGFVNCLREKHGYNVIIDELLRQQETAIDFNEMMAKLIPNANKVIVILTPKYKKRADDFIGGVGYEYRIILNEISSKPKKFIFVSFDAIDDDLIHRIEPAALGNREIIYLSEDDEKWDE	1	COPEUT_02740.TIR_2.1	1.6012	cADPR
BG1C0463	17.15	1.44	Healthy	META759C9B20_213610	META759C9B20_213610.TIR_2.1	MKKEFNFTWAALNLLGKSLYSNAWAAISELVANGLDAKATHVSVFIDARTKNDASIQIMDNGTGMRDEAIDTYVNVGYDRRDYYYHSDSPTEAQNNIMGRKGIGKLAALYLSKDYYIQTKTSDSAPTTWHLASDTHLAEKPYLILETGTDTDAIDPEWEQSPSGTLLILNHVDLTGLGEVAFNALSHNLANHFLSSSMQSQAIYLGLARNEKEYNKHEFHKVEKMIAFHNYAMILENLSPENEPKEIREIKEHGSTVLIPYPNSDESKQTKVQVSSFSSVKVKDRPSYQGIYEISSEFLDAKILRLRQDVKIVDGIAKIPYQLTGWIGFHSTLNNSQAQQNDSNFRKNKNYNPAQIRLYVRNKLAVSNVLDTLGITQAFTNYIEGEISFDLLDDDLLPD…	MRNKNQFISDALKWNWGIKLFVAHADIRISEDWSAEIKNALSSCDAGIAFLTDREAFKASTWCDQEIGWMLGRFEDKVLAMRFKLNGVYQDPYGPLGGRQAQPVAENESEDQIAAKIVDWCMTRESLRNKLCTSLVKAF	12	METAFAC6F24F_05170.TIR_2.1	0	Inactive
BG1C0463	17.15	1.44	Healthy	META759C9B20_225530	META759C9B20_225530.TIR_2.1	MRNKNQSISDALKWNWGIKLFVAHADIRISEDWSAEIKNALSSCDAGIAFLTDREAFKASTWCDQEIGWMLGRFEDKVLAMRFKLNGVYQDPYGPLGGRQAQPVAENESEDQIAAKIVDWCMTRESLRNKLCTSLVKAFAKARNWYQRDDIYQRLKLFIHSVSYKFSFCWKACITTSKLGAEKIEQLQSIPKCLIHCCTAWFQKRISQEERYLHKQYYLSRSNNRRQPLDMFQNITVGLGV	MENTVFFCFSGQDRLKYAQSLNFHLKNFGVDVWYDYEQIFLGDIGDTVNIEDGLHNSRIFILFFSKRLFQSTGATLEIDEIKKKIDNNQNLVIIPVFCDNSIPQIPPKYSWLLKYIYGELTESTGTYDLAIDVLKRLLH	1	A0A1Y4S9Y5_9FIRM.TIR_2.1	1.6891	Inactive
BG1C0463	17.15	1.44	Healthy	META759C9B20_32835	META759C9B20_32835.TIR_2.1	MLVQTELPDGYHYETLADKRTFEYASSHLDEWVDSLPTPCIIDEAQRIPDLPLSVKGVIDKQTGSTPFFILTGSASITRDGLDGQDPLTRRSLRYTLYPLTRREINKNTDTSIIDLLWNGTPNANYHSETNRDTLARYMTVGGFPSYAMPSIPIAESDLRFSVKTDIDNVLGDTILPGERLDKAIADAILKELLAVPGGILNVKRISDTIHSNPSTIERYISIFMRRFLISALPNLRSAPGKQLFTRAKIHPVDTSFSVETIRQSGRDFHNDRVLFGELFESFAVNQIIPEIQWSDIHPDAFYWRETGNKPKEVDLVLLHDNQLVALEMKSNNTVDRKDFSGIAALRDSDKRFHRGYVLYTGDKVQQFTNNIWALPISSLWDSDGFQTATSDAEHYSLS…	VDKTKIFIVHGRDNELKESVARYIEKLGLEAIILHEQPNGGKTIIEKFENAADVGFAIVLLTPDDEGGLVGDKMHLRARQNVVFELGYFIGRLKRSHVAALVKGDVEVPSDITGFAYIGVDNEGYWKLKIAQELKSCGY	0	META7C049C36_240330.TIR_2.1	1.0908	Inactive
BG1C0463	17.15	1.44	Healthy	META759C9B20_44295	META759C9B20_44295.DUF1863.1	MPKLYDYRLFISHAWKYGDDYNKLISFLDKATYFSYYNYSAPIEKPLFPAGTPMTNSEIQELISAKIRPSQITIVLSGMYAAHSDWMKYEIDESVRMGKPILAVLPWGQQRVPSYITMHADKIVGWNTNSIVSAIRSLIK	MTSHKCFISFKSDDMHYKKYIQNYLDIDMIDKSLNEPIQSVNEDYIMRKIREDYLQDSTVTIHLIGEYSAENSYLNQNYIKRELQASLSNTSAGTRNGILGVVLPEVYDKIYKGQQACSQCFKNHNIVVINENTTIREF	1	CLORAM_02972.DUF1863.1	0.82585	Inactive
BG1C0463	17.15	1.44	Healthy	META759C9B20_66265	META759C9B20_66265.TIR-like.1	MSDFEILQQLCETADELSKKYISSSSPDFKAWKTRADRLLIRRFGKDSYEFKSFNKISYSLSFFTSGTPDSAFVEACADGLRSAKAVLETYLDEFSDEGETGSTANVGDYSKVFIVHGHNGELRERVARIIERQGLTAVVLNEQSNQGKTIIEKLEIEGDAAGAVCLFTADDEGRAQAEQSEKPRARQNVVFEAGYFIGRLGRENVAILVDKGIEIPSDLQGVVYTGTDSWEVGLLKELKSMGYSIDFNKMDI	SDANLFLSYNHADNDFLDGKIVDLAKTIVESYRFLTSHDVSLFIDSESINWGDDWRSALRSSVDSTNFFMPAVTPNYLSSQACREEYLQFEARLSETTQNRILPLMWQQLPNLNQNNADPVLNSIKQTQWINVESLQDL	0	META102FD299_64095.TIR-like.1	0	Inactive
BG1C0463	18	1.44	Healthy	META2343F562_142735	META2343F562_142735.DUF1863.1	MPKLYDYRLFISHAWKYGDDYNKLISFLDKATYFSYYNYSAPIEKPLFPAGTPMTNSEIQELISAKIRPSQITIVLSGMYAAHSDWMKYEIDESVRMGKPILAVLPWGQQRVPSYITMHADKIVGWNTNSIVSAIRSLIK	MAYRNKTYVAFDGDNDICYYNLMKAWKQSDNTDFNFYDAHELNNARDTSTSESIKKQLSKRMANSKIFVLLLGEKTKYLTKFVKWEVEHAIYLNLPIVVVNLNGKRNEDTTRMPSWLNNELCISCSFNSKIIQYSLEHW	1	CLORAM_02972.DUF1863.1	0.82585	Inactive
BG1C0463	18	1.44	Healthy	META2343F562_158450	META2343F562_158450.TIR-like.1	MSDFEILQQLCETADELSKKYISSSSPDFKAWKTRADRLLIRRFGKDSYEFKSFNKISYSLSFFTSGTPDSAFVEACADGLRSAKAVLETYLDEFSDEGETGSTANVGDYSKVFIVHGHNGELRERVARIIERQGLTAVVLNEQSNQGKTIIEKLEIEGDAAGAVCLFTADDEGRAQAEQSEKPRARQNVVFEAGYFIGRLGRENVAILVDKGIEIPSDLQGVVYTGTDSWEVGLLKELKSMGYSIDFNKMDI	ENRLCFISAPFQRLSFLKELLYPFLKFKGISPVSLEEAIMPGEILTRKIDTLISKSSMAIVDLSENNANVMWELGNVMSKEKKVILIVEDEQLKNLPYNLRNSHFLTYSLSGDNSSFIKAFNKKLTELNGNKEREVEVE	0	META102FD299_64095.TIR-like.1	0	Inactive
BG1C0463	18	1.44	Healthy	META2343F562_218185	META2343F562_218185.TIR_2.1	MVPSTPIESEEMRNKNQSISDALKWNWGIKLFVAHADIRISEDWSAEIKNALSSCDAGIAFLTDREAFKASTWCDQEIGWMLGRFEDKVLAMRFKLNGVYQDPYGPLGGRQAQPVAENESEDQIAAKIVDWCMTRESLRNKLCTSLVKAFAKARNWYQRDDIYQRLKLFIHSVSYKFSFCWKACITTSKLGAEKIEQLQSIPKCLIHCCTAWFQKRISQEERYLHKQYYLSRSNNRRQPLDMFQNITVGLGV	MGDNREEINLEKGVWKCSYALVVISKFTVDSVCAMEELSIIKSKYRQGKIIVFPVIYELSPNDIPDRLCWIKELIFKEVDRHSGTREVCSHIVCKITENILNNCTHQKVRDIICTSQEILPSGVYDIIRSYLQIDHANL	1	COPEUT_02740.TIR_2.1	1.6386	cADPR
BG1C0463	19.97	1.93	Healthy	META438DB2D8_154505	META438DB2D8_154505.TIR_2.1	MENPTVFISYSQEDNEHKKWVKDLADRLLADGIEVTVDQYDLTLGDRLPQFMEQSVSRVDYVLIICTPTYKNKSDARRGGVGYEGHIISGELLTKGNERKFIPVIRKGSIVEALPEFLAGKYGIDLTGGKEYENNYKDLVTTIYGAEKKPKVGKQPSYIGKRYTKPIKESKDAPIKILGIITDEITVPKMDGTRGSALYKVPFRLSRRPSDLWSKLFLEAWRFPPSFTTMHRPGIASVIGDEIILNGTTVEEVRDYHRETLILCVEEANKKEAEIRRKEQEQREREEMRKRNHYDNVNSVVEEIEF	MRNMGKVSDSSTFSDNDWEEVRYKTDSKIKEWINDQLKKRSCLVVLVGAKTSERKWVKYEIEKAMELNKGIVGIRIDRLKDSDGNQDEEGSNPFYSIFTEDGHRLSNYVTLFKSQYSSSKYVYEDINDHIEDLIEDAID	34	ANACOL_02507.TIR_2.1	0.85859	Inactive
BG1C0463	19.97	1.93	Healthy	META438DB2D8_157895	META438DB2D8_157895.TIR-like.1	MSDFEILQQLCETADELSKKYISSSSPDFKAWKTRADRLLIRRFGKDSYEFKSFNKISYSLSFFTSGTPDSAFVEACADGLRSAKAVLETYLDEFSDEGETGSTANVGDYSKVFIVHGHNGELRERVARIIERQGLTAVVLNEQSNQGKTIIEKLEIEGDAAGAVCLFTADDEGRAQAEQSEKPRARQNVVFEAGYFIGRLGRENVAILVDKGIEIPSDLQGVVYTGTDSWEVGLLKELKSMGYSIDFNKMDI	KKPMLFISHSSADEAIASSLVAMLRTLGFNKKNLFCSSVPGYDIPEGEDIYDALATKFMEYDIYVILLLSKT	0	META102FD299_64095.TIR-like.1	0	Inactive
BG1C0463	19.97	1.93	Healthy	META438DB2D8_162005	META438DB2D8_162005.TIR_2.1	MIPSNVRYVTRPLAQVLRQCPNKVAVLEGARAVGKTMLVQTELPDGYHYETLADKRTFEYASSHLDEWVDSLPTPCIIDEAQRIPDLPLSVKGVIDKQTGSTPFFILTGSASITRDGLDGQDPLTRRSLRYTLYPLTRREINKNTDTSIIDLLWNGTPNANYHSETNRDTLARYMTVGGFPSYAMPSIPIAESDLRFSVKTDIDNVLGDTILPGERLDKAIADAILKELLAVPGGILNVKRISDTIHSNPSTIERYISIFMRRFLISALPNLRSAPGKQLFTRAKIHPVDTSFSVETIRQSGRDFHNDRVLFGELFESFAVNQIIPEIQWSDIHPDAFYWRETGNKPKEVDLVLLHDNQLVALEMKSNNTVDRKDFSGIAALRDSDKRFHRGYVLYTGD…	SLYNYRIFISHAWEYGDEYMRLVQLLDQAPNFSYYNYSAPKERPLELTSGRASKSEIQRAISNKIGKAQIELVLGGMYADYHDWMQYEVDEAKRMGKPILLIKPWGQTMIPRYLQDVADDIVGWNTDSIVSAIRRLV	13	META7C049C36_240330.TIR_2.1	1.0908	Inactive
BG1C0463	19.97	1.93	Healthy	META438DB2D8_31595	META438DB2D8_31595.DUF1863.1	MAKRVFFSFYYENDLSRALVVKNNWALKENEESGFISNSEFERMKRDGDEAIERWIDKQIAGTSVTVVLIGSETLDSKYVQYAIKKSYELGNAIIALKIGKIKNLSQQTSISQSVVKIVGKKNNGELLWFDEIIDREYDYIKNDGYNNLEKWINDVDKVKER	MGNKIFVSYKYADNQVENLPYCYDSTVRDYVDKFEDKLDSSDNIYKGESDGEDLSQLSDDSIWEKLKDRIYDSSVTIVFISPGMKENWKNDKDQWIPWEISYSLKETSRKNKNGDAVTSYTNSMLAVVLPDQNGSYTYY	1	K9Q5L4_9CYAN.TIR_2.4	1.3647	Inactive
BG1C0463	19.97	1.93	Healthy	META438DB2D8_113025	META438DB2D8_113025.TIR_2.1	MKVYILASLDNISFAEKLLSNIRNAKIISKPSINEIGSNINVALKRKMESADVVLAIIDEKFSDSVPLNLELQLAQMSVRENRNKVLIPVVLNKADVPKCIEGTLYIDCISDSEQDLCKTQLMIEKVLTHRKYIIRKGNLKEKNSRTSSMIIMTLAIEMFAMLFIVLLFKENPFQMGSIGDESIITITFGIASVMLAFVALLTSYLSIMKRRWQEDDEEELESYSRRLKRAIVPEEIKQEEKKSSGDEGKKKEIDALERMMINLEDIKEFYTWSQKQAKASFILAVIMCISGFGLMIVAILIPIVFRLSFQMSIIPAIGGVITELIAGTALVVYRNSLSQLNHYHKALHEDERFLSSVNLLGKFSSVEAQDDMLREIIRSEIQMNLAELQENENREAGN…	MPKVFISYSWSSDRLVLELAQRLISHGVDVVLDKWELKEGQDKYAFMERCVNDPDITKVLIICDRVYAQKANNRTGGVGDETVIISGEIYGKMKQEKFIPIIAERDDEGNEYLPAYIKTRIYIDLSDATKYEEQYEKLL	1	ROSINTL182_07906.TIR_2.1	1.5221	v-cADPR-x
BG1C0463	19.97	1.93	Healthy	META438DB2D8_152930	META438DB2D8_152930.TIR_2.1	MVPSTPIESEEMRNKNQSISDALKWNWGIKLFVAHADIRISEDWSAEIKNALSSCDAGIAFLTDREAFKASTWCDQEIGWMLGRFEDKVLAMRFKLNGVYQDPYGPLGGRQAQPVAENESEDQIAAKIVDWCMTRESLRNKLCTSLVKAFAKARNWYQRDDIYQRLKLFIHSVSYKFSFCWKACITTSKLGAEKIEQLQSIPKCLIHCCTAWFQKRISQEERYLHKQYYLSRSNNRRQPLDMFQNITVGLGV	PKKKVFISYSWDDDEHKTWVHKLAEDLSATFEVKIDVKQPLGTELNQFMESLIDDTDKVLIIVTPEYKRRADGRIKGVGYETTLITNDLISDQNRIKFIPIIRKGSKEESYPNYLGNRKGLDMRDDSKYKEALKELVDN	1	COPEUT_02740.TIR_2.1	1.6386	cADPR
BG1C0463	23.19	1.83	Healthy	META9E86FD36_150610	META9E86FD36_150610.TIR-like.1	MSDFEILQQLCETADELSKKYISSSSPDFKAWKTRADRLLIRRFGKDSYEFKSFNKISYSLSFFTSGTPDSAFVEACADGLRSAKAVLETYLDEFSDEGETGSTANVGDYSKVFIVHGHNGELRERVARIIERQGLTAVVLNEQSNQGKTIIEKLEIEGDAAGAVCLFTADDEGRAQAEQSEKPRARQNVVFEAGYFIGRLGRENVAILVDKGIEIPSDLQGVVYTGTDSWEVGLLKELKSMGYSIDFNKMDI	RQKNRVFVVHGHDEALKEKVARLLEKQGLEAIILSEQANKGKTIVEKFEENSDVGAAICLFTGDDIGKEKSEAVEKQRARQNVVYEAGYFMGKLGRERVIMLVDNGIELPSDLQGVVYTDSESWKTEVLQELQSIGYGI	0	META102FD299_64095.TIR-like.1	0	Inactive
BG1C0463	23.19	1.83	Healthy	META9E86FD36_173715	META9E86FD36_173715.TIR_2.1	MRNKNQSISDALKWNWGIKLFVAHADIRISEDWSAEIKNALSSCDAGIAFLTDREAFKASTWCDQEIGWMLGRFEDKVLAMRFKLNGVYQDPYGPLGGRQAQPVAENESEDQIAAKIVDWCMTRESLRNKLCTSLVKAFAKARNWYQRDDIYQRLKLFIHSVSYKFSFCWKACITTSKLGAEKIEQLQSIPKCLIHCCTAWFQKRISQEERYLHKQYYLSRSNNRRQPLDMFQNITVGLGV	IYFDFFISHASEDKDKFVRPLVNELSRLGINVWFDEQTLEIGDSLRRNIDTGLKKASYGIVVLSHAFFSKKWTQYELDSLINRAVNDENKVLLPIWHNIDATEVAEYSHYLADKLALQTTIHSIDEIAKELSKIAYKRR	1	A0A1Y4S9Y5_9FIRM.TIR_2.1	1.6891	Inactive
BG1C0463	23.19	1.83	Healthy	META9E86FD36_184830	META9E86FD36_184830.TIR_2.1	MLVQTELPDGYHYETLADKRTFEYASSHLDEWVDSLPTPCIIDEAQRIPDLPLSVKGVIDKQTGSTPFFILTGSASITRDGLDGQDPLTRRSLRYTLYPLTRREINKNTDTSIIDLLWNGTPNANYHSETNRDTLARYMTVGGFPSYAMPSIPIAESDLRFSVKTDIDNVLGDTILPGERLDKAIADAILKELLAVPGGILNVKRISDTIHSNPSTIERYISIFMRRFLISALPNLRSAPGKQLFTRAKIHPVDTSFSVETIRQSGRDFHNDRVLFGELFESFAVNQIIPEIQWSDIHPDAFYWRETGNKPKEVDLVLLHDNQLVALEMKSNNTVDRKDFSGIAALRDSDKRFHRGYVLYTGDKVQQFTNNIWALPISSLWDSDGFQTATSDAEHYSLS…	MSYRNKTYVAFASENISSYRLMEAWKANENIDFNFFDAHDLYISRDTSKPETIKKNLRERMKNAKQVVLLGSSDAKRKGGDGDSFLAHEIDLIIEFNLPVVIANLDGDRKVDRNFIPKPLLDADHYTVSVSFQPKIIKY	0	META7C049C36_240330.TIR_2.1	1.0908	Inactive
BG1C0463	23.19	1.83	Healthy	META9E86FD36_80980	META9E86FD36_80980.TIR-like.1	MRIFIASSGERLNMAIEVGSWLESMNVEPVLWNEPEVFPLGAYTWDALIDLSKNVDAAVFIFGEDDKIWFRGEGTMTVRDNVLLEYGLFSGKLSKVNTIFLCEGRPKLASDLEGITWGDVGKKNSAKIKLKNWINSIRTNNQKKVEGFKITDLNDAFQITLKNQKIKKLRIFAISTFKSVQMFRLINDISINHAEILLREYDNKNDEYYDQSMEGAIDNAILNWKHMIENDHKINKLDIFRFNYHPDEGYYIFDDKYLILGNLKYEMEKKEYTFSKNVMLIDNQTETGRTWIKEYIERFEDTKKNYETSVMQYCDTES	RNPKVFISYSWENKENKEWARELADKLLENGIDAYIDQYDLSLGDRLPQFMEQQISDSDYVLIICTPEYKKKANNRTSGVGYEGHIISAELLSGKNERKFIPIIKEGRASEVLPTFLAGKLGIDLSDSQHYDENLDDLI	0	WP_005552896.TIR-like.1	1.3138	Inactive
BG1C0463	23.19	1.83	Healthy	META9E86FD36_99710	META9E86FD36_99710.TIR_2.1	MKKEFNFTWAALNLLGKSLYSNAWAAISELVANGLDAKATHVSVFIDARTKNDASIQIMDNGTGMRDEAIDTYVNVGYDRRDYYYHSDSPTEAQNNIMGRKGIGKLAALYLSKDYYIQTKTSDSAPTTWHLASDTHLAEKPYLILETGTDTDAIDPEWEQSPSGTLLILNHVDLTGLGEVAFNALSHNLANHFLSSSMQSQAIYLGLARNEKEYNKHEFHKVEKMIAFHNYAMILENLSPENEPKEIREIKEHGSTVLIPYPNSDESKQTKVQVSSFSSVKVKDRPSYQGIYEISSEFLDAKILRLRQDVKIVDGIAKIPYQLTGWIGFHSTLNNSQAQQNDSNFRKNKNYNPAQIRLYVRNKLAVSNVLDTLGITQAFTNYIEGEISFDLLDDDLLPD…	MIFISYNHKDQQLVDMVARQLEITFGKNNIFYDRWSMQPGDSIISKMNDGLERYTTFFYFLSTNSLASNMVAREWQSALMSSVNYDLKFVPIRLDDCNPPAIMKDLLYIDLYGIGIDEAILQMKAVINKENNYKPLEDK	12	METAFAC6F24F_05170.TIR_2.1	0	Inactive
BG1C0463	23.95	2.01	Healthy	META3BC01CD7_108130	META3BC01CD7_108130.DUF1863.1	MAHKCFISFKTEDMDYKKKIQEDMDIDMIDKSLDEPINSDDEDYIMRKIREDYLADSTVTIYLIGEYSAENSFLQDQTYIKRELQASLYNGENNTKNGILGIVLPSMYDKVYKGKEQCSVCGKNHNIVCINDNTTIKEFSYNYYIPKESGCSWSEDERYCVLVKWEDFKNDPETYIDNAFNKRKSEISKKTKVRP	MQPGDSIIGKMKEGLEQYTTFFYFLPTNSLGSNMVAREWQSAQMSSVNSGLKFVPICLDDCNPPVIMKDLLYIDLYGIGIDEAIFQMKAVVNQENNYKPLEDKENLVAILHKNQILKSNLKLEQQYLVYKVLILLLYVI	0	META650EBBEB_147175.DUF1863.1	0.69119	Inactive
BG1C0463	23.95	2.01	Healthy	META3BC01CD7_108140	META3BC01CD7_108140.DUF1863.1	MPELKNYRLLISHSWKYSTQYDTILEWLNTASNFKWSNHSVSADNPFNTKTKTALKEQLTQQIRGCNAIIVVSGMYTLYSEWIDYEINEAIRMNKPIIAIKPWGNERVPLKIQNNATVLVGWNSASLISTIRNSAL	MARSVFYSFHYQNDISRVMVVRNRWVTQGGQIVSGVIDHADFEQVKRQGEAAIKRWINKQLEGTSVTVVLIGADTLNRPYVQYEIRESLRRGNAVIGVDIHRIRDFNSRMSTVCNHHTIIGQYDNGRPAYFDDIASGIY	1	DORLON_01412.DUF1863.1	0	Inactive
BG1C0463	23.95	2.01	Healthy	META3BC01CD7_111305	META3BC01CD7_111305.TIR_2.1	MRVFIISPKLTMKDIFYADEFNYEMVKQLREYGVEFYEINDRNIARCKTKIVKDSIIIVYNEHELEYKIIDEVQELLKKAIEENAQIWPVAIDKTARTPTGIISAKQSYDVWEQLRCRDLDEQYIGIVAKIFARKIIARVFPTCYCEESEIFLSHRRIDGEEITAKIYDKMLIQAKELTPFRDVVNVKVGDAAQEVIDERMENSDAFIFLHTARSGESEWILKELRFALLKQIPVLWVQIDNADVNILKVKPSDQPHLKYTTEDFFDEEKLTKIVDIMLQKAFELIMDRSNQILGYVELLENMFGDRLEIIDREKMIYHISMERKGYHYPQRNIEQYYQMFGRTPTMTDAQKLNVELNGIIADSIAILTNRVVSQSIRNNVVFDGIQDFYYHWNQYIAE…	MGNKIFVSYKYGDNQVENLSVYSDSTVRDYVDEFERKLDSSDNIYKGESDGEDLSNLSDSTIWEKLKDRIYDSSVTVVFISPGMREWWKSDRAQWIPWEVSYSLKETSRRTEKGDSITSHSNAIVAVVLPDSTGSYSYY	0	CLOM621_05639.TIR_2.1	0.9725	Inactive
BG1C0463	23.95	2.01	Healthy	META3BC01CD7_158310	META3BC01CD7_158310.DUF1863.1	MAHKTFISYKYSEAQDLRDDIIAALGDDATYYKGETSESPDLTDTSTENIKKNLKDMMYDTSVTIVILSPNMKESKWIDWEIEYCLKDIMRKDRTSHTNGVVAVIMKVDNSYGWFKKSGTNCHGSSTASYELDKVFDIISKNHFNSNPEQWHCDKCKTYDWLNGSYITFVEEETFLDDPEKYINNAYDKSENDASGYDLVKQR	MKRHVFFSFHYEADAWRASQVRNMGEVEDDPIFSDNEWEKVRRYSDESIKRWIGQQMNMRSCVVVLVGQHTAERNWVRYEIEEGWRRGKGVCAIDVHNLKDSEGNQSSRGQDPMRLFYVERTINWIRFGNRPRDTNEIR	1	EUBVEN_01837.DUF1863.1	0.36689	Inactive
BG1C0463	23.95	2.01	Healthy	META3BC01CD7_187750	META3BC01CD7_187750.TIR_2.1	MRNKNQSISDALKWNWGIKLFVAHADIRISEDWSAEIKNALSSCDAGIAFLTDREAFKASTWCDQEIGWMLGRFEDKVLAMRFKLNGVYQDPYGPLGGRQAQPVAENESEDQIAAKIVDWCMTRESLRNKLCTSLVKAFAKARNWYQRDDIYQRLKLFIHSVSYKFSFCWKACITTSKLGAEKIEQLQSIPKCLIHCCTAWFQKRISQEERYLHKQYYLSRSNNRRQPLDMFQNITVGLGV	MARKTFISYKYSDAQDVRDRIIDALGDDATYYKGEDGYSNDLSSLKADTIKSYLADMIYDTSVTILVISPEMLLSKWIPWEIQYSLEVVKRGNANSRTNGIIGVIKELSGDYSWIRSRNHRDDGHITTSFDSSKLPEIV	1	A0A1Y4S9Y5_9FIRM.TIR_2.1	1.6891	Inactive
BG1C0463	23.95	2.01	Healthy	META3BC01CD7_198045	META3BC01CD7_198045.DUF1863.1	MAHKTFISYKYSESRFYRDQILDALGDDAVFYKGETSDSPNLTDTTTENIKNHLKQMIYDTTVTIIVLSPNMLQSNWIDWEISYSLKNISRDGRTSHTDGLLGVIPPFYGNYSWFISEINHPDGHVTVSYNEELTFPIMKANRGNQKPKVYACPDCQSIDKLSGSYLSYVKMEDFVNNPSRYIDNAYDKSLNADNNYDLTKLL	FDGKLFLSYAHEDNDYLNDGIVQFAKAVVRAYRFQTGRSLSLFIDRRDIQWGDNWRKTISQGLGAANFLLPAITPNYLGSAMCREELLQFNTSKSSNKGNRILSLQWVPIEGATNLSEADPTNRLIKELISSHQWLDVS	1	EUBVEN_01837.DUF1863.1	0.88963	Inactive
BG1C0463	23.95	2.01	Healthy	META3BC01CD7_209130	META3BC01CD7_209130.TIR-like.1	MSDFEILQQLCETADELSKKYISSSSPDFKAWKTRADRLLIRRFGKDSYEFKSFNKISYSLSFFTSGTPDSAFVEACADGLRSAKAVLETYLDEFSDEGETGSTANVGDYSKVFIVHGHNGELRERVARIIERQGLTAVVLNEQSNQGKTIIEKLEIEGDAAGAVCLFTADDEGRAQAEQSEKPRARQNVVFEAGYFIGRLGRENVAILVDKGIEIPSDLQGVVYTGTDSWEVGLLKELKSMGYSIDFNKMDI	MTYHLFISHSWNYSNAYNDLIRLLDSKAYFSYKNYSVPKDDPIHNAPYDYQLKAAIRNQMQHASCVLILAGVYSTYSKWINIEIQLAQEMGKKIIAIEPWASERTSLVVKRAANDIVKWNTDSIVRAIRGY	0	META102FD299_64095.TIR-like.1	0	Inactive
BG1C0463	23.95	2.01	Healthy	META3BC01CD7_59355	META3BC01CD7_59355.TIR-like.1	MRIFIASSGERLNMAIEVGSWLESMNVEPVLWNEPEVFPLGAYTWDALIDLSKNVDAAVFIFGEDDKIWFRGEGTMTVRDNVLLEYGLFSGKLSKVNTIFLCEGRPKLASDLEGITWGDVGKKNSAKIKLKNWINSIRTNNQKKVEGFKITDLNDAFQITLKNQKIKKLRIFAISTFKSVQMFRLINDISINHAEILLREYDNKNDEYYDQSMEGAIDNAILNWKHMIENDHKINKLDIFRFNYHPDEGYYIFDDKYLILGNLKYEMEKKEYTFSKNVMLIDNQTETGRTWIKEYIERFEDTKKNYETSVMQYCDTES	ENPKVFISYSHQDTVYENKVLEFSNKLRSEGIDASIDLYEEAPSEGWPRWMENQIRKSDYVLVLCSKSYYEKFYSDEKGKGVTWEVSIIYQYLYDANVETKKFIPIFFEKGEEEFIPTPIKSFTYYNIGADEGYNNLYW	0	WP_005552896.TIR-like.1	1.3138	Inactive
BG1C0463	23.95	2.01	Healthy	META3BC01CD7_65555	META3BC01CD7_65555.TIR_2.1	MLVQTELVAKRNYHYATLADNLTYHEALRNVDEWLSHLPRPVVIDEAQRISDLPLAVKEIVDASDSSTPQFILTGSASITRTGLDGQDPLTRRSQRFTLSPMTIREINRNSDTSIVDVLWKANPNMEWTATESKDELFSRMKTGGFPSYAINRTIMSDAERRLYIRDDIENTLGDTILPEEQFNKSLAQDLLNELLCIPGRVLNVSTLAIALNRDKRTIQRYISIFMRRFLLTHLPNLALAGQKQALARAKIHPIDTSLSVEAIQRSGNNPLEDPVIFGMLFESFVVNQIVPESQWSHYHPDLFYWRTSGKEAYEVDLVLVHDNELIGIEVKSSSKLHQGDFKGLEALKSKDQRFKRGFVIYTGDKILRHSSNMWAIPVSALWEKDAFTMKQEFVSLDT…	MKKIFISHSSEDKEIVGELIALIEGMGVKSEQIFCSSFEGYGIKLGANWLDAIREELTEETLVLFVLTTNFYNSHMCQCELGAVWANTLEHIPILVPPLTTKDLEYILRNHQSMVITDKDKLNSLNDQVTEWMGISQNK	13	META7C049C36_240330.TIR_2.1	0.92424	Inactive
BG1C0463	23.95	2.01	Healthy	META3BC01CD7_70860	META3BC01CD7_70860.DUF1863.1	MNTYNIFISHAWKYTEHYNKIVQWLNEAKNDDILNWKNYSVPEHDPLIDPNSSSGNTKLKNELRDQIKPASIVLVLAGMYVSYSDWIDFEIDTAVNSNKYIIGIEPWGQERIPSKVSNNADIIVGWNKNSVINAILNS	MKHKCFISFKTEDISYKETIQNDLDVDMIDKSLNEPINSENEDYIMRKIREDYLKDSTVTICLIGEHSAENNLFENQHYIKRELQASLYGNSKNGILGIVLPEMTDKIYKGPYTCETCGEEHNYVAIDDSTVVKEFSIN	0	DORLON_01412.DUF1863.1	1.2101	Inactive
BG1C0463	23.95	2.01	Healthy	META3BC01CD7_80995	META3BC01CD7_80995.DUF1863.1	MAKPKIFVSFDFENDRSYKYTLNMWNANSNFEFTCNDKSPSEIQSWNIPTVKAVLSRKINEATHVVVIVGKEANKLHKDRGLIGYRNWQNFEVAKAKELGKHIIAVQLNSLYEYPEELKNCGAKRVYSFNHDDIVRAIRGW	SPVAVFWSYAHKDDTNSRGAIRTLLDSVRNEYELATGNSLDVFVDDESIDWGTNWREAIEGAVQRTTFFIPVLTPTYLKRPACLNELKTAIDKFQTTGIQKGIYPIRFVNIQRALDTCADDDLVQFLSDTQGINFFSIG	0	META3C0CE0E5_239450.DUF1863.1	0.18687	Inactive
BG1C0463	23.95	2.01	Healthy	META3BC01CD7_81005	META3BC01CD7_81005.DUF1863.1	MAKKKVCCSFDYEHDGIYYNLLEAWNENDDIDFSINDCTPSEIQSESVSTIKQVLSTKIGQANYMIAIVGKHSNDKHPDSEEIGYRNWQAYEIAKNYEKGNGLVVVKLDSSYEAPDEAYGIGAEWVYSFNLEDILNALNELAK	QNYKIFLSHKSDDARFTNFIYKLLEQRGARKTDFFYTSADDNTEKYNDITSLSTQIKNNIVDDKSLIVYLATPLFKKSEFCLFEAGAGWATRGIEDYKIIGLRYEDIPQYLTNGKSEFSFLTNSEKSIELNKRTYLYLI	0	META40DCD9F7_284855.DUF1863.1	0.065868	Inactive
BG1C0463	23.95	2.01	Healthy	META3BC01CD7_81010	META3BC01CD7_81010.TIR_2.1	MKVFISWSGNKSHKVAMIFREWLPSVIQSLEPYVSSEDIDKGARWSSDIAKELEDSTFGILCVTKDNLHAPWLSFEAGALSKTMDKSFVTPFLFDIKRSEVNGPILQFQSTVFEKEDIKKLIHTLNKACGESGISEAMLDKAFEVWYPTLEEELNSLKEDNENDLEKNIQEENHSTEIIEEILELSRDNQKLLRNPDSKLNDSIDELKERLDLTLSKVERNIDFEERRMPRKYKSMFMEELIHSILPDCQKQYAFLIVLSMVQDKLPWIYNIGKELLEMLSSENSIDVKRESINNFRRIMEVSFEHPMMREVYMRKKDDYILMRDMEHMLMELVGALEKEIID	ARWQAFWSYAHEDDQNTHGSISMLMNRICDEFAATTGEPLGVFQDAKDIPWGSDWKQVIEYNLKTTVFFIPILTPTYLHRPNCISELRNAISYLGKAGIENGIFPLLFIDIEKALRSFPDKRVKEYIQRCQYIDCSNLR	1	EUBREC_RS12015.TIR_2.1	1.6012	Inactive
BG1C0463	23.95	2.01	Healthy	META3BC01CD7_93075	META3BC01CD7_93075.TIR_2.1	MLVQTELPDGYHYETLADKRTFEYASSHLDEWVDSLPTPCIIDEAQRIPDLPLSVKGVIDKQTGSTPFFILTGSASITRDGLDGQDPLTRRSLRYTLYPLTRREINKNTDTSIIDLLWNGTPNANYHSETNRDTLARYMTVGGFPSYAMPSIPIAESDLRFSVKTDIDNVLGDTILPGERLDKAIADAILKELLAVPGGILNVKRISDTIHSNPSTIERYISIFMRRFLISALPNLRSAPGKQLFTRAKIHPVDTSFSVETIRQSGRDFHNDRVLFGELFESFAVNQIIPEIQWSDIHPDAFYWRETGNKPKEVDLVLLHDNQLVALEMKSNNTVDRKDFSGIAALRDSDKRFHRGYVLYTGDKVQQFTNNIWALPISSLWDSDGFQTATSDAEHYSLS…	MAHKTFISYKYSESRFYRDQILDALGDDAVFYKGETSDSPNLTDTTTENIKNHLKQMIYDTTVTIIVLSPNMLQSNWIDWEISYSLKNISRDGRTSHTDGLLGVIPPFYGNYSWFISEINHPDGHVTVSYNEELTFPIM	13	META7C049C36_240330.TIR_2.1	1.0908	Inactive
BG1C0463	23.95	2.01	Healthy	META3BC01CD7_118780	META3BC01CD7_118780.TIR_2.1	MKVYILASLDNISFAEKLLSNIRNAKIISKPSINEIGSNINVALKRKMESADVVLAIIDEKFSDSVPLNLELQLAQMSVRENRNKVLIPVVLNKADVPKCIEGTLYIDCISDSEQDLCKTQLMIEKVLTHRKYIIRKGNLKEKNSRTSSMIIMTLAIEMFAMLFIVLLFKENPFQMGSIGDESIITITFGIASVMLAFVALLTSYLSIMKRRWQEDDEEELESYSRRLKRAIVPEEIKQEEKKSSGDEGKKKEIDALERMMINLEDIKEFYTWSQKQAKASFILAVIMCISGFGLMIVAILIPIVFRLSFQMSIIPAIGGVITELIAGTALVVYRNSLSQLNHYHKALHEDERFLSSVNLLGKFSSVEAQDDMLREIIRSEIQMNLAELQENENREAGN…	NRKKVFISYSWVPEENKQWVEKLAKKLENDGIEVVIDYKNLKLGYDKYTFMEKMVNDSSIDKVLIICNSEYKKKADARIGGVGDEATIITPQVYRQAEQEKFIPVVCEKDANGEPYLPIYLASRMYADLTNFSEGYKNL	1	ROSINTL182_07906.TIR_2.1	1.5221	v-cADPR-x
BG1C0466	1.05	0.38	Healthy	METAEF2852A6_56225	METAEF2852A6_56225.DUF1863.1	MSVFYSFHYDRDNWRVHQIMEMGVIEGTPLLNHQEWEKVKRSGDSAIRNWIDSQMRYKSAVIVLAGYQTAGRPWVRYEINRALELGKPLLGVRINGLKDKSGRTDPEGRNPFDFLGFESLLIPLHRPYGYTSTDRYADIRKNLRYWAEDGYRRN	MSYRNKTYVAFASEDIKFYRLMEAWKANENIDFNFFDAHDLFISRDTSKPETIKRNLRERMKNAKQVVLLGSANTKRKGSDGVSFLAHEIDLIVEFNLPVVIANLDGDRTVDKNFIPKPILDSEHYTVSVSFQPKIIKY	1	W4M0Q4_9BACT.TIR_2.2	1.47	Inactive
BG1C0466	1.05	0.38	Healthy	METAEF2852A6_43130	METAEF2852A6_43130.TIR_2.1	MSLHDKLLMHNFALANKKSPDFISELPQIEPKPYSNGHKIKWINHTLTSTEVTPPDNLIKICILIESGEIAITSVSDIANLLGVPAGQLLYILYRKKDNYRTFEIEKKNGKKRVINAPCGGLSILQTRLKPVLEYFYRPKKSAHGFIKGKSIITNAGMHIKKKFVVNIDLENYFESISFARVYGIFKSKPFNFSHPAATVLAQLCTHNGKLPQGACTSPILANIASASLDKQLTQFAGRKKISYSRYADDITFSFNQRNIDIIKKNDDGSYSLSETIDNIISKNGFKINYDKFRVQTRNTRQSVTGLVVNDKVNINRRYIRITRSMIHRWTDDKLKYALLFATEKGYQAKDNNHAIQIFRNHIYGRLSFIKMVRGKDYPGYLKLMSYMSHNDPLKTQEG…	MKVFVSWSGELSCQIAEVLKKWIPCIIQSVDVFFSPEDIEKGDNWDKTISSELSECKYGIICLTSDNTSAPWINFEAGAIAKSLDSKVTALMVNIKPSDIKGPLSRYQATRFEKADFFQLIESINKALDTPLDSKVLEN	1	ABTIR_ACIB9.TIR_2.2	1.0746	v-cADPR-x
BG1C0466	2.14	0.54	Healthy	METAC5981C8E_43285	METAC5981C8E_43285.DUF1863.1	MSVFYSFHYDRDNWRVHQIMEMGVIEGTPLLNHQEWEKVKRSGDSAIRNWIDSQMRYKSAVIVLAGYQTAGRPWVRYEINRALELGKPLLGVRINGLKDKSGRTDPEGRNPFDFLGFESLLIPLHRPYGYTSTDRYADIRKNLRYWAEDGYRRN	FDGKLFLSYAHEDNDYLNDGIVQFAKAVVRAYRFQTGRSLSLFIDRRDIQWGDNWRKTISQGLGAANFLLPAITPNYLGSAMCREELLQFNTSKSSNKGNRILSLQWVPIEGATNLSEADPTNRLIKELISSHQWLDVS	1	W4M0Q4_9BACT.TIR_2.2	1.47	Inactive
BG1C0466	2.14	0.54	Healthy	METAC5981C8E_59765	METAC5981C8E_59765.TIR_2.1	MLTTDEVKKTVRVLDRMSHLSLFEVNLLLTSVGMDSVGVDFDGSSIWDEDAETRKNYLRGCLEQKKYSNEILQNWNESLDALSSLEKENRLAENESEDLFIFASHLTKDHVRIKKISDALKWNWGIKLFVAHADIRISEDWSAEIKNALSSCDAGIAFLTDREAFKASTWCDQEIGWMLGRFEDKVLAMRFKLNGVYQDPYGPLGGRQAQPVAENESEDKIAAKIVDWCMTRESLRNKLCTSLVKAFAKARDWYQRDDIYQRLKTFHTLNELQVQLLLEGMHNNLQTWGGEDRTTPEHPEMLDSLLGFIVAQPGFKSESNHSALKKVAEEYNFIDSVKKIIDLWPTSPWGNLDEIAF	RQKNRVFVVHGHDEALKEKVARLLEKQGLEAIILSEQANKGKTIVEKFEENSDVGAAICLFTGDDIGKEKSEAVEKQHARQNVVYEAGYFMGKLGRERVIMLVDNGIELPSDLQGVVYTDSESWKTEVLQELQSIGYGI	1	VIB_002795.TIR_2.1	1.47	Inactive
BG1C0466	2.14	0.54	Healthy	METAC5981C8E_78475	METAC5981C8E_78475.TIR_2.1	MREFQYFISYSRDIYYEFVNHLNNMLNEIGLKTWIDKFEINIGDEIIDNLYTVLDKSADYYGIIFIFDETFFNKAWCIKELDYAMKKRIPFFPVLYKIKKEDIPSEYTFLKNYNLLTVSSLKEIDYIVDRFILLHLNNIVCRDIPKFSISSYVGNFLLEQIRCCTVNNIDAIFIIDNFSQYLRKQKKSGDFKLTHEILFCTEITQLLKERLFRKDFQGEYHFKILEIIQEIYTNIYM	EKEMEIFMGSSSEATDFMEEIAVKLEELDTQPLLWNETGKGIFIPGTNTIDALLAITKRVGAAIFIFNADDKTWNDKSALETLDTVRDNVLFEYGLFMGALGKEKVCFICKNQPKVASDLKGITYIDGNDSLTKIKLKL	1	B4W0R0_9CYAN.TIR_2.3	1.189	Inactive
BG1C0466	2.14	0.54	Healthy	METAC5981C8E_85385	METAC5981C8E_85385.DUF1863.1	MAHKTFISYKWSEAQDLRDDITEALGDDATYYKGETSDSPDLTDTSTENIKKNLKEMMYDTSVTIVILSPNMTESKWIDWEIEYCLKNIARKNRTSHTNGVVGVIMKVDGGYSWFKKAGTNCHGASTVSYEMSKVFNIISNNHFNSNPEQWHCEKCKTYDWLNGSYIAFVEEADFLADPQKYINNAYDKSENDASGYDLVE	MQPGDSIIGKMKEGLEQYTTFFYFLPTNSLGSNMVAREWQSAQMSSVNSGLKFVPICLDDCNPPVIMKDLLYIDLYGIGIDEAIFQMKAVVNQENNYKPLEDKENLVAILHKNQILKSNLKLEQQYLVYKVLILLLYVI	1	EUBVEN_01837.DUF1863.1	0.23335	Inactive
BG1C0466	2.14	0.54	Healthy	METAC5981C8E_86210	METAC5981C8E_86210.DUF1863.1	MSYRNKTYVAFASEDIKFYRLMEAWKANEKIDFNFFDAHDLFISRDTSKPETIKRNLRERMKNAKQVVLLGSGNTKRKGSDGVSFLAHEIDLIVEFNLPVVIANLDGDRTVDKNFIPKPLLDSEHYTVSVSFQPKIIKYALDNYCVNYYSSSNSGSYLYPTSVYTKLGL	MLKAKGINVWYDEFSLGWGKSLRKTIDYGLANSRFGIVVLSKSFIKKDWTEYELNGLTAREMSGEDQVILPIWHEVSKSDILKFSPTLVDKMALNTSINTIDEIAEQLELLLK	0	META40DCD9F7_284855.DUF1863.1	1.6386	Inactive
BG1C0466	2.14	0.54	Healthy	METAC5981C8E_86215	METAC5981C8E_86215.TIR_2.1	MIAYENIEFFICLVNVLGNNMYNILFFIFLSIAIPFLLFLAWKQHLKTKEIRSYLLKEGYNIIFNGEGNSYLAFNISNATFRAGNLTSNDYFQASISYIHDYRWEWKEVEAKKINNIFIIYISNIDFPSQKLFYRNNKSLAEIDWAKLQAIFHQPYEIQNDVMQDNNNTHYDFFISHAKEDKDTFVRPLVDELNRLGVIIWYDEQTLEVGDSLRRNIDLGLRKANYGIVILSHNFLNKKWTQYELDSLINRAVYDDNKIILPIWHNINAQEVSKYSHYLADKMALQTSLYSVKEIARELAEIAYRRR	NVSAFFSYSHMDDANEFLSKLRRDLCEEFRIISGSELNLFFDRDSIEWGSNWRNSIESGIANASFFIPVISPNYFLSNSCQAELHQYLAKTRAPELRDLMLPLLFSDVQTEYVQLDEGLVQRVLEYQYLDIQELRFIDR	0	G8Z3N0_ECOLX.TIR_2.2	0	ADPR
BG1C0466	2.14	0.54	Healthy	METAC5981C8E_57835	METAC5981C8E_57835.TIR_2.1	MQPGDSIIGKMKEGLEQYTTFFYFLPTNSLGSNMVAREWQSAQMSSVNSGLKFVPICLDDCNPPVIMKDLLYIDLYGIGIDEAIFQMKAVVNQENNYKPLEDKENLVAILHKNQILKSNLKLEQQYLVYKVLILLLYVITSLMTLRLYHMMNR	MAHADIRISEDWSAEIKDALSSCDAGIAFLTDREAFKASTWCDQEIGWMLGRSEDKVLAMRFKLNGVYQDPYGPLGGCQAQPVAENESEDQITAKIVDWCMTRESLQNKLCTSLVKAFAKARNWYQRDDIYQRLKLFIH	14	NA	>1.75	Unassigned
BG1C0466	2.96	1.04	Healthy	METAE47C045E_17425	METAE47C045E_17425.DUF1863.1	MSVFYSFHYDRDNWRVHQIMEMGVIEGTPLLNHQEWEKVKRSGDSAIRNWIDSQMRYKSAVIVLAGYQTAGRPWVRYEINRALELGKPLLGVRINGLKDKSGRTDPEGRNPFDFLGFESLLIPLHRPYGYTSTDRYADIRKNLRYWAEDGYRRN	MRIFISHSIKNEKIVLKFAEFLESINSEIEVFCSSEKGSIGTGKNFVKTIFDELDACDLFIPVLSREYYESKFCMIELGVAYSYLIKKYESNGEDYIFPYALYPITKSQALAGTPMMNIQVGEINDKEDIRSLLEYIDL	1	W4M0Q4_9BACT.TIR_2.2	1.47	Inactive
BG1C0466	2.96	1.04	Healthy	METAE47C045E_18030	METAE47C045E_18030.TIR_2.1	MKKEFNFTWAALNLLGKSLYSNAWAAISELVANGLDAKATHVSVFIDARTKNDASIQIMDNGTGMRDEAIDTYVNVGYDRRDYYYHSDSPTEAQNNIMGRKGIGKLAALYLSKDYYIQTKTSDSAPTTWHLASDTHLAEKPYLILETGTDTDAIDPEWEQSPSGTLLILNHVDLTGLGEVAFNALSHNLANHFLSSSMQSQAIYLGLARNEKEYNKHEFHKVEKMIAFHNYAMILENLSPENEPKEIREIKEHGSTVLIPYPNSDESKQTKVQVSSFSSVKVKDRPSYQGIYEISSEFLDAKILRLRQDVKIVDGIAKIPYQLTGWIGFHSTLNNSQAQQNDSNFRKNKNYNPAQIRLYVRNKLAVSNVLDTLGITQAFTNYIEGEISFDLLDDDLLPD…	TKTTVFISHKHDDLDETKGLIGLLERKYNIKAYIDSLDKSMPKKTSGETASKIKQRINRCNKFILLATNGAVESKWCNWELGYGDAQKFDTDNIALFPIKPDKTNDYDYKGNEYMRIYPHIAYYYGSERYSNGTVIKEG	12	METAFAC6F24F_05170.TIR_2.1	0	Inactive
BG1C0466	2.96	1.04	Healthy	METAE47C045E_33285	METAE47C045E_33285.DUF1863.1	MAHKTFISYKWSEAQDLRDDITEALGDDATYYKGETSDSPDLTDTSTENIKKNLKEMMYDTSVTIVILSPNMTESKWIDWEIEYCLKNIARKNRTSHTNGVVGVIMKVDGGYSWFKKAGTNCHGASTVSYEMSKVFNIISNNHFNSNPEQWHCEKCKTYDWLNGSYIAFVEEADFLADPQKYINNAYDKSENDASGYDLVE	MAKRQVFFSFEYNKDAWRASQVRNMGKVDNSSTFSDNDWEEVKEKTDAKIREWIDNQMAKRSCLVVLIGATTSGRKWINYEIEKAYELNKGIVGIYIHGLKDKNGNQTTKGSNPFYNILIGKNKERLSKYVECYESPHL	1	EUBVEN_01837.DUF1863.1	0.23335	Inactive
BG1C0466	2.96	1.04	Healthy	METAE47C045E_55460	METAE47C045E_55460.TIR_2.1	MLTTDEVKKTVRVLDRMSHLSLFEVNLLLTSVGMDSVGVDFDGSSIWDEDAETRKNYLRGCLEQKKYSNEILQNWNESLDALSSLEKENRLAENESEDLFIFASHLTKDHVRIKKISDALKWNWGIKLFVAHADIRISEDWSAEIKNALSSCDAGIAFLTDREAFKASTWCDQEIGWMLGRFEDKVLAMRFKLNGVYQDPYGPLGGRQAQPVAENESEDKIAAKIVDWCMTRESLRNKLCTSLVKAFAKARDWYQRDDIYQRLKTFHTLNELQVQLLLEGMHNNLQTWGGEDRTTPEHPEMLDSLLGFIVAQPGFKSESNHSALKKVAEEYNFIDSVKKIIDLWPTSPWGNLDEIAF	MKDFFISYTSSDEKYAKWIAELLEKNGYTTIIQAWDFRPGDNFVSKINEALTSCKKMIIVLSENYMKSNWCQAEWTSKIADQIKNGTSTIIPIIIRPVRLNGSLLEPISHINIIDVPQAQAETKILNGILNEVPRKADG	1	VIB_002795.TIR_2.1	1.47	Inactive
BG1C0466	2.96	1.04	Healthy	METAE47C045E_79965	METAE47C045E_79965.TIR_2.1	MREFQYFISYSRDIYYEFVNHLNNMLNEIGLKTWIDKFEINIGDEIIDNLYTVLDKSADYYGIIFIFDETFFNKAWCIKELDYAMKKRIPFFPVLYKIKKEDIPSEYTFLKNYNLLTVSSLKEIDYIVDRFILLHLNNIVCRDIPKFSISSYVGNFLLEQIRCCTVNNIDAIFIIDNFSQYLRKQKKSGDFKLTHEILFCTEITQLLKERLFRKDFQGEYHFKILEIIQEIYTNIYM	MGHKCFISFKTEDENYKTEIQKWSDNNKVDMIDKSLNEPIDSEDEDYIMRKIREDYLADSTVTIVLIGEHSAENQGEEEQKYIKRELQASLYNGKNNTRNGILGVVLPDMIDKIYKGNYTCDICGKSHRWIDLSDSTII	1	B4W0R0_9CYAN.TIR_2.3	1.189	Inactive
BG1C0466	2.96	1.04	Healthy	METAE47C045E_55095	METAE47C045E_55095.TIR_2.1	MQPGDSIIGKMKEGLEQYTTFFYFLPTNSLGSNMVAREWQSALMSSVNSGLKFVPICLDDCNPPVIMKDLLYIDLYGIGIDEAIFQMKAVVNQENNYKPLEDKENLVAILHKNQILKSNLKLEQQYLVYKVLILLLYVITSLMTLRLYHMMNR	KKPMLFISHSSADEAIASSLVAMLRTLGFNKKNLFCSSVPGYDIPEGEDIYDALATKFMEYDIYVILLLSKNYYDSVACLNEMGATWVLKAKYSTIVCPGFTVPEIKGAVNPRKMAVVLGDSKRVNGKLNQLKDHLIDF	14	NA	>1.75	Unassigned
BG1C0466	3.94	0.77	Healthy	METAF43941B4_05680	METAF43941B4_05680.DUF1863.1	MAHKTFISYKWSEAQDLRDDITEALGDDATYYKGETSDSPDLTDTSTENIKKNLKEMMYDTSVTIVILSPNMTESKWIDWEIEYCLKNIARKNRTSHTNGVVGVIMKVDGGYSWFKKAGTNCHGASTVSYEMSKVFNIISNNHFNSNPEQWHCEKCKTYDWLNGSYIAFVEEADFLADPQKYINNAYDKSENDASGYDLVE	MSKPQIFVSFDFEKDRNHKYTLNMWNANSSFEFTCNDKSPSEIQSRNIPTVKSVLSRKINEATHVIVIVGKEANKLHKDRELIGYRNWQNFEIAKAKELGKKLIAVQLNSLYEYPEELKNCGATRVYSFTHDEIVKAIR	1	EUBVEN_01837.DUF1863.1	0.23335	Inactive
BG1C0466	3.94	0.77	Healthy	METAF43941B4_17645	METAF43941B4_17645.TIR_2.1	MYVRNKLAVSNVLDTLGITQAFTNYIEGEISFDLLDDDLLPDIATSSRQGYNQLDGRWRLLVSILRPLVRSLITRRNEISKSLRQDITETVKRAKDIAVRDYGEYIDEIPDIPSKTKIEVKGMMAMQLKGEVEAKQNYKIFLSHKSDDARFTNFIYKLLEQRGARKTDFFYTSADDNTEKYNDITSLSTQIKNNIVDDKSLIVYLATPLFKKSEFCLFEAGAGWATRGIEDYKIIGLRYEDIPQYLTNGKSEFSFLTNSEKSIELNKRTYLYLIDLFNHLIDHINKSREIKGEELVKRFDQPQFEDAVQMRKKRKTEKDYMDPMVIDYWDTYVAPGLAEYLASITTKESVRP	MAKKKVCCSFDYENDRHYYNLLEAWNENENIDFSINDCTPSEIQSESISKIKQVLSTKIGQANYMIAIIGEHSNDEHPDSEEIGYKNWQAYEIDKNNEKGNGLVAVRLDSSYSVPDEAYGIGAKWVYSFNLDDILEALE	12	METAFAC6F24F_05170.TIR_2.1	0	Inactive
BG1C0466	3.94	0.77	Healthy	METAF43941B4_33625	METAF43941B4_33625.TIR_2.1	MQPGDSIIGKMKEGLEQYTTFFYFLPTNSLGSNMVAREWQSAQMSSVNSGLKFVPICLDDCNPPVIMKDLLYIDLYGIGIDEAIFQMKAVVNQENNYKPLEDKENLVAILHKNQILKSNLKLEQQYLVYKVLILLLYVITSLMTLRLYHMMNR	QPFDVFICYKESDENGSRTKDSTLAQEIYYQLTDQGRRVFFARITLEDKVGTEYEPYIFAALNSAKVMIVVGTKPEYFNAVWVKNEWSRFLAMMKKDRSKLLLPCYRDMDPYDLPEALAVLQSYDMSKIGFMQDLTRGI	14	NA	>1.75	Unassigned
BG1C0466	5.06	0.25	Healthy	META4E3916B3_25380	META4E3916B3_25380.TIR_2.1	MQFDVFISYAWGGPENTAHREWVRLLAAHLKQIGFHVGIDSEVDYGEDLTGFMREIEDAKRVLMIVDEGYVERADNYPDSGVGRETKTIQDVVDDRPNNWLSVLFVRNEKRLLPKWMEGRDPKYFDFSYRDRDGSFPGSEQIDDLWRWLAGLPADKGRGISPATIRERMYRVERIDNLMEPGNWSCPELESKGVAMAYGDAPSETITLGYGDYEFKVRFGKRGGDSVYILNDYIKAVGMIPDAAPNEDLDANVVASYTRSCRCATPSVGQRVALLNNHGCACVLKVTGVTNESHDDEFVPSQVVFDYTIFAED	MKKQGLKVWYDTNKLKWGDSMREKIDKGLAKSRYGVVVLSPNYIAEHKYWTKAELNGLFQVESINGKVILPIWHNLTKKQVVEYSPIIADRKAMTTASMTAEEIAVQLKELFTPEVTEEN	1	A0A1R4GP93_9MICO.TIR_2.1	0.91584	Inactive
BG1C0466	5.06	0.25	Healthy	META4E3916B3_79215	META4E3916B3_79215.DUF1863.1	MAKRVFFSFYYENDLSRALVVKNNWALKENEESGFISNSEFERMKRDGDEAIERWIDKQIAGTSVTVVLIGSETLDSKYVQYAIKKSYELGNAIIALKIGKIKNLSQQTSISQSVVKIVGKKNNGELLWFDEIIDREYDYIKNDGYNNLEKWINDVDKVKER	IEHFKVSGQRRIRRVFLDSAELSVDQNANRQIVDALGDSGFLIIIGSDTEGETIWNAGEVQYFLKTHDSSRILPVIVKQKEEPDDQKIVKFKGRERYLSYAATAYGQTEAEILKKIRKDTVLRIVAPILGVPYDGLVQR	1	K9Q5L4_9CYAN.TIR_2.4	1.3647	Inactive
BG1C0466	5.06	0.25	Healthy	META4E3916B3_98535	META4E3916B3_98535.TIR_2.1	MASKVFISWGGDLSKRLAEEVKNWLPSVLQFVRPYFTPDDIEKGARWESHIAQELATSNVGLICLTKDNINRPWILFEAGALSKNFGKSNVCTILFNVDSSQITGPLTSFQATRFDKTDFKKLIKTINETGGELKLDSKVLDEVFDMWWPRLEEKINQTIANYKDESHTEERPEREILEEILELTRMYAKRTPRRHEIAKRSLAQLISAIEMAQLKAIEREGFSIFLFEELYPALESLCMELECPSLFERLMMHRDKFMHR	MSKPQIFVSFDFEKDRNYKYTLNMWNANSSFEFTCNDKSPSEIQSWNIPTVKRVLSRKINEATHVIVIVGKEANKLHKDRELIGYRNWQNFEIAKAKELGKKLIAVQLNSLYEYPEELKNCGATRVYSFTHDEIVKAIR	1	A8FZS9_SHESH.TIR_2.1	1.3547	Inactive
BG1C0466	5.95	0.69	Healthy	META108EBEBF_142805	META108EBEBF_142805.DUF1863.1	MAHKTFISYKWSEAQDLRDDITEALGDDATYYKGETSDSPDLTDTSTENIKKNLKEMMYDTSVTIVILSPNMTESKWIDWEIEYCLKNIARKNRTSHTNGVVGVIMKVDGGYSWFKKAGTNCHGASTVSYEMSKVFNIISNNHFNSNPEQWHCEKCKTYDWLNGSYIAFVEEADFLADPQKYINNAYDKSENDASGYDLVE	LKFQVFLSHALADGPLATRLERWLQKELGVSVFMDSWVWQAADELVAEGFAPSHVYPILHMALGKMIAQCECVIFLNPYHSLKKEGAVEETPWIYAELQTARMTRKKKPERFKKFHFAVTLGTQLKIEFDPQLPNLLLL	1	EUBVEN_01837.DUF1863.1	0.23335	Inactive
BG1C0466	5.95	0.69	Healthy	META108EBEBF_147000	META108EBEBF_147000.DUF1863.1	MAHKTFISYKYNESRFYRDQILDALGDDAVFYKGETSDSPNLTDTTTENIKNHLKQMIYDTTVTIIVLSPNMLQSNWIDWEISYSLKNISRDGRTSHTDGLLGVIPPFYGNYSWFISEINHPDGHVTVSYNEELTFPIMKANRGNQKPKVYACPDCQSIDKLSGSYLSYVKMEDFVNNPSRYIDNAYDKSLNADNNYDLTKLL	QISGFFSYAHADNAYDFLSHLKDDLCTEFNILSGLTLDLYIDRESIAWGDNWRKSIASGINDASFFIPILSPNYFNSGSCRAELTQYMGKSKELGVKDLLLPLLLVDIKSDSLGLDTTLVSNVLEYQYLDISDLRFLER	1	EUBVEN_01837.DUF1863.1	0.91188	Inactive
BG1C0466	5.95	0.69	Healthy	META108EBEBF_149870	META108EBEBF_149870.TIR_2.1	MQFDVFISYAWGGPENTAHREWVRLLAAHLKQIGFHVGIDSEVDYGEDLTGFMREIEDAKRVLMIVDEGYVERADNYPDSGVGRETKTIQDVVDDRPNNWLSVLFVRNEKRLLPKWMEGRDPKYFDFSYRDRDGSFPGSEQIDDLWRWLAGLPADKGRGISPATIRERMYRVERIDNLMEPGNWSCPELESKGVAMAYGDAPSETITLGYGDYEFKVRFGKRGGDSVYILNDYIKAVGMIPDAAPNEDLDANVVASYTRSCRCATPSVGQRVALLNNHGCACVLKVTGVTNESHDDEFVPSQVVFDYTIFAED	MFIVHGRDNETKQEVARFIEKMGFEPIILHEQSSSGMTIIEKIEKYTNVGFGIVLYTPCDKGYEKDSPKEIKSRARQNVVFEHGFLISKLGRNNVCALVKDDIEKPNDISGVVYITFDSNGGWKIPLAKEMKSSGYEVD	1	A0A1R4GP93_9MICO.TIR_2.1	0.91584	Inactive
BG1C0466	5.95	0.69	Healthy	META108EBEBF_162750	META108EBEBF_162750.TIR_2.1	MKKEFNFTWAALNLLGKSLYSNAWAAISELVANGLDAKATHVSVFIDARTKNDASIQIMDNGTGMRDEAIDTYVNVGYDRRDYYYHSDSPTEAQNNIMGRKGIGKLAALYLSKDYYIQTKTSDSAPTTWHLASDTHLAEKPYLILETGTDTDAIDPEWEQSPSGTLLILNHVDLTGLGEVAFNALSHNLANHFLSSSMQSQAIYLGLARNEKEYNKHEFHKVEKMIAFHNYAMILENLSPENEPKEIREIKEHGSTVLIPYPNSDESKQTKVQVSSFSSVKVKDRPSYQGIYEISSEFLDAKILRLRQDVKIVDGIAKIPYQLTGWIGFHSTLNNSQAQQNDSNFRKNKNYNPAQIRLYVRNKLAVSNVLDTLGITQAFTNYIEGEISFDLLDDDLLPD…	MQPGDSIIGKMKEGLEQYTTFFYFLPTNSLGSNMVAREWQSAQMSSVNSGLKFVPICLDDCNPPVIMKDLLYIDLYGIGIDEAIFQMKAVVNQENNYKPLEDKENLVAILHKNQILKSNLKLEQQYLVYKVLILLLYVI	12	METAFAC6F24F_05170.TIR_2.1	0	Inactive
BG1C0466	5.95	0.69	Healthy	META108EBEBF_179680	META108EBEBF_179680.TIR_2.1	MLTTDEVKKTVRVLDRMSHLSLFEVNLLLTSVGMDSVGVDFDGSSIWDEDAETRKNYLRGCLEQKKYSNEILQNWNESLDALSSLEKENRLAENESEDLFIFASHLTKDHVRIKKISDALKWNWGIKLFVAHADIRISEDWSAEIKNALSSCDAGIAFLTDREAFKASTWCDQEIGWMLGRFEDKVLAMRFKLNGVYQDPYGPLGGRQAQPVAENESEDKIAAKIVDWCMTRESLRNKLCTSLVKAFAKARDWYQRDDIYQRLKTFHTLNELQVQLLLEGMHNNLQTWGGEDRTTPEHPEMLDSLLGFIVAQPGFKSESNHSALKKVAEEYNFIDSVKKIIDLWPTSPWGNLDEIAF	MTSHKCFISFKSDDMHYKKYIQNYLDIDMIDKSLNEPIQSENEDYIMRKIREDYLQDSTVTIHLIGEYSAENSYLNQNYIKRELQASLSNTSAGTRNGILGVVLPEVYNKIYKGQQACSQCFKNHNIVVINENTTIREF	1	VIB_002795.TIR_2.1	1.47	Inactive
BG1C0466	5.95	0.69	Healthy	META108EBEBF_196365	META108EBEBF_196365.DUF1863.1	MAKRVFFSFYYENDLSRALVVKNNWALKENEESGFISNSEFERMKRDGDEAIERWIDKQIAGTSVTVVLIGSETLDSKYVQYAIKKSYELGNAIIALKIGKIKNLSQQTSISQSVVKIVGKKNNGELLWFDEIIDREYDYIKNDGYNNLEKWINDVDKVKER	MIFISHNGKDKEVVAPFAHKLAEIFGIKNVFYDSWSIRPGDGIIDKMNEGLEKCKFFFFFISKNSLESEMVKLEWQNAIIKKTKGETRFIPVRLDSSLIPPILLQTLYINLYEHGLNVAIRQAVDVISGNDSTIINAQF	1	K9Q5L4_9CYAN.TIR_2.4	1.3647	Inactive
BG1C0466	5.95	0.69	Healthy	META108EBEBF_143890	META108EBEBF_143890.TIR_2.1	MQPGDSIIGKMKEGLEQYTTFFYFLPTNSLGSNMVAREWQSALMSSVNSGLKFVPIRLDDCNPPVIMKDLLYIDLYGIGIDEAIFQMKAVVNQENNYKPLEDKENLVAILHKNQILKSNLKLEQQYLVYKVLILLLYVITPLMTLRLYHMMNR	KKYDVFISHANKDKLSYVNDLNKVIKKLGINIFYDTDVLSWGDNFKQVILDGTAESEFAIIVISKNFFGREWTERELDEFLAQQNASGQKTVLPLLYGITFDELKEKYPTLGDIQAITTKDYTKPEIAILLAKELIKRY	14	NA	>1.75	Unassigned
BG1C0466	6.96	1	Healthy	META679DF154_10195	META679DF154_10195.DUF1863.1	MAHKTFISYKYNESRFYRDQILDALGDDAVFYKGETSDSPNLTDTTTENIKNHLKQMIYDTTVTIIVLSPNMLQSNWIDWEISYSLKNISRDGRTSHTDGLLGVIPPFYGNYSWFISEINHPDGHVTVSYNEELTFPIMKANRGNQKPKVYACPDCQSIDKLSGSYLSYVKMEDFVNNPSRYIDNAYDKSLNADNNYDLTKLL	MTVVLIGSETLDSKYVQYAIKKSYELGNSIIALKIGKIKNLSQQTSISQSVVKIVGKKNNGELLWFDEIIDKEYDYIKNDGYNNLEKWINEVDKVKER	1	EUBVEN_01837.DUF1863.1	0.91188	Inactive
BG1C0466	6.96	1	Healthy	META679DF154_141965	META679DF154_141965.DUF1863.1	MEKHKVFISYHHDNDQWAKEKLLTINKRFGLFIDMSVGTGDIDEDLPSQEIREEIRDNYLKDTSVLILLVGSETKNRKHIDWEIYSSMYNGKVNKQSGILVITLPESGMNRTHAGHGSEEKEKIHTDISSWVNATESYGEVFANMPARILANLRNPEAYISVIPWDKIVDNPAKLYALIDCAFHDRAKNKYDLSLPMMSKNR	KKFEIFLSYNWCDSDIADNIKNFFEKNTDINIHQDKIDIKKWSSIREYMQSIPEMDYTILLISDAYLKSSNCMYEVLEVMRDRKYKEKIFPVVIDKKIYDPIVRTKYVKYWQDEFNKLDENLSEINYQNIGNLGSDLKH	1	CLOHYLEM_07548.DUF1863.1	1.4589	Inactive
BG1C0466	6.96	1	Healthy	META679DF154_76360	META679DF154_76360.TIR_2.1	MKKEFNFTWAALNLLGKSLYSNAWAAISELVANGLDAKATHVSVFIDARTKNDASIQIMDNGTGMRDEAIDTYVNVGYDRRDYYYHSDSPTEAQNNIMGRKGIGKLAALYLSKDYYIQTKTSDSAPTTWHLASDTHLAEKPYLILETGTDTDAIDPEWEQSPSGTLLILNHVDLTGLGEVAFNALSHNLANHFLSSSMQSQAIYLGLARNEKEYNKHEFHKVEKMIAFHNYAMILENLSPENEPKEIREIKEHGSTVLIPYPNSDESKQTKVQVSSFSSVKVKDRPSYQGIYEISSEFLDAKILRLRQDVKIVDGIAKIPYQLTGWIGFHSTLNNSQAQQNDSNFRKNKNYNPAQIRLYVRNKLAVSNVLDTLGITQAFTNYIEGEISFDLLDDDLLPD…	SYDYFISHSSKDSKEVQKLIYVENQQGKNVFCDWINDIDYLKRHLLCDATLKVLEERMKQSKALIFVQSENSLKSIWCKYELNYFRALNSPIYVVDRESIVNNLFSLSQLDDNWFVDPNYKKTALITGEEIN	12	METAFAC6F24F_05170.TIR_2.1	0	Inactive
BG1C0466	6.96	1	Healthy	META679DF154_142695	META679DF154_142695.TIR_2.1	MQPGDSIIGKMKEGLEQYTTFFYFLPTNSLGSNMVAREWQSAQMSSVNSGLKFVPICLDDCNPPVIMKDLLYIDLYGIGIDEAIFQMKAVVNQENNYKPLEDKENLVAILHKNQILKSNLKLEQQYLVYKVLILLLYVITSLMTLRLYHMMNR	KKFEIFLSYNWCDSDIADNIKNFFEKNTDINIHQDKIDIKKWSSIREYMQSIPEMDYTILLISDAYLKSSNCMYEVLEVMRDRKYKEKIFPVVIDKKIYDPIVRTKYVKYWQDEFNKLDENLSEINYQNIGNLGSDLKH	14	NA	>1.75	Unassigned
BG1C0466	8.15	0.44	Healthy	META4E77394F_04895	META4E77394F_04895.TIR_2.1	MASKVFISWGGDLSKRLAEEVKNWLPSVLQFVRPYFTPDDIEKGARWESHIAQELATSNVGLICLTKDNINRPWILFEAGALSKNFGKSNVCTILFNVDSSQITGPLTSFQATRFDKTDFKKLIKTINETGGELKLDSKVLDEVFDMWWPRLEEKINQTIANYKDESHTEERPEREILEEILELTRMYAKRTPRRHEIAKRSLAQLISAIEMAQLKAIEREGFSIFLFEELYPALESLCMELECPSLFERLMMHRDKFMHR	MAKKKVCCSFDYENDRHYYNLLEAWNENENIDFSINDCTPSEIQSESISKIKQVLSTKIGQANYMIAIIGEHSNDEHSDSEEIGYKNWQAYEIDKNNEKGNGLVVVRLDSSYSVPDEAYGIGAKWVYSFNLDDILEALE	1	A8FZS9_SHESH.TIR_2.1	1.3547	Inactive
BG1C0466	8.15	0.44	Healthy	META4E77394F_145095	META4E77394F_145095.TIR_2.1	MLVQTELPDGYHYETLADKRTFEYASSHLDEWVDSLPTPCIIDEAQRIPDLPLSVKGVIDKQTGSTPFFILTGSASITRDGLDGQDPLTRRSLRYTLYPLTRREINKNTDTSIIDLLWNGTPNANYHSETNRDTLARYMTVGGFPSYAMPSIPIAESDLRFSVKTDIDNVLGDTILPGERLDKAIADSILKELLAVPGGILNVKRISDTIHSNPSTIERYISIFMRRFLISALPNLRSAPGKQLFTRAKIHPVDTSFSVETIRQSGRDFHNDRVLFGELFESFAVNQIIPEIQWSDIHPDAFYWRETGNKPKEVDLVLLHDNQLVALEMKSNNTVDRKDFSGIAALRDSDKRFHRGYVLYTGDKVQQFTNNIWALPISSLWDSDGFQTATSDAEHYSLS…	QNYKIFLSHKSDDARFTNFIYKLLEQRGARKTDFFYTSADDNTEKYNDITSLSTQIKNNIVDDKSLIVYLATPLFKKSEFCLFEAGAGWATRGIEDYKIIGLRYEDIPQYLTNGKSEFSFLTNSEKSIELNKRTYLYLI	13	META7C049C36_240330.TIR_2.1	1.0908	Inactive
BG1C0466	8.15	0.44	Healthy	META4E77394F_154220	META4E77394F_154220.DUF1863.1	MAKRQVFFSFHYDNDNWRAGQVRNMGKVDSSSIFSDNDWEEVKEKTDSKIEAWIDEQLNKRSCLVVLIGEKTANRKWINYEIKKAYELNKGIVGIYIHKLENSLGEQDDKGNNPFDYLTLEGEKLSKYVKCFDSVYLSSKNVYSDIKDNIEDLIEYGIEHKPSTW	THYDFFISHAKEDKDTFVRPLVDELNRLGVIIWYDEQTLEVGDSLRRNIDLGLRKANYGIVILSHNFLNKKWTQYELDSLINRAVYDDNKIILPIWHNINAQEVSKYSHYLADKMALQTSLYSVKEIARELAEIAYRRR	1	A8FZS9_SHESH.TIR_2.1	1.6118	Inactive
BG1C0466	8.15	0.44	Healthy	META4E77394F_156725	META4E77394F_156725.DUF1863.1	MSVFYSFHYDRDNWRVHQIMEMGVIEGTPLLNHQEWEKVKRSGDSAIRNWIDSQMRYKSAVIVLAGYQTAGRPWVRYEINRALELGKPLLGVRINGLKDKSGRTDPEGRNPFDFLGFESLLIPLHRPYGYTSTDRYADIRKNLRYWAEDGYRRN	MSYRNKTYVAFASEDIKFYRLMEAWKANENIDFNFFDAHDLFISRDTSKPETIKRNLRERMKNAKQVVLLGSANTKRKGSDGVSFLAHEIDLIVEFNLPVVIANLDGDRTVDKNFIPKPILDSEHYTVSVSFQPKIIKY	1	W4M0Q4_9BACT.TIR_2.2	1.47	Inactive
BG1C0466	8.15	0.44	Healthy	META4E77394F_19145	META4E77394F_19145.TIR_2.1	MLTTDEVKKTVRVLDRMSHLSLFEVNLLLTSVGMDSVGVDFDGSSIWDEDAETRKNYLRGCLEQKKYSNEILQNWNESLDALSSLEKENRLAENESEDLFIFASHLTKDHVRIKKISDALKWNWGIKLFVAHADIRISEDWSAEIKNALSSCDAGIAFLTDREAFKASTWCDQEIGWMLGRFEDKVLAMRFKLNGVYQDPYGPLGGRQAQPVAENESEDKIAAKIVDWCMTRESLRNKLCTSLVKAFAKARDWYQRDDIYQRLKTFHTLNELQVQLLLEGMHNNLQTWGGEDRTTPEHPEMLDSLLGFIVAQPGFKSESNHSALKKVAEEYNFIDSVKKIIDLWPTSPWGNLDEIAF	SEKLIFLSHITEEKELAKIIKDAIEDEFSGFVEVFVSSDGNTIKAGQNFLNVIENGLVNCIAAIYLISPESVQRSWISFELGAVWVRNAISRQNGGPEIPAIPFCHSDMTFRDLPQPICNLNGIEANRSHSLEFAFKSI	1	VIB_002795.TIR_2.1	1.47	Inactive
BG1C0466	8.15	0.44	Healthy	META4E77394F_47360	META4E77394F_47360.DUF1863.1	MAHKTFISYKWSEAQDLRDDITEALGDDATYYKGETSDSPDLTDTSTENIKKNLKEMMYDTSVTIVILSPNMTESKWIDWEIEYCLKNIARKNRTSHTNGVVGVIMKVDGGYSWFKKAGTNCHGASTVSYEMSKVFNIISNNHFNSNPEQWHCEKCKTYDWLNGSYIAFVEEADFLADPQKYINNAYDKSENDASGYDLVE	MARRVFFSFYYENDLSRALVVKNNWALKENEESGFINKGEFERIKRDGEESIRRWIDKQLAGTSVTVVLIGSETLDSEYVQYEIEKSYERGNAIIALKIGKVKNLSQKTSISQSVVKIVGKKANGELLWFDEIIDGEYD	1	EUBVEN_01837.DUF1863.1	0.23335	Inactive
BG1C0466	8.15	0.44	Healthy	META4E77394F_115290	META4E77394F_115290.TIR_2.1	MHKIYYQRKEDNAEIEWAKLQAVFHQSYELQSTKMKENPEIYFDFFISHASEDKDKFVRPLVNELSQLGINVWFDEQTLEIGDSLRRNIDTGLKKASYGIVVLSHAFFSKKWTQYELDSLINRAVNDENKVLLPIWHNIDATEVAEYSHYLADKLALQTTIHSIDEIAKELSKIAYKRRSIATS	EDLFIFASHLTKDHVRIKKISDALKWNWGIKLFVAHADIRISEDWSAEIKNALSSCDAGIAFLTDREAFKASTWCDQEIGWMLGRFEDKVLAMRFKLNGVYQDPYGPLGGRQAQPVAENESEDKIAAKIVDWCMTRESL	1	G8Z3N0_ECOLX.TIR_2.2	0.35795	ADPR
BG1C0466	8.15	0.44	Healthy	META4E77394F_142225	META4E77394F_142225.TIR_2.1	MSGCTAPIRGHRTASGLAACPVCGGRGYGYRAPVYYFSSNSYAPQSGYISNGSHVGSSARPRWSPDTSSVTYTKDEVRALTPVRNAIESRTQLPPESYDVFLCHAWDDRRGIATELHDRLQTQGVSVWFSEKNIILGQPFLREIDKGLAKSRVGLVLVTPAFLERIRSGGVSEKELSALLARDLLFPVIYKTTFDELRNVSPLLASRNGLDANEDPLEDIVTKIAELVTFENS	EFQYFISYSRDIYYEFVNHLNNMLNEIGLKTWIDKFEINIGDEIIDNLYTVLDKSADYYGIIFIFDETFFNKAWCIKELDYAMKKRIPFFPVLYKIKKEDIPSEYTFLKNYNLLTVSSLKEIDYIVDRFILLHLNNIVC	19	METADF2C1CEE_38680.TIR_2.1	0	ADPR
BG1C0466	8.15	0.44	Healthy	META4E77394F_82845	META4E77394F_82845.DUF1863.1	MTVVLIGSETLDSKYVQYAIKKSYELGNSIIALKIGKIKNLSQQTSISQSVVKIVGKKNNGELLWFDEIIDKEYDYIKNDGYNNLEKWINEVDKVKER	KKHKIFISYAHTDKVYCDRLMIHLKVLKNYVGGIDDWSDQRIKTGQRWKEEIERALREADIAILLVSTDFLASDFIRNNELPPILHKAASANTKIMSILIKPSMFLDSDLAEFQAVNDTQKTLSDMSETEQEKTYLKLM	0	NA	>1.75	Unassigned
BG1C0466	9.95	0.28	Healthy	META687B4180_105190	META687B4180_105190.TIR_2.1	MLTTDEVKKTVRVLDRMSHLSLFEVNLLLTSVGMDSVGVDFDGSSIWDEDAETRKNYLRGCLEQKKYSNEILQNWNESLDALSSLEKENRLAENESEDLFIFASHLTKDHVRIKKISDALKWNWGIKLFVAHADIRISEDWSAEIKNALSSCDAGIAFLTDREAFKASTWCDQEIGWMLGRFEDKVLAMRFKLNGVYQDPYGPLGGRQAQPVAENESEDKIAAKIVDWCMTRESLRNKLCTSLVKAFAKARDWYQRDDIYQRLKTFHTLNELQVQLLLEGMHNNLQTWGGEDRTTPEHPEMLDSLLGFIVAQPGFKSESNHSALKKVAEEYNFIDSVKKIIDLWPTSPWGNLDEIAF	NNPKVFISYSWHPEENKIRVQQLARRLMGDGVDVTLDVWSLKDGQDKYVFMEKMVTDSDINKVLIICNRDYAEKADCRKGGVGTESTIMSDEIYSKADQTKFLPVVFEKDNDGMIYKPHFLKSRIHIDMSSDDCYEMGY	1	VIB_002795.TIR_2.1	1.47	Inactive
BG1C0466	9.95	0.28	Healthy	META687B4180_138350	META687B4180_138350.DUF1863.1	MAHKTFISYKYNESRFYRDQILDALGDDAVFYKGETSDSPNLTDTTTENIKNHLKQMIYDTTVTIIVLSPNMLQSNWIDWEISYSLKNISRDGRTSHTDGLLGVIPPFYGNYSWFISEINHPDGHVTVSYNEELTFPIMKANRGNQKPKVYACPDCQSIDKLSGSYLSYVKMEDFVNNPSRYIDNAYDKSLNADNNYDLTKLL	YKYDVFISYSRRDYVDENYNVIPGNAIAEIQNVFDENGITYWFDKDGIYSGQEFIEIITGAIAESKMLIFISSKHSNESIWTAGEIFEALDGEKAIIPVKIDNCQYNKKFKLLIRPLDYIDYQENPQNALKDLLRAINK	1	EUBVEN_01837.DUF1863.1	0.91188	Inactive
BG1C0466	9.95	0.28	Healthy	META687B4180_151600	META687B4180_151600.TIR_2.1	MIKAFISHSSAQKEFAQELVNIIGRDYCKIDCFDFEPAYKSIDEIFKAIDSCTIFVLLISKEALASSWVQKEIYKAKDKLTSGQLEQFWPYIIDSSLKLDDVPSWMAKDECFNLKYFVSPEMLRKDIEQKIRRLIWRENPNIMARETTIIGRSIENEAFEDKRFSNRGRSLRGLIISGRNGVGKDAFAKQCLYKLGKPKEIEPYRISLDVKEGIENFIIYLNLYCREYSKSELEDILSSAPKEKANIAVKLLNKLYDSQTIVFVEDNMACVLPNREVSEWLVDVIENPELNKQIGLFIKSCISPNSYIESDYPKLAHIQLLPLNKNDRKKLFYQYAEFYNLTDITDSDVNFFVDKLLQSPSQILNAVEVCANRGVLVAKQDIEHLILLGTKKMKPLLDM…	MRDVFLCHAWDDRQGVAKELHDLLEAAGVKVWFSEKDLALGVPMMRAIDKGLANSRIGLVLVTPALLNRLPKEGVADKELSALLAGNQLVPIVHNTTWLC	1	BT_3003.TIR_2.1	1.0923	Inactive
BG1C0466	9.95	0.28	Healthy	META687B4180_191590	META687B4180_191590.TIR_2.1	MYQIRIDCFDEKLKGIRTLYEYDFLSSNQVLVNVILPYLKGDLFIFAGAKIEDQNIRKVEIYETEKSIKQTVDEANHANQMFIPYTKENILCDEDLSNVTRLLIQEGSEILRQQEKNEKKEEKLQVKKPMLFISHSSADEAIASSLVAMLRTLGFNKKNLFCSSVPGYDIPEGEDIYDALATKFMEYDIYVILLLSKNYYDSVACLNEMGATWVLKAKYSTIVCPGFTVPEIKGAVNPRKMAVVLGDSKRVNGKLNQLKDHLIDFFHLPEVEDDTIWENDRNEFLKSIEMKK	MIFISYNHKDQQLVDMVARQLEITFGKNNIFYDRWSMQPGDSIISKMNDGLERYTTFFYFLSTNSLASNMVAREWQSALMSSVNYDLKFVPIRLDDCNPPAIMKDLLYIDLYGIGIDEAILQMKAVINKENNYKPLEDK	0	DORLON_01619.TIR_2.1	1.189	Inactive
BG1C0466	9.95	0.28	Healthy	META687B4180_42210	META687B4180_42210.TIR_2.1	MKKEFNFTWAALNLLGKSLYSNAWAAISELVANGLDAKATHVSVFIDARTKNDASIQIMDNGTGMRDEAIDTYVNVGYDRRDYYYHSDSPTEAQNNIMGRKGIGKLAALYLSKDYYIQTKTSDSAPTTWHLASDTHLAEKPYLILETGTDTDAIDPEWEQSPSGTLLILNHVDLTGLGEVAFNALSHNLANHFLSSSMQSQAIYLGLARNEKEYNKHEFHKVEKMIAFHNYAMILENLSPENEPKEIREIKEHGSTVLIPYPNSDESKQTKVQVSSFSSVKVKDRPSYQGIYEISSEFLDAKILRLRQDVKIVDGIAKIPYQLTGWIGFHSTLNNSQAQQNDSNFRKNKNYNPAQIRLYVRNKLAVSNVLDTLGITQAFTNYIEGEISFDLLDDDLLPD…	PVSRKIFIVHGHDNDALQSVARFISRIGLEEIILSERPDGSRTIIEKFEAESGDVSFAIVLMTPDDSGSALASESTRLRARQNVLYELGYFAGKLGRGKVLVLRKGDIEIPSDLAGVLYTELDEHGGWKRKLLSELAYA	12	METAFAC6F24F_05170.TIR_2.1	0	Inactive
BG1C0466	9.95	0.28	Healthy	META687B4180_64570	META687B4180_64570.DUF1863.1	MAHKTFISYKWSEAQDLRDDITEALGDDATYYKGETSDSPDLTDTSTENIKKNLKEMMYDTSVTIVILSPNMTESKWIDWEIEYCLKNIARKNRTSHTNGVVGVIMKVDGGYSWFKKAGTNCHGASTVSYEMSKVFNIISNNHFNSNPEQWHCEKCKTYDWLNGSYIAFVEEADFLADPQKYINNAYDKSENDASGYDLVE	TTKNYTAFVSHSWDYDKQLKNLKSLIEKNSTITIDYSEVTVDNRINSEQRDYIRGVLKKRIISSDVFLVMAGMYTSYSDWMKWEIETAKKNNIPVIAVKPRGAERIPVIIQENADVIVGWNSNSIVNNIISAIENSSV	1	EUBVEN_01837.DUF1863.1	0.23335	Inactive
BG1C0466	9.95	0.28	Healthy	META687B4180_160010	META687B4180_160010.TIR_2.1	MQPGDSIIGKMKEGLEQYTTFFYFLPTNSLGSNMVAREWQSAQMSSVNSGLKFVPICLDDCNPPVIMKDLLYIDLYGIGIDEAIFQMKAVVNQENNYKPLEDKENLVAILHKNQILKSNLKLEQQYLVYKVLILLLYVITPLMTLRLYHMMNR	GDYSKVFIVHGHNGELRERVARIIERQGLTAVVLNEQSNQGKTIIEKLEIEGDAAGAVCLFTADDEGRAQAEQSEKPRARQNVVFEAGYFIGRLGRENVAILVDKGIEIPSDLQGVVYTGTDSWEFGLLKELKSMGYSI	14	NA	>1.75	Unassigned
BG1C0466	10.94	0.15	Healthy	METAFE62E97E_140380	METAFE62E97E_140380.TIR_2.1	MYQIRIDCFDEKLKGIRTLYEYDFLSSNQVLVNVILPYLKGDLFIFAGAKIEDQNIRKVEIYETEKSIKQTVDEANHANQMFIPYTKENILCDEDLSNVTRLLIQEGSEILRQQEKNEKKEEKLQVKKPMLFISHSSADEAIASSLVAMLRTLGFNKKNLFCSSVPGYDIPEGEDIYDALATKFMEYDIYVILLLSKNYYDSVACLNEMGATWVLKAKYSTIVCPGFTVPEIKGAVNPRKMAVVLGDSKRVNGKLNQLKDHLIDFFHLPEVEDDTIWENDRNEFLKSIEMKK	TGKKVFISYSWVPESNKEWVRKLAQKLEQDGVEVVIDYKDLRLGYDKYAFMERIAVDETIDKVLIICNKSYKHKADSRSGGVGDEAAIITPQLYGNVKQEKFIPIVNEYDEDGKPYLPNYLASRMYADLTDFNIGYGEL	0	DORLON_01619.TIR_2.1	1.189	Inactive
BG1C0466	10.94	0.15	Healthy	METAFE62E97E_146070	METAFE62E97E_146070.TIR_2.1	MKKFEIFLSYNWCDSDIADNIKNFFEKNTDINIHQDKIDIKKWSSIREYMQSIPEMDYTILLISDAYLKSSNCMYEVLEVMRDRKYKEKIFPVVIDKKIYDPIVRTKYVKYWQDEFNKLDENLSEINYQNIGNLGSDLKHIQNIAANIAEFLDLITSINNPEISDVCVAIENKLREKNFIAVKRENNDDIFKRIGISLEKEDIEITDWEMDKFILDCFKIINKLMFELCESLEAKCNINVNKMEKDSETYIYQFYKNGKLIKSIKIFLSRFLENMSIGISDNVDFISGNNSWNGMYTVKNVNNKLFLKSELSMNDVEKNMSSEDVVKDIYEKYIKFYLK	FDGKLFLSYAHEDNDYLNDGIVQFAKAVVRAYRFQTGRSLSLFIDRRDIQWGDNWRKTISQGLGAANFLLPAITPNYLGSAMCREELLQFNTSKSSNKGNRILSLQWVPIEGATNLSEADPTNRLIKELISSHQWLDVS	1	CLOBOL_05542.TIR_2.1	0.5699	Inactive
BG1C0466	10.94	0.15	Healthy	METAFE62E97E_156600	METAFE62E97E_156600.TIR_2.1	MPTVPHQAAARLCYLETWLHLAGKHHLKYSKVIGCYFLSHKISFFYTACDKIINMIPSNVRYVTRPLAQVLRQCPNKVAVLEGARAVGKTMLVQTELPDGYHYETLADKRTFEYASSHLDEWVDSLPTPCIIDEAQRIPDLPLSVKGVIDKQTGSTPFFILTGSASITRDGLDGQDPLTRRSLRYTLYPLTRREINKNTDTSIIDLLWNGTPNANYHSETNRDTLARYMTVGGFPSYAMPSIPIAESDLRFSVKTDIDNVLGDTILPGERLDKAIADAILKELLAVPGGILNVKRISDTIHSNPSTIERYISIFMRRFLISALPNLRSAHGKQLFTRAKIHPVDTSFSVETIRQSGRDFHNDRVLFGELFESFAVNQIIPEIQWSDIHPDAFYWRETGN…	MNKSIFISYAWEQDEPLDKKVKIFSQWLAIYLQSWGFRVHLDVLENHPGTKLDEFMKNGIDSSHFVICICTQTYLKKTSDSATGVYNEIELIKKQADSPFIIPIIDIESFTDLPDFFKGKYISQLKFDTPFSQENKKGL	13	META7C049C36_240330.TIR_2.1	1.0908	Inactive
BG1C0466	10.94	0.15	Healthy	METAFE62E97E_184855	METAFE62E97E_184855.DUF1863.1	MTTKNYTAFVSHSWDYDKQLKNLKSLIEKNSTITIDYSEVTVDNRINSEQRDYIRGVLKKRIISSDVFLVMAGMYTSYSDWMKWEIETAKKNNIPVIAVKPRGAERIPVIIQENADVIVGWNSNSIVNNIISAIENSSV	MAKKHVFVSFDYTNDKLYKFLLNAWDANKNMDFVFNDFSSDEIQTNSVSVVKTNLTKKINAATYTLVIVGAESTKQHPDHELIGFNNWQSFEVQRSVDAGNKIVVVKIDSSYDAPIECYDIGAQWVNGFTQDGIINALN	1	BUAKA3JSW_01831.DUF1863.1	0.97787	Inactive
BG1C0466	10.94	0.15	Healthy	METAFE62E97E_27590	METAFE62E97E_27590.TIR_2.1	MRNKNQFISDALKWNWGIKLFVAHADIRISEDWSAEIKNALSSCDAGVAFLTDREAFKASTWCDQEIGWMLGRFEDKVLAMRFKLNGVYQDPYGPLGGRQAQPVAENESEDKIAAKIVDWCMTRESLRNKLCTSLVKAFAKARNWYQRDDIYQRLKLFIHSVSYKFSFCWKACITTSKLGAEKIEQLQSIPKCLIHCLDSLLHSLVSKANLPGGTVPTQTVLFVPLK	YLKNYRLLISHSWHYEIQYSTIVTWLNNTSYFKWSNHSVSADRPLNTKTNQQLREELSQQIRGCNAVIVVAGMYTLYSEWINYEIDEALRMKKPIIGIKPWGNQRIPEKIQQNATVLVGWNSSSLISAVRNYAL	1	A0A0H1RMF5_9RHIZ.TIR_2.1	1.5554	Inactive
BG1C0466	10.94	0.15	Healthy	METAFE62E97E_172475	METAFE62E97E_172475.TIR-like.1	MTPDDIGYPKNKQDRPQPRARQNVVLELGMLLMKFGRSRTAILLKEADPPIEKPSDINGILYLPYKEDVFEIKQKLIREMNSKGYEMEQSK	SDANLFLSYNHADNDFLDGKIVDLAKTIVESYRFLTSHDVSLFIDSESINWGDDWRSALRSSVDSTNFFMPAVTPNYLSSQACREEYLQFEARLSETTQNRILPLMWQQLPNLNQNNADPVLNSIKQTQWINVESLQDL	0	NA	>1.75	Unassigned
BG1C0466	11.96	0.2	Healthy	METAA29DC3F5_09385	METAA29DC3F5_09385.TIR_2.1	MDLTDVVAVSYAHEDISFNEKVIGFVNCLREKHGYNVIIDELLRQQETAIDFNEMMAKLIPNANKVIVILTPKYKKRADDFIGGVGYEYRIILNEISSKPKKFIFVSFDAIDDDLIHRIEPAALGNREIIYLSEDDEKWDELFSKLADRSIYQFSDVATVKSEPKSKIIEFTKTKDKADLFHFAQIKLAENRQLLEQFGPDSVVAITNPMSSAVNTWKTVKLNTIIPNNLEIVHEFEKCISLLSANEVEIYKKFKIHADAFELCTKGEIGREGVPRFPSDFEKMISEGD	MREIDKGLAKSRVGLVLVTPAFLERIRSGGVSEKELSALLARDLLFPVIYKTTFDELRNVSPLLASRNGLDANEDPLEDIVTKIAELVTFENS	36	BACCOPRO_02043.TIR_2.1	1.2297	Inactive
BG1C0466	11.96	0.2	Healthy	METAA29DC3F5_108305	METAA29DC3F5_108305.TIR_2.1	MRNKNQFISDALKWNWGIKLFVAHADIRISEDWSAEIKNALSSCDAGVAFLTDREAFKASTWCDQEIGWMLGRFEDKVLAMRFKLNGVYQDPYGPLGGRQAQPVAENESEDKIAAKIVDWCMTRESLRNKLCTSLVKAFAKARNWYQRDDIYQRLKLFIHSVSYKFSFCWKACITTSKLGAEKIEQLQSIPKCLIHCLDSLLHSLVSKANLPGGTVPTQTVLFVPLK	MLREIDKGLAKSRAGIVLVTPAFLKRVENEGVADKELSALLAKDRLVPIIHDTTYDALRDVSPLLGSRSGLDTNEDSMDEIASKLAELFV	1	A0A0H1RMF5_9RHIZ.TIR_2.1	1.5554	Inactive
BG1C0466	11.96	0.2	Healthy	METAA29DC3F5_13265	METAA29DC3F5_13265.TIR-like.1	MPLAQLKRDTLSLVKLNGDRTDGIKGSVQKNKIFISRSDIAIEKGDLLIRSMPHGGTEEYIVIEPNFRMGVGGIPATYQAEVILKENTTTEEMTSSPSTAVPEAVIATVNTFIALCVTIVNEGASSPDKYASQFYRLRQELLELDNIITIPSWIRFSMSPADIKNNVGLNVTGGDGAWGRRRQYLQSESIKILSSYKTAPIIEHSVSENKIKNTEQVSGLTTMASDAGLNMKKKVFIVHGHDDKLKNEVYIFLANEGFQPVILHHEANEGQTIIEKLEKHIDTVSYAVVLYTACDEGKAKNETELKKRARQNVVLEHGWLMSKLSRKFVAAIVEDGVEFPGDLSGVVRISASDWKYDLSKELKVLNN	KSPKVFISHSSQDKDYVSCIVDFLEDIGLTQEQLFCSSIPGYGIPLDEDIYDYLKQQFQEHNLHVILVLSDNYYQSVACMNEMGAAWILQNKYTTILLPGFEFKEIKGAINPRKIGLKLDGDLTEVKEKLGQLKDALAQ	0	META102FD299_64095.TIR-like.1	0.8326	Inactive
BG1C0466	11.96	0.2	Healthy	METAA29DC3F5_156760	METAA29DC3F5_156760.TIR-like.1	MIDKDKLISLLISKEIPVKTTRRYKTIGYRIKLESGTAVYVYDSGGFFCQGNNADQVRKAIEDEIIDEPNNKVFVVYGHDKTARNQLQRLLEELNLEPIFLDNQPIGGRTVIEQLMEYIPCANFGIVLMTPDDIGYPKNKQDRPQPRARQNVVLELGMLLMKFGRSRTAILLKEADPPIEKPSDINGILYLPYKEDVFEIKQKLIREMNSKGYEMEQSK	LTDVVAVSYAHEDISFNEKVIGFVNCLREKHGYNVIIDELLRQQETAIDFNEMMAKLIPNANKVIVILTPKYKKKADDFIGGVGYEYRIILNEISSKPKKFIFVSFDAIDDDLIHRIEPAALGNREIIYLSEDDEKWDE	0	META102FD299_64095.TIR-like.1	1.1296	Inactive
BG1C0466	11.96	0.2	Healthy	METAA29DC3F5_39365	METAA29DC3F5_39365.TIR_2.1	MLVQTELPDGYHYETLADKRTFEYASSHLDEWVDSLPTPCIIDEAQRIPDLPLSVKGVIDKQTGSTPFFILTGSASITRDGLDGQDPLTRRSLRYTLYPLTRREINKNTDTSIIDLLWNGTPNANYHSETNRDTLARYMTVGGFPSYAMPSIPIAESDLRFSVKTDIDNVLGDTILPGERLDKAIADAILKELLAVPGGILNVKRISDTIHSNPSTIERYISIFMRRFLISALPNLRSAPGKQLFTRAKIHPVDTSFSVETIRQSGRDFHNDRVLFGELFESFAVNQIIPEIQWSDIHPDAFYWRETGNKPKEVDLVLLHDNQLVALEMKSNNTVDRKDFSGIAALRDSDKRFHRGYVLYTGDKVQQFTNNIWALPISSLWDSDGFQTATSDAEHYSLS…	KFMAKRVFFSFYYENDLSRALVVKNNWALKENEESGFISNSEFERMKRDGDEAIERWIDKQIAGTSVTVVLIGSETLDSKYVQYAIKKVTN	13	META7C049C36_240330.TIR_2.1	1.0908	Inactive
BG1C0466	11.96	0.2	Healthy	METAA29DC3F5_81230	METAA29DC3F5_81230.TIR-like.1	MSDFEILQQLCETADELSKKYISSSSPDFKAWKTRADRLLIRRFGKDSYEFKSFNKISYSLSFFTSGTPDSAFVEACADGLRSAKAVLETYLDEFSDEGETGSTANVGDYSKVFIVHGHNGELRERVARIIERQGLTAVVLNEQSNQGKTIIEKLEIEGDAAGAVCLFTADDEGRAQAEQSEKPRARQNVVFEAGYFIGRLGRENVAILVDKGIEIPSDLQGVVYTGTDSWEFGLLKELKSMGYSIDFNKMDI	QNYKIFLSHKSDDARFTNFIYKLLEQRGARKTDFFYTSADDNTEKYNDITSLSTQIKNNIVDDKSLIVYLATPLFKKSEFCLFEAGAGWATRGIEDYKIIGLRYEDIPQYLTNGKSEFSFLTNSEKSIELNKRTYLYLI	0	META102FD299_64095.TIR-like.1	0.0093921	Inactive
BG1C0466	11.96	0.2	Healthy	METAA29DC3F5_77770	METAA29DC3F5_77770.TIR_2.1	MPLKFQQWDLGQRRIGELVEVQIKGNAANVRLMDSANLQKFRRGQQHRYYGGLVKQSPWRVKIPRSGHWFITVDLGGLKGRVSASVSVLPGALPQARDLPLSSAPSLLHQVDDDFADDEVYDVFISHASEDKEEVVRPLANALRKAGLKVWYDEFELQIGDSLRRKIDQGLAKSRFGIVVISPNFIRKGWTNYELDGLITRAVTGDQILLPIWHHISKKEVIEFSPSLADKLARNTATDTVEDVASEISQMILGA	MKAWKAADLSFPFVDSHNKTYSVRDGSDWEQTLKPRLHERLNASANVVLFLSSETKYSRALREEIDYAINTKGLPIIVVYPELSTKADIHTPSGFTTKVKNLWDKLPVFRDNKYKVPVLHVPYNKALIRKALDDSDLRV	1	META7C049C36_42220.TIR_2.1	0	v-cADPR-x
BG1C0466	12.98	-0.3	Healthy	META784D3033_143835	META784D3033_143835.TIR_2.1	MRNKNQFISDALKWNWGIKLFVAHADIRISEDWSAEIKNALSSCDAGVAFLTDREAFKASTWCDQEIGWMLGRFEDKVLAMRFKLNGVYQDPYGPLGGRQAQPVAENESEDKIAAKIVDWCMTRESLRNKLCTSLVKAFAKARNWYQRDDIYQRLKLFIHSVSYKFSFCWKACITTSKLGAEKIEQLQSIPKCLIHCLDSLLHSLVSKANLPGGTVPTQTVLFVPLK	MRIFISHATKNKEIVLKFAELLESISSEIEVFCSSESGSIKVGKNFIETIFKELSTSDLFVPILSKEYYESRFCMIELGVAYSYLFNKFEKNGEDYILPFALYPVKKGQALSGTPMANIQVGEINDKNDIRSFLECLSS	1	A0A0H1RMF5_9RHIZ.TIR_2.1	1.5554	Inactive
BG1C0466	12.98	-0.3	Healthy	META784D3033_148825	META784D3033_148825.TIR-like.1	MTIDILEYCCNIIEDWYKDNLSHICSNQYVISPENHKKNTQTIKEINEDIQANREEYEKYLSNPSISQANPAISGDKIFIVHGHDNGLKNEVARFLEKLKLTPIILHEQASEGETIIEKIERYSNVGFGIVLYTPCDKGGLANDGAELKYRARQNVVFEHGYLIGKLQRKNVCALVKNDVEKPNDISGVVYVSYDESGAWKIEIAKELKAAGYNIDFNKLF	PQNNKVFVVYGHDKNARTQLEAMLRRWVLEPLILDQLPSDGSTIIEKLEKYTNKADFGIVLATPDDIGYAKDSEDRKKYRVRQNVVLELGMLLAAKGRSKVAILLSQAEDMESPSDISGLLYIPFKNNVEDAALSLAKE	0	META102FD299_64095.TIR-like.1	0.76925	Inactive
BG1C0466	12.98	-0.3	Healthy	META784D3033_259565	META784D3033_259565.TIR_2.1	MYQIRIDCFDEKLKGIRTLYEYDFLSSNQVLVNVILPYLKGDLFIFAGAKIEDQNIRKVEIYETEKSIKQTVDEANHANQMFIPYTKENILCDEDLSNVTRLLIQEGSEILRQQEKNEKKEEKLQVKKPMLFISHSSADEAIASSLVAMLRTLGFNKKNLFCSSVPGYDIPEGEDIYDALATKFMEYDIYVILLLSKNYYDSVACLNEMGATWVLKAKYSTIVCPGFTVPEIKGAVNPRKMAVVLGDSKRVNGKLNQLKDHLIDFFHLPEVEDDTIWENDRNEFLKSIEMKK	TLYDYRIFISHAWRYGDEYNRLVSLLNSSPWFSYYNYSAPKEKPLALSSSHASSHEIAQAITAKIQRAQVVLVIGGMYTLYHDWMKYEVDEALRMEKPIIAIMPWGSSVMPADLRVKATRVVGWNTASIVGAIRELV	0	DORLON_01619.TIR_2.1	1.189	Inactive
BG1C0466	12.98	-0.3	Healthy	META784D3033_28970	META784D3033_28970.TIR-like.1	MSDFEILQQLCETADELSKKYISSSSPDFKAWKTRADRLLIRRFGKDSYEFKSFNKISYSLSFFTSGTPDSAFVEACADGLRSAKAVLETYLDEFSDEGETGSTANVGDYSKVFIVHGHNGELRERVARIIERQGLTAVVLNEQSNQGKTIIEKLEIEGDAAGAVCLFTADDEGRAQAEQSEKPRARQNVVFEAGYFIGRLGRENVAILVDKGIEIPSDLQGVVYTGTDSWEFGLLKELKSMGYSIDFNKMDI	EKEMEIFMGSSSEATDFMEEIAVKLEELDTQPLLWNETGKGIFIPGTNTIDALLAITKRVGAAIFIFNADDKTWNDKSALETLDTVRDNVLFEYGLFMGALGKEKVCFICKNQPKVASDLKGITYIDGNDSLTKIKLKL	0	META102FD299_64095.TIR-like.1	0.0093921	Inactive
BG1C0466	12.98	-0.3	Healthy	META784D3033_31590	META784D3033_31590.TIR_2.1	MLVQTELPDGYHYETLADKRTFEYASSHLDEWVDSLPTPCIVDEAQRIPDLPLSVKGVIDKQTGSTPFFILTGSASITRDGLDGQDPLTRRSLRYTLYPLTRREINKNTDTSIIDLLWNGTPNANYHSETNRDTLARYMTVGGFPSYAMPSIPIAESDLRFSVKTDIDNVLGDTILPGERLDKAIADAILKELLAVPGGILNVKRISDTIHSNPSTIERYISIFMRRFLISALPNLRSAPGKQLFTRAKIHPVDTSFSVETIRQSGRDFHNDRVLFGELFESFAVNQIIPEIQWSDIHPDAFYWRETGNKPKEVDLVLLHDNQLVALEMKSNNTVDRKDFSGIAALRDSDKRFHRGYVLYTGDKVQQFTNNIWALPISSLWDSDGFQTATSDAEHYSLS…	MIKAFISHSSAQKEFAQELVNTIGRDYCKIDCFDFEPAYKSIDEIFKAIDSCTIFVLLISKEALASSWVQKEIYKAKDKLTSGQLEQFWPYIIDSSLKLDDVPSWMAKDECFNLKYFVSPEMLRKDIEQKIRRLIWREN	13	META7C049C36_240330.TIR_2.1	1.0908	Inactive
BG1C0466	12.98	-0.3	Healthy	META784D3033_67470	META784D3033_67470.DUF1863.1	MAHKTFISYKYSEARDLRDAIIDSLGGDATYYKGETSDSPDLTDTTTENIKKVLRDKMYDTSVTIVIISPNMKKSKWIDWEIEYSLKSTTRKGRKSHTNGVVGVIMKYDGGYDWFRETRINDDGCHSVSYKESKVYDIINNNRFNQNPKVYSCNKCKTVNSLSGSYIAYVDEETFLSNPSKYIDNAYDKSENDASGYDLTKSR	MHKTFLSYHHANEQDLKDEIINTYGGESFIDKSVSDGDISTDVSDEYIMRKIREDYLADTTVTVVLIGRETAQRPFVNSEIQASLWGENPAGLIGVVRDDLWDEVFTQATCSNEDCNCGINLRRISTGYYEYLPFLIKA	1	CLOHYLEM_07548.DUF1863.1	0.41521	Inactive
BG1C0466	12.98	-0.3	Healthy	META784D3033_69360	META784D3033_69360.TIR-like.1	MIDKDKLISLLISKEIPVKTTRRYKTIGYRIKLESGTAVYVYDSGGFFCQGNNADQVRKAIEDEIIDEPNNKVFVVYGHDKTARNQLQRLLEELNLEPIFLDNQPIGGRTVIEQLMEYIPCANFGIVLMTPDDIGYPKNKQDRPQPRARQNVVLELGMLLMKFGRSRTAILLKEADPPIEKPSDINGILYLPYKEDVFEIKQKLIREMNSKGYEMEQSK	RQYKVHITYKHDELHNSGIEAICAGLHTRNIPFSIDKYDILYRDNIQRYEEEIGVSNIVIMFVIPEYLKSLDCMYEMTQLFKNGNVENRVFPIVDMGDIPRNGDGLSQIKNHWNNEKNRKAEQIKNEPGNSTYLLSEIS	0	META102FD299_64095.TIR-like.1	1.1296	Inactive
BG1C0466	12.98	-0.3	Healthy	META784D3033_04525	META784D3033_04525.TIR_2.1	MPLKFQQWDLGQRRIGELVEVQIKGNAANVRLMDSANLQKFRRGQQHRYYGGLVKQSPWRVKIPRSGHWFITVDLGGLKGRVSASVSVLPGALPQARDLPLSSAPSLLHQVDDDFADDEVYDVFISHASEDKEEVVRPLANALRKAGLKVWYDEFELQIGDSLRRKIDQGLAKSRFGIVVISPNFIRKGWTNYELDGLITRAVTGDQILLPIWHHISKKEVIEFSPSLADKLARNTATDTVEDVASEISQMILGA	DLRDVFLCHAWDDRQGVAKELHDLLEAAGVKVWFSEKDLALGVPMMRAIDKGLANSRIGLVLVTPALLNRLPKEGVADKELSALLAGNQLVPIVHNTTYEALRNVSPLLASRSGLDTGEDTLAVVATKIAELITV	1	META7C049C36_42220.TIR_2.1	0	v-cADPR-x
BG1C0466	13.9	-0.21	Healthy	METAEE8E922D_161035	METAEE8E922D_161035.TIR-like.1	MSDFEILQQLCETADELSKKYISSSSPDFKAWKTRADRLLIRRFGKDSYEFKSFNKISYSLSFFTSGTPDSAFVEACADGLRSAKAVLETYLDEFSDEGETGSTANVGDYSKVFIVHGHNGELRERVARIIERQGLTAVVLNEQSNQGKTIIEKLEIEGDAAGAVCLFTADDEGRAQAEQSEKPRARQNVVFEAGYFIGRLGRENVAILVDKGIEIPSDLQGVVYTGTDSWEFGLLKELKSMGYSIDFNKMDI	MSNVFICHHSKDVPKLRDLLDKLKAKGYTVKSSSLQEDRDNKVVHKGKHVADATVARYIRSAIRWAGTFIVLIGEHTHERPWVNYEIRNAHFQGKKIIGVYVHGCAQDAELPEAYKRYGTSPIGWNSIDKLGGMIEGKV	0	META102FD299_64095.TIR-like.1	0.0093921	Inactive
BG1C0466	13.9	-0.21	Healthy	METAEE8E922D_220310	METAEE8E922D_220310.TIR-like.1	MIDKDKLISLLISKEIPVKTTRRYKTIGYRIKLESGTAVYVYDSGGFFCQGNNADQVRKAIEDEIIDEPNNKVFVVYGHDKTARNQLQRLLEELNLEPIFLDNQPIGGRTVIEQLMEYIPCANFGIVLMTPDDIGYPKNKQDRPQPRARQNVVLELGMLLMKFGRSRTAILLKEADPPIEKPSDINGILYLPYKEDVFEIKQKLIREMNSKGYEMEQSK	MVRNMGKVDDSSTFSDNDWEEVRYKTDARIKEWIDSQLSMRSCLVVLVGKETSERKWVKYEIEKAMELHKGIVGIRINKLKDCSGEQDSEGCNPFYNIFTSDGHRLSNYVTLYDSPHYSSPYVYDDIKENMEDLIENAI	0	META102FD299_64095.TIR-like.1	1.1296	Inactive
BG1C0466	13.9	-0.21	Healthy	METAEE8E922D_242510	METAEE8E922D_242510.TIR-like.1	MTYIDEIISQCEELIKLNITSSSSEFKSWKNRTERYLYNNYGEESIEFKQFNDINYSLSICTFYTDESEFINACHNGLKVALEMLNDLKRSSDVSKSDAIESYDNKNVFIIHGHDGELKESVARTLEKFSINPTILSEQENSGQTIIEKFENSSDVGCAIALFTADDKGKGKNQSKYKDRARQNVVFETGYFMGKIGRERLIIIADRGIEIPSDLQGVLWTDSTNWKFYLSKQLKTIGYDIDLNKLM	KERNVFISYKRVDSQTLAHQLYDKFLLAGYSVFLDTENLSAGVNFQKSLRHRLADSFVLILLNSEHFFDSESKWTLEEYHVAQSLQIGICSIMMPTAKVKRDFNFSDFLRLEPFDFTGNKNILKEQKVNEIVLYVKSIY	0	META102FD299_64095.TIR-like.1	0.51602	Inactive
BG1C0466	13.9	-0.21	Healthy	METAEE8E922D_41320	METAEE8E922D_41320.TIR_2.1	MRNKNQFISDALKWNWGIKLFVAHADIRISEDWSAEIKNALSSCDAGVAFLTDREAFKASTWCDQEIGWMLGRFEDKVLAMRFKLNGVYQDPYGPLGGRQAQPVAENESEDKIAAKIVDWCMTRESLRNKLCTSLVKAFAKARNWYQRDDIYQRLKLFIHSVSYKFSFCWKACITTSKLGAEKIEQLQSIPKCLIHCLDSLLHSLVSKANLPGGTVPTQTVLFVPLK	MAHKTFISYKYSEAQELRNRIIKAMGDDASFYQGETSDSPDLTDTSTESIKRVLRDMMYDTSVTIVIISPNMKQSKWIDWEIEYCLKKIRRKDRTSQRNGVVGVIMKVNGGYDWFKYAVEKDDGCKVTNYHTEKVFPII	1	A0A0H1RMF5_9RHIZ.TIR_2.1	1.5554	Inactive
BG1C0466	13.9	-0.21	Healthy	METAEE8E922D_41465	METAEE8E922D_41465.DUF1863.1	MAHKTFISYKYSEARDLRDAIIDSLGGDATYYKGETSDSPDLTDTTTENIKKVLRDKMYDTSVTIVIISPNMKKSKWIDWEIEYSLKSTTRKGRKSHTNGVVGVIMKYDGGYDWFRETRINDDGCHSVSYKESKVYDIINNNRFNQNPKVYSCNKCKTVNSLSGSYIAYVDEETFLSNPSKYIDNAYDKSENDASGYDLTKSR	GYFRMFISHITSKKKQASRLKTVLEDYGITSFVAHEDINPTKEWQKEIQRALNSMDCMSAMLYEGFHQSNWCDQEVGIALGRNVTVLPLLPDSDPYGFLGEYQGIKIKGMYPEALAKEIFKILCDNTNTRSKYLSCLTN	1	CLOHYLEM_07548.DUF1863.1	0.41521	Inactive
BG1C0466	13.9	-0.21	Healthy	METAEE8E922D_270335	METAEE8E922D_270335.TIR_2.1	MLRTLGFNKKNLFCSSVPGYDIPEGEDIYDALATKFMEYDIYVILLLSKNYYDSVACLNEMGATWVLKAKYSTIVCPGFTVPEIKGAVNPRKMAVVLGDSKRVNGKLNQLKDHLIDFFHLPEVEDDTIWENDRNEFLKSIEMKK	MAKRQVFFSFEYNKDAWRASQVRNMGKVDNSSTFSDNDWEEVKEKTDAKIREWIDNQMAKRSCLVVLIGATTSGRKWINYEIEKAYELNKGIVGIYIHGLKDKNGNQTTKGSNPFYNILIGKNKERLSKYVECYESPHL	12	NA	>1.75	Unassigned
BG1C0466	14.95	-0.29	Healthy	META5A1E78D2_244915	META5A1E78D2_244915.TIR-like.1	MIDKDKLISLLISKEIPVKTTRRYKTIGYRIKLESGTAVYVYDSGGFFCQGNNADQVRKAIEDEIIDEPNNKVFVVYGHDKTARNQLQRLLEELNLEPIFLDNQPIGGRTVIEQLMEYIPCANFGIVLMTPDDIGYPKNKQDRPQPRARQNVVLELGMLLMKFGRSRTAILLKEADPPIEKPSDINGILYLPYKEDVFEIKQKLIREMNSKGYEMEQSK	HNSKKVFIVHGHDGELKQAVARIIEKQGIEAIILSEQANKGRTIIEKFEDYSDVSGAICLFTADDYGRAKNNATDNTRARQNVVLEAGYFMGKLGRNCVAILADKDIEMPSDLSGVVYTDSTNWEINLLKELKEMGYTI	0	META102FD299_64095.TIR-like.1	1.1296	Inactive
BG1C0466	14.95	-0.29	Healthy	META5A1E78D2_254400	META5A1E78D2_254400.TIR_2.1	MREPVYLEDVFKLSGIPTITFVEPNEYKHLYVSIRTAGRGVIIEGPSGIGKTTCVRQVIEKLKFETSSRIIKEFKVLSGRKKEDKAQIENIITTSGFGGVIIDDFHKLDDELKHKISDLLKNLADEQPLDSKLIIIGINKTGKSLIDLSPDLLNRISIVKFESNPEYKVRELLEKGENALNFKLNVKEDIVKDSDGAFHLAQMLAYNACLQADITEELESPRETNISYESLKETVIQDLSYRFNDIVVRFVKGQRVKKGSRAPYLHVLYWLSKEDERSLNLTSYLINNPNHRNSVGQILTRGHLKTHYESNPDFSDVIHYNDETTEISIEDPKFYYYIKNLLWSKLAEKIGFTSFEFKSKYDFALSFAGANRNHAEYLNQKLIENELSVFYDFNEQARI…	MAKKKVCCSFDYENDRHYYNLLEAWNENENIDFSINDCTPSEIQSESISKIKQVLSTKIGQANYMIAIIGEHSNDEHPDSEEIGYKNWQAYEIDKNNEKGNGLVAVRLDSSYSVPDEAYGIGAKWVYSFNLDDILEALE	8	BACUNI_00728.TIR_2.1	0.92529	Inactive
BG1C0466	14.95	-0.29	Healthy	META5A1E78D2_288590	META5A1E78D2_288590.TIR-like.1	MSDFEILQQLCETADELSKKYISSSSPDFKAWKTRADRLLIRRFGKDSYEFKSFNKISYSLSFFTSGTPDSAFVEACADGLRSAKAVLETYLDEFSDEGETGSTANVGDYSKVFIVHGHNGELRERVARIIERQGLTAVVLNEQSNQGKTIIEKLEIEGDAAGAVCLFTADDEGRAQAEQSEKPRARQNVVFEAGYFIGRLGRENVAILVDKGIEIPSDLQGVVYTGTDSWEFGLLKELKSMGYSIDFNKMDI	MSKPQIFVSFDFEKDRNHKYTLNMWNANSSFEFTCNDKSPSEIQSRNIPTVKSVLSRKINEATHVIVIVGKEANKLHKDRELIGYRNWQNFEIAKAKELGKKLIAVQLNSLYEYPEELKNCGATRVYSFTHDEIVKAIR	0	META102FD299_64095.TIR-like.1	0.0093921	Inactive
BG1C0466	14.95	-0.29	Healthy	META5A1E78D2_34845	META5A1E78D2_34845.DUF1863.1	MTTKNYTAFVSHSWDYDKQLKNLKSLIEKNSTITIDYSEVTVDNRINSEQRDYIRGVLKKRIISSDVFLVMAGMYTSYSDWMKWEIETAKKNNIPVIAVKPRGAERIPVIIQENADVIVGWNSNSIVNNIISAIENSSV	VYILALQNRIYFAEKLLEDIKNARIISKPFVDETVTEIATDVKRRIAGADIILAIIDEKSNNSVMFNTELQLALMESRKNRNKMLIPIILDDVAVPVTIEDTLYIKCNSESEEDLEKTKLKIVRMMEHKRYIVKKQKLR	1	BUAKA3JSW_01831.DUF1863.1	0.97787	Inactive
BG1C0466	14.95	-0.29	Healthy	META5A1E78D2_70145	META5A1E78D2_70145.TIR_2.1	MPVYFYRDEENAIREIDTSQSDKTFILLLVDQDMYLSEVWKKYIAEKLLPLLDHSNKNVCLASISLFKYAYELNPKLGKYQFLSFNNESVYMHWNEFMMRLYDILIRFIDDKATKQQTIFISHSKQDDDKYGLRLATGLRDYLLEQGTKLSSFFDVNSIMEGYNFENQIINSVDSSIMVVIFSNAYSSREWCVKEILQAKKKKIPLIVVFAVTGDIDRTFPYIGNVPATIYRNDWNPVINLLLRTTLYNRNQSKLLDKLKGDGMEILPFMPDAYCLSYYKDKHDVDILYPEPPLGWCEKEVLDEIKGNIKSFVTPMLLNSTMIDLKKRNIAISISNTDDYYRKGIGQEMINDVVVELLRHIFISNGHIVYGGDLSKNGFTELFRSLSYQYGQYHHTHTA…	RQYKVHITYKHDKLHNLGIEAICAGLHTRNIPFSIDKYDILYRDNIQRYEEEIGVSNIVIMFVIPEYLKSLDCMYEMTQLFKNGNVENRVFPIVDMGDIPRNGDGLSQIKNYWNDEKNRKAEQIKNEPGNSTYLLSEIS	0	BXY_39720.TIR_2.2	0.963	Inactive
BG1C0466	14.95	-0.29	Healthy	META5A1E78D2_70150	META5A1E78D2_70150.TIR_2.1	MNSDIKKVFISYTLRDENVTIEKLQALKRQMPLNCDSFVDIIDNDSDDRQARVDKELWECDSFMQVKSPTIGESDWALYEIMRAWTRTIPVNVIDANSIKIIKRMTRHKVFISYHHANDQWAKDRLVELNNQYDIFIDCSVDTGDIPDDWDDQKIRAEIRDNYLQDSTVTILLVGTETKYRKHIDWELYSSMFDGAINKKSGIVVIMLPSTGCTYNQASHANEKTEVFPQVNSWEKIKTRSEFERCFPCMPDRIIDNLLAENASISVANWNQLNINQLKVLIDNAARDRSSNQYLSSG	KTKKIFISHNTEDANYAQAIISMLVVLGVKHEDIFCSSIPGYGIPFGKNITDVLHNQFDGYCLFVIFIHSPRYYKSAVSLNEMGATWILRSEHRSFLTSDCSFSMLTGVINSNEIAFKAGQENTEHLLYDFREDIQKFF	0	L0J7W8_9MYCO.TIR_2.1	1.47	Inactive
BG1C0466	14.95	-0.29	Healthy	META5A1E78D2_70150	META5A1E78D2_70150.DUF1863.1	MNSDIKKVFISYTLRDENVTIEKLQALKRQMPLNCDSFVDIIDNDSDDRQARVDKELWECDSFMQVKSPTIGESDWALYEIMRAWTRTIPVNVIDANSIKIIKRMTRHKVFISYHHANDQWAKDRLVELNNQYDIFIDCSVDTGDIPDDWDDQKIRAEIRDNYLQDSTVTILLVGTETKYRKHIDWELYSSMFDGAINKKSGIVVIMLPSTGCTYNQASHANEKTEVFPQVNSWEKIKTRSEFERCFPCMPDRIIDNLLAENASISVANWNQLNINQLKVLIDNAARDRSSNQYLSSG	MKFAELLESISSEIEVFCSSESGSIKVGKNFIETIFKELSTSDLFVPILSKEYYESRFCMIELGVAYSYLFNKFEKNGEDYILPFALYPVKKGQALSGTPMANIQVGEINDKNDIRSFLECLSSEKGIRVGSGINRKLH	0	CLOHYLEM_07548.DUF1863.1	1.5473	Inactive
BG1C0466	14.95	-0.29	Healthy	META5A1E78D2_97175	META5A1E78D2_97175.TIR_2.1	MRNKNQFISDALKWNWGIKLFVAHADIRISEDWSAEIKNALSSCDAGVAFLTDREAFKASTWCDQEIGWMLGRFEDKVLAMRFKLNGVYQDPYGPLGGRQAQPVAENESEDKIAAKIVDWCMTRESLRNKLCTSLVKAFAKARNWYQRDDIYQRLKLFIHSVSYKFSFCWKACITTSKLGAEKIEQLQSIPKCLIHCLDSLLHSLVSKANLPGGTVPTQTVLFVPLK	MYTDFFISHSKETKLLLAIPLVQSLSSLGFNVWIDRNGIVAGQHIYHKIEEAIANSTYCIAIIDQEFLSRSWPLEELRLFHLKENEAEQTFIIPIYVDVDKEEVYEKLPWLEGHAFEKFSIKDLNKNNNLELICRIVGR	1	A0A0H1RMF5_9RHIZ.TIR_2.1	1.5554	Inactive
BG1C0466	14.95	-0.29	Healthy	META5A1E78D2_35455	META5A1E78D2_35455.TIR_2.1	MPLKFQQWDLGQRRIGELVEVQIKGNAANVRLMDSANLQKFRRGQQHRYYGGLVKQSPWRVKIPRSGHWFITVDLGGLKGRVSASVSVLPGALPQARDLPLSSAPSLLHQVDDDFADDEVYDVFISHASEDKEEVVRPLANALRKAGLKVWYDEFELQIGDSLRRKIDQGLAKSRFGIVVISPNFIRKGWTNYELDGLITRAVTGDQILLPIWHHISKKEVIEFSPSLADKLARNTATDTVEDVASEISQMILGA	DKYDIFLSHSYMDKELVCAVVDLFNSAGYSIYIDWMNDQQLNRSEVTATTADILRKRMRMSKGLAYVATGNSSNSKWCPWELGYADAAKNGRCAILPIMKKEGESFKGQEYLGLYPFIDYETRKGTQEYEFWVNDPENG	1	META7C049C36_42220.TIR_2.1	0	v-cADPR-x
BG1C0466	14.95	-0.29	Healthy	META5A1E78D2_207245	META5A1E78D2_207245.TIR_2.1	MQPGDSIISKMNDGLERYTTFFYFLSTNSLASNMVAREWQSALMSSVNYDLNFVPIRLDDCNPPAIMKDLLYIDLYGIGIDEAILQMKAVINKENNYKPLEDKNNLICYLHIKSENEIEFEIMATMFTVHDVNFGFIHTNEIENFDIVSSTDSNLYFSTGEFFGTLASGEVKNYNITCRRLNRSLSPKSPFKGIIKTQVKTLELINVVQILSDKEFNSIPVTVR	QHFKYFAFISYSSHDIAWGKKLQKKLEGYRMPSTLCSEHGWQRNPIKPVFFAPTDIQPGDLDEELKERLKASRNLIVICSPHSAKSDWVGKEIAFFHSLGRASSIHFFIVDGIPHSGNSETECFNPIVKTLEIPEILGA	14	NA	>1.75	Unassigned
BG1C0466	14.95	-0.29	Healthy	META5A1E78D2_70140	META5A1E78D2_70140.TIR_2.1	MYGNIDGYSKTFESGMQTIDEIIKAIGKSSIFVFFISKEALESKWVKDELSKVREFVDDGVIRFLPIIIDSNISHDDYRIKAWIRNEYNLQPYVNPVLVARRIKEVIRELSWREFPDLQNKETLFQGRDEELSMLKRKYYDGNMSCRRCLIISGFPPGIGRKKLMTEYIKSEIAPIKSKTYEPILVNLDENSSIEDLLFQLNDIVLVYPNDEVLNINTKDKKTKVDYVVKLLCTIDSMNEILIIRDNGVCVLSNGRLSDWFFDILCNANLPHKICLFVVSSYFVSSKTELALPSLISLKINPLKKDAVRVLFYAYTSLRKIPLISGIDSVIDKIPGLPSYVFRSAELMNITGSPQKLTLEIEKMLKDEEKSYVPIINQLKDTEDVFQLIVLMQFFEFIS…	TSNNKVFIVHGHDRLKTEVELFLTKLGLEPIILHKQANMGKTIIEKIEKYTDVGFGIVLYTPDDEGRVKGNSELSSRARQNVVFEHGYLIGKLGRDRVCALVVDNVEKPGDIDGIVYVNVDDNGYWKVALAKDMKAVGF	1	NA	>1.75	Unassigned
BG1C0466	14.95	-0.29	Healthy	META5A1E78D2_90450	META5A1E78D2_90450.TIR_2.1	MDAYLEEYGITSFVAHEDINPTKEWQKEIQRALNSMDCMSAMLYDGFHQSYWCDQEVGVALRRSITVLPLILDHNPYGFLGEYQGIKIKGMRPTALAKEIFTILCDNSNTRSKYLSCLTSLLQSSNNTDDAKKWLELIEQIPNTDIDFWKYVQSHTNENEVLVEPEILKKLNGHSSHYNIPKIVRYISTTTDVNDLPF	MTPDDEGCKEGNLDAPLPRARQNVILEMGMLLMRLGRSRVAIIEKSSNPEIEMPSDISGVIRFRYKNDIREIESNLLKEMKAKGY	34	NA	>1.75	Unassigned
BG1C0466	16.98	-0.72	Healthy	METAD53E53CA_103270	METAD53E53CA_103270.TIR_2.1	MRNKNQFISDALKWNWGIKLFVAHADIRISEDWSAEIKNALSSCDAGVAFLTDREAFKASTWCDQEIGWMLGRFEDKVLAMRFKLNGVYQDPYGPLGGRQAQPVAENESEDKIAAKIVDWCMTRESLRNKLCTSLVKAFAKARNWYQRDDIYQRLKLFIHSVSYKFSFCWKACITTSKLGAEKIEQLQSIPKCLIHCLDSLLHSLVSKANLPGGTVPTQTVLFVPLK	MSKPQIFVSFDFEKDRNHKYTLNMWNANSSFEFTCNDKSPSEIQSRNIPTVKSVLSRKINEATHVIVIVGKEANKLHKDRELIGYRNWQNFEIAKAKELGKKLIAVQLNSLYEYPEELKNCGATRVYSFTHDEIVKAIR	1	A0A0H1RMF5_9RHIZ.TIR_2.1	1.5554	Inactive
BG1C0466	16.98	-0.72	Healthy	METAD53E53CA_126855	METAD53E53CA_126855.TIR-like.1	MINYSILKIKLLSIIESIDDYTSEPIVSVPCTTLKNNLENDTMTIDILEYCCNIIEDWYKDNLSHICSNQYVISPENHKKNTQTIKEINEDIQANREEYEKYLSNPSISQANPAISGDKIFIVHGHDNGLKNEVARFLEKLKLTPIILHEQASEGETIIEKIERYSNVGFGIVLYTPCDKGGLANDGAELKYRARQNVVFEHGYLIGKLQRKNVCALVKNDVEKPNDISGVVYVSYDESGAWKIEIAKELKAAGYNIDFNKLF	KSPKVFISHSSQDKDYVSCIVDFLEDIGLTQEQLFCSSIPGYGIPLDEDIYDYLKQQFQEHNLHVILVLSDNYYQSVACMNEMGAA	0	META102FD299_64095.TIR-like.1	0.76925	Inactive
BG1C0466	16.98	-0.72	Healthy	METAD53E53CA_182980	METAD53E53CA_182980.TIR-like.1	MSDFEILQQLCETADELSKKYISSSSPDFKAWKTRADRLLIRRFGKDSYEFKSFNKISYSLSFFTSGTPDSAFVEACADGLRSAKAVLETYLDEFSDEGETGSTANVGDYSKVFIVHGHNGELRERVARIIERQGLTAVVLNEQSNQGKTIIEKLEIEGDAAGAVCLFTADDEGRAQAEQSEKPRARQNVVFEAGYFIGRLGRENVAILVDKGIEIPSDLQGVVYTGTDSWEFGLLKELKSMGYSIDFNKMDI	DKAMEIFMGSSSEAAEYMEGIAVHLENLKMKPLLWNATGKGIFIPNVNTIDSLIAIAERVDAAVFIFNADDKTWNDKSSLESTNTVRDNVLFEYGLFMGKLGKNNVCFICKGNPKVASDLKGITYINGDEGDYNVKSKI	0	META102FD299_64095.TIR-like.1	0.0093921	Inactive
BG1C0466	16.98	-0.72	Healthy	METAD53E53CA_186065	METAD53E53CA_186065.TIR_2.1	MYQIRIDCFDEKLKGIRTLYEYDFLSSNQVLVNVILPYLKGDLFIFAGAKIEDQNIRKVEIYETEKSIKQTVDEANHANQMFIPYTKENILCDEDLSNVTRLLIQEGSEILRQQEKNEKKEEKLQVKKPMLFISHSSADEAIASSLVAMLRTLGFNKKNLFCSSVPGYDIPEGEDIYDALATKFMEYDIYVILLLSKNYYDSVACLNEMGATWVLKAKYSTIVCPGFTVPEIKGAVNPRKMAVVLGDSKRVNGKLNQLKDHLIDFFHLPEVEDDTIWENDRNEFLKSIEMKK	KKYHVGVSYANEDQDIVKSVVKALESVGLTVFFDQKEATRLVGKNLTYTLPEIYRNCCEYCLMFVSNSYVSKKWTTYERDWLLDKRIELQRDDIFTDCIIPVFIDRMDMPGLNPGIVGFDIRKQSADDIARIMYEKIAG	0	DORLON_01619.TIR_2.1	1.189	Inactive
BG1C0466	16.98	-0.72	Healthy	METAD53E53CA_20740	METAD53E53CA_20740.TIR-like.1	MIDKDKLISLLISKEIPVKTTRRYKTIGYRIKLESGTAVYVYDSGGFFCQGNNADQVRKAIEDEIIDEPNNKVFVVYGHDKTARNQLQRLLEELNLEPIFLDNQPIGGRTVIEQLMEYIPCANFGIVLMTPDDIGYPKNKQDRPQPRARQNVVLELGMLLMKFGRSRTAILLKEADPPIEKPSDINGILYLPYKEDVFEIKQKLIREMNSKGYEMEQSK	MKVFISWSGQRSQAVAELISDWLKCVIQASQPWISTRDIDRGAIWFSEINDKLKDVSVGIVCLTQENKNKPWILFETGALAKGLSTNKVCTFLIDLKPEDLKDPLAQFNHTTPNKESVWELVRTINNCLVDKSLDDRIL	0	META102FD299_64095.TIR-like.1	1.1296	Inactive
BG1C0466	16.98	-0.72	Healthy	METAD53E53CA_210140	METAD53E53CA_210140.TIR_2.1	MMNNELSHLHSILPSLQSGLYLLETELTDEEIVNYFKEYRFYSVYTEELLPSRGGTPFEMFIMSLCWQFDCKELEGLRLAIINSSGQQKENIIYETLMRVIKKMSNGRTSVLLLYGEPDLSSFRHEELAVLNYSVCHNGMTTLILSKKKSNGCLNQEENIVKYITLKSNYKMGNRQYKVHITYKHDKLHNLGIEAICAGLHTRNIPFSIDKYDILYRDNIQRYEEEIGVSNIVIMFVISEYLKSLDCMYEMTQLFKNGNVENRVFPIVDMGDIPRNGDGLSQIKNYWNDEKNRKAEQIKNEPGNSTYLLSEISKINDILKTMDEFWEYIVHTNTGDYTEMVADNANLLLNEIEKQINVSSVFQDNKFIPTTETAPKQSRRIFQHGDKSIYVENNSGTIN…	EPNNKVFVVYGHDKTARNQLQRLLEELNLEPIFLDNQPIGGRTVIEQLMEYIPCANFGIVLMTPDDIGYPKNKQDRPQPRARQNVVLELGMLLMKFGRSRTAILLKEADPPIEKPSDINGILYLPYKEDVFEIKQKLIR	1	A0A011MUA0_9PROT.TIR_2.1	1.4094	Inactive
BG1C0466	16.98	-0.72	Healthy	METAD53E53CA_215655	METAD53E53CA_215655.TIR_2.1	MNSDIKKVFISYTLRDENVTIEKLQALKRQMPLNCDSFVDIIDNDSDDRQARVDKELWECDSFMQVKSPTIGESDWALYEIMRAWTRTIPVNVIDANSIKIIKRMTRHKVFISYHHANDQWAKDRLVELNNQYDIFIDCSVDTGDIPDDWDDQKIRAEIRDNYLQDSTVTILLVGTETKYRKHIDWELYSSMFDGAINKKSGIVVIMLPSTGCTYNQASHANEKTEVFPQVNSWEKIKTRSEFERCFPCMPDRIIDNLLAENASISVANWNQLNINQLKVLIDNAARDRSSNQYLSSG	PDYDVFISHANKDKEDLVEELYQSLKALGISIFYDKESLEWGDKWKDKILDGTKKAEFAIIVISENFFDREWTENELNEFLNRQNRNGQKLILPILHNITAEQLKEKYPSVEDIQGIPSDKYSCDQIALLFAKQLIKRL	0	L0J7W8_9MYCO.TIR_2.1	1.47	Inactive
BG1C0466	16.98	-0.72	Healthy	METAD53E53CA_215655	METAD53E53CA_215655.DUF1863.1	MNSDIKKVFISYTLRDENVTIEKLQALKRQMPLNCDSFVDIIDNDSDDRQARVDKELWECDSFMQVKSPTIGESDWALYEIMRAWTRTIPVNVIDANSIKIIKRMTRHKVFISYHHANDQWAKDRLVELNNQYDIFIDCSVDTGDIPDDWDDQKIRAEIRDNYLQDSTVTILLVGTETKYRKHIDWELYSSMFDGAINKKSGIVVIMLPSTGCTYNQASHANEKTEVFPQVNSWEKIKTRSEFERCFPCMPDRIIDNLLAENASISVANWNQLNINQLKVLIDNAARDRSSNQYLSSG	TDANLFLSYCHADNDHLKGAILQFVNDIIDEYNYETSNTLGLFVDKTSINWGEDWRQALDRGIGNANIILPIITPRYVRSEACRKELLDFNTRVTEHGPNRILPLMLQSIDGMTGISDRDPVWDIAHNRQYLPVGDLRL	0	CLOHYLEM_07548.DUF1863.1	1.5473	Inactive
BG1C0466	16.98	-0.72	Healthy	METAD53E53CA_215660	METAD53E53CA_215660.TIR_2.1	MPVYFYRDEENAIREIDTSQSDKTFILLLVDQDMYLSEVWKKYIAEKLLPLLDHSNKNVCLASISLFKYAYELNPKLGKYQFLSFNNESVYMHWNEFMMRLYDILIRFIDDKATKQQTIFISHSKQDDDKYGLRLATGLRDYLLEQGTKLSSFFDVNSIMEGYNFENQIINSVDSSIMVVIFSNAYSSREWCVKEILQAKKKKIPLIVVFAVTGDIDRTFPYIGNVPATIYRNDWNPVINLLLRTTLYNRNQSKLLDKLKGDGMEILPFMPDAYCLSYYKDKHDVDILYPEPPLGWCEKEVLDEIKGNIKSFVTPMLLNSTMIDLKKRNIAISISNTDDYYRKGIGQEMINDVVVELLRHIFISNGHIVYGGDLSKNGFTELFRSLSYQYGQYHHTHTA…	VYILALQNRIYFAEKLLEDIKNARIISKPFVDETVTEIATDVKRRIAGADIILAIIDEKSNNSVMFNTELQLALMESRKNRNKMLIPIILDDVAVPVTIEDTLYIKCNSESEEDLEKTKLKIVRMMEHKRYIVKKQKLR	0	BXY_39720.TIR_2.2	0.963	Inactive
BG1C0466	16.98	-0.72	Healthy	METAD53E53CA_228400	METAD53E53CA_228400.TIR_2.1	MIKAFISHSSAQKEFAQELVNIIGRDYCKIDCFDFEPAYKSIDEIFKAIDSCTIFVLLISKEALASSWVQKEIYKAKDKLTSGQLEQFWPYIIDSSLKLDDVPSWMAKDECFNLKYFVSPEMLRKDIEQKIRRLIWRENPNIMARETTIIGRSIENEAFEDKRFSNRGRSLRGLIISGRNGVGKDAFAKQCLYKLGKPKEIEPYRISLDVKEGIENFIIYLNLYCREYSKSELEDILSSAPKEKANIAVKLLNKLYDSQTIVFVEDNMACVLPNREVSEWLVDVIENPELNKQIGLFIKSCISPNSYIESDYPKLAHIQLLPLNKNDRKKLFYQYAEFYNLTDITDSDVNFFVDKLLQSPSQILNAVEVCANRGVLVAKQDIEHLILLGTKKMKPLLDM…	DLRDVFLCHAWDDRKNAAKELHDLLEQKGVSVWFSEKDVLLGSSLLREIDKGLVKSRVGIVLVTPSFLKRITGEGVADKELSALLARDLLVPIVHGTTYEELREVSPLLGSRSGLNTTEESMEEIAAKLSELVTL	1	BT_3003.TIR_2.1	1.0923	Inactive
BG1C0466	16.98	-0.72	Healthy	METAD53E53CA_258520	METAD53E53CA_258520.TIR-like.1	MQEEELIGAMKLVGYEYRGRADVTNKSSRGSEEKVSVKAADGDFKYDFSRDHLGDELRASITVYHTGAVVFGGKGASEARTLYERLKPALADEPLDCPQKGKVLIVYGRDLAAKRQVKRMLRLWNVEPVEFERDADKGQTIIEKFEKMAADADYAIVLATPDDVGFDKSKPNEAQLRARQNVILELGMMLARLGRERVTIIKRDPVLPSKGESTDRMPDTMELPSDLDGLILKCYSRSIADISSKLAKELASVGLLTGVQSLESPELL	MGRKVFVSYKYKDNDVKELPNVTQPTWPCDYVDYIRNNVLKDDDIYKGENSDEDISAWSEDKIWNHLKVKIYDSTITIVLVSPNMKENCKLQSSQWIPWEISYSVKETTRNNRMSHRNALLVVVLPDKLGSYKYYDKNN	0	META102FD299_64095.TIR-like.1	1.1594	Inactive
BG1C0466	16.98	-0.72	Healthy	METAD53E53CA_92080	METAD53E53CA_92080.TIR_2.1	MPLKFQQWDLGQRRIGELVEVQIKGNAANVRLMDSANLQKFRRGQQHRYYGGLVKQSPWRVKIPRSGHWFITVDLGGLKGRVSASVSVLPGALPQARDLPLSSAPSLLHQVDDDFADDEVYDVFISHASEDKEEVVRPLANALRKAGLKVWYDEFELQIGDSLRRKIDQGLAKSRFGIVVISPNFIRKGWTNYELDGLITRAVTGDQILLPIWHHISKKEVIEFSPSLADKLARNTATDTVEDVASEISQMILGA	MSKPQIFVSFDFEKDRNHKYTLNMWNANSSFEFTCNDKSPSEIQSRNIPTVKSVLSRKINEATHVIVIVGKEANKLHKDRELIGYRNWQNFEIAKAKELGKKLIAVQLNSLYEYPEELKNCGATRVYSFTHDEIVKAIR	1	META7C049C36_42220.TIR_2.1	0	v-cADPR-x
BG1C0466	16.98	-0.72	Healthy	METAD53E53CA_215665	METAD53E53CA_215665.TIR_2.1	MYGNIDGYSKTFESGMQTIDEIIKAIGKSSIFVFFISKEALESKWVKDELSKVREFVDDGVIRFLPIIIDSNISHDDYRIKAWIRNEYNLQPYVNPVLVARRIKEVIRELSWREFPDLQNKETLFQGRDEELSMLKRKYYDGNMSCRRCLIISGFPPGIGRKKLMTEYIKSEIAPIKSKTYEPILVNLDENSSIEDLLFQLNDIVLVYPNDEVLNINTKDKKTKVDYVVKLLCTIDSMNEILIIRDNGVCVLSNGRLSDWFFDILCNANLPHKICLFVVSSYFVSSKTELALPSLISLKINPLKKDAVRVLFYAYTSLRKIPLISGIDSVIDKIPGLPSYVFRSAELMNITGSPQKLTLEIEKMLKDEEKSYVPIINQLKDTEDVFQLIVLMQFFEFIS…	MGRKVFVSYKYKDNDVKELPNVTQPTWPCDYVDYIRNNVLKDDDIYKGENSDEDISAWSEDKIWNHLKGKIYDSTITIVLVSPNMKENCKWQRSQWIPWEISYSVKETTRNNRMSHRNALLVVVLPDKLGSYKYYDKNN	1	NA	>1.75	Unassigned
BG1C0466	16.98	-0.72	Healthy	METAD53E53CA_64185	METAD53E53CA_64185.TIR_2.1	MDAYLEEYGITSFVAHEDINPTKEWQKEIQRALNSMDCMSAMLYDGFHQSYWCDQEVGVALRRSITVLPLILDHNPYGFLGEYQGIKIKGMRPTALAKEIFTILCDNSNTRSKYLSCLTSLLQSSNNTDDAKKWLELIEQIPNTDIDFWKYVQSHTNENEVLVEPEILKKLNGHFSHYNIPQIVRYIATTTDVNDLPF	GDYSKVFIVHGHNGELRERVARIIERQGLTAVVLNEQSNQGKTIIEKLEIEGDAAGAVCLFTADDEGRAQAEQSEKPRARQNVVFEAGYFIGRLGRENVAILVDKGIEIPSDLQGVVYTGTDSWEVGLLKELKSMGYSI	34	NA	>1.75	Unassigned
BG1C0466	17.9	-0.38	Healthy	META518263D0_101770	META518263D0_101770.DUF1863.1	MAHKTFISYKYSEARDLRDAIIDSLGGDATYYKGETSDSPDLTDTTTENIKKVLRDKMYDTSVTIVIISPNMKKSKWIDWEIEYSLKSTTRKGRKSHTNGVVGVIMKYDGGYDWFRETRINDDGCHSVSYKESKVYDIINNNRFNQNPKVYSCNKCKTVNSLSGSYIAYVDEETFLSNPSKYIDNAYDKSENDASGYDLTKSR	TDPVIFISHKSDDKKYGDALERFITGLGVKDNQLVYTSHPLHKIPLDASIYEYLRSHFNSTLFMIILWSDKYLESPACLNEMGAAWVTQTDYTNIYVPSFSFGNPKYHECAVDTKKMGAVLNGDEHCKASMIELKNKIE	1	CLOHYLEM_07548.DUF1863.1	0.41521	Inactive
BG1C0466	17.9	-0.38	Healthy	META518263D0_323010	META518263D0_323010.DUF1863.1	MPTLRNYHILISHSWTYSAQYNTVCSWFDNTAYFTWSNYSVCCNKPLDTKNDAELKEKLRNRISSASCIVVLAGMYATYSKWIDFEIETAQTMNKPIIGVKPWGQERIPLKIQNASCEMVGWNSASIINAVRKYAV	KKPLIFISHSSKNKDQVAKIADLLRSINLSPRRDIFCSSLPGYGIPNGANIFDFLRERFLNYDLHIIFVHSPEYYESPVSLNEMGAAWVLRANATSLLLPGFDFSGMKGVIGSDCIAIKLDGDRSEVKDRLNQLRRDLE	1	DORLON_01412.DUF1863.1	0.90253	Inactive
BG1C0466	17.9	-0.38	Healthy	META518263D0_344835	META518263D0_344835.TIR-like.1	MSDFEILQQLCETADELSKKYISSSSPDFKAWKTRADRLLIRRFGKDSYEFKSFNKISYSLSFFTSGTPDSAFVEACADGLRSAKAVLETYLDEFSDEGETGSTANVGDYSKVFIVHGHNGELRERVARIIERQGLTAVVLNEQSNQGKTIIEKLEIEGDAAGAVCLFTADDEGRAQAEQSEKPRARQNVVFEAGYFIGRLGRENVAILVDKGIEIPSDLQGVVYTGTDSWEFGLLKELKSMGYSIDFNKMDI	KIPKIFISYSWSKDALALVLDLANRLVSHGVDVVLDKWDLKEGNDKYKFMERCVNDPSITKVLIICDKAYAQKANDRTGGVGDETVIISSEVYGNARQEKFIPIIAERDEEGKEYVPTYIKTRIYIDLSDPEKYETEYE	0	META102FD299_64095.TIR-like.1	0.0093921	Inactive
BG1C0466	17.9	-0.38	Healthy	META518263D0_353770	META518263D0_353770.TIR_2.1	MLVQTELPDGYHYETLADKRTFEYASSHLDEWVDSLPTPCIVDEAQRIPDLPLSVKGVIDKQTGSTPFFILTGSASITRDGLDGQDPLTRRSLRYTLYPLTRREINKNTDTSIIDLLWNGTPNANYHSETNRDTLARYMTVGGFPSYAMPSIPIAESDLRFSVKTDIDNVLGDTILPGERLDKAIADAILKELLAVPGGILNVKRISDTIHSNPSTIERYISIFMRRFLISALPNLRSAPGKQLFTRAKIHPVDTSFSVETIRQSGRDFHNDRVLFGELFESFAVNQIIPEIQWSDIHPDAFYWRETGNKPKEVDLVLLHDNQLVALEMKSNNTVDRKDFSGIAALRDSDKRFHRGYVLYTGDKVQQFTNNIWALPISSLWDSDGFQTATSDAEHYSLS…	FEYEVALSFAGEQRDYVEKVSKELSLLNIKHFYDYNEQVNLWGKNLTQYLDSVYFEKAMYFVPFISKEYEKKVWTRLEVNSALERNMNESRPDFQQYILPVRFDDTRIPGIVGSIGHIDARKTTPQEIAHMIFEKVNKG	13	META7C049C36_240330.TIR_2.1	1.0908	Inactive
BG1C0466	17.9	-0.38	Healthy	META518263D0_365850	META518263D0_365850.TIR-like.1	MKNKYLKVLKSKLKTLSVNSVDALYPEDFFELIGCEGRSAREFVELLHKERLLKYKYSIRCSCGEELLLSEARILNINERILCNICGNDFDREEILNKAQIVYSIDRKGVLGFEIDDDGSSEWKQNGYKSIIPFDIIKVSEDCCKMNKKIFIGSSKEAINDMTIVAATLDELNAESIMWNSNKTPIFSPSDYTLDSLIKIAEQVDGAIFMFNADDKIWYTDHIRKTSGINDNVLLEYGLFCGKKGRKKVAFVCKDNPKLATDLLGITYIRWEGSEAKLKIQLENWLEYV	MRIFIASSGERLNMAIEVGSWLESMNVEPVLWNEPEVFPLGAYTWDALIDLSKNVDAAVFIFGEDDKIWFRGEGTMTVRDNVLLEYGLFSGKLSKVNTIFLCEGRPKLASDLEGITWGDVGKKNSAKIKLKNWINSIRT	0	WP_034976296.TIR-like.1	1.0923	Inactive
BG1C0466	17.9	-0.38	Healthy	META518263D0_384310	META518263D0_384310.TIR_2.1	MQDLISNPQSRPLVFISHRSTDKTVAEILTTFLCGVGVPKDAVFCSSLPGNDIDQCISKEVKEALKSSAVNIAILSGDYYESAYCLNETGILWFLDNIPVIPITLPGIDSTNMRGFLGNEYKLRSLDSDADISYIYDTIQESLGLSYVKTSFFVSESLKLKHSYSNYLSSRTTHPVPTLPQNDPTPSSTDLLSRVTTDDERIILYYIAKKEVRKASFQSISDWLTQNEIFGVNIENAFDLLSSNGLGKTSDENASIFELSMDVFRKLTSNTILFVTRLHPYIKKHQKLAAITFKNLWKQNSLDSTQKLFVAYLQDNKVSHLGARWMEASQIADIEQWENRNGMDAILSLAYRKCLEFFIDNNLVYESAWTSYDNPKEYTLYASLQNCLFAPSSEYSNLS…	MKVFISWSGNKSHKVAMIFREWLPSVIQSLEPYVSSEDIDKGARWSSDIAKELEDSTFGILCVTKDNLHAPWLSFEAGALSKTMDKSFVTPFLFDIKRSEVNGPILQFQSTVFEKEDIKKLIHTLNKACGESGISETML	12	FAEPRAM212_00990.TIR_2.1	0.58202	Inactive
BG1C0466	17.9	-0.38	Healthy	META518263D0_405715	META518263D0_405715.TIR-like.1	MQEEELIGAMKLVGYEYRGRADVTNKSSRGSEEKVSVKAADGDFKYDFSRDHLGDELRASITVYHTGAVVFGGKGASEARTLYERLKPALADEPLDCPQKGKVLIVYGRDLAAKRQVKRMLRLWNVEPVEFERDADKGQTIIEKFEKMAADADYAIVLATPDDVGFDKSKPNEAQLRARQNVILELGMMLARLGRERVTIIKRDPVLPSKGESTDRMPDTMELPSDLDGLILKCYSRSIADISSKLAKELASVGLLTGVQSLESPELL	MAKKKVSCSFDYEHDRIYYNLLEAWNENDDINFSINDCTPSEIQSESVSTIKQVLSTKIGQANYMIAIVGKHSNDKHPDSEKIGYRNWQAYEIAKNHEKGNGLVVVKLDSSYEVPDEAYGIGAEWVYSFNLEDILNALN	0	META102FD299_64095.TIR-like.1	1.1594	Inactive
BG1C0466	17.9	-0.38	Healthy	META518263D0_423015	META518263D0_423015.TIR_2.1	MRNKNQFISDALKWNWGIKLFVAHADIRISEDWSAEIKNALSSCDAGVAFLTDREAFKASTWCDQEIGWMLGRFEDKVLAMRFKLNGVYQDPYGPLGGRQAQPVAENESEDKIAAKIVDWCMTRESLRNKLCTSLVKAFAKARNWYQRDDIYQRLKLFIHSVSYKFSFCWKACITTSKLGAEKIEQLQSIPKCLIHCLDSLLHSLVSKANLPGGTVPTQTVLFVPLK	MAKPKIFVSFDFENDRSYKYTLNMWNANSNFEFTCNDKSPSEIQSWNIPTVKAVLSRKINEATHIVVIVGKEANKLHKDRMLIGYRNWQNFEVAKAKELGKHIIAVQLNSLYEYPEELKNCGAKRVYSFNHDDIVSAIR	1	A0A0H1RMF5_9RHIZ.TIR_2.1	1.5554	Inactive
BG1C0466	17.9	-0.38	Healthy	META518263D0_535805	META518263D0_535805.TIR-like.1	MIDKDKLISLLISKEIPVKTTRRYKTIGYRIKLESGTAVYVYDSGGFFCQGNNADQVRKAIEDEIIDEPNNKVFVVYGHDKTARNQLQRLLEELNLEPIFLDNQPIGGRTVIEQLMEYIPCANFGIVLMTPDDIGYPKNKQDRPQPRARQNVVLELGMLLMKFGRSRTAILLKEADPPIEKPSDINGILYLPYKEDVFEIKQKLIREMNSKGYEMEQSK	SRPLVFISHRSTDKTVAEILTTFLCGVGVPKDAVFCSSLPGNDIDQCISKEVKEALKSSAVNIAILSGDYYESAYCLNETGILWFLDNIPVIPITLPGIDSTNMRGFLGNEYKLRSLDSDADISYIYDTIQESLGLSYV	0	META102FD299_64095.TIR-like.1	1.1296	Inactive
BG1C0466	17.9	-0.38	Healthy	META518263D0_76180	META518263D0_76180.DUF1863.1	MGHKCFISYKKEDKTYKNYLVELFAGQDVIDKSLDRIIDSEDGDYIMETIRNDYLSDSTVTIFLIGQHSSENEGNDYWGRPRNYFIQRELQASLYNGIGNTRNGVLGIVLPEMYDSIYKGSSLCSTCGQYHDCILLNDTTVIREFSANFYTEPHASCAWTSDEEYCVIVKWSDFISNPTAYIDKAYDKRYSPIASKIRIRNLR	MKIFISHASKNKEIILKFADFLESISTEIEVFCTSEKGCIAAGKNFIETIFEELNTSDLFIPVLSQEYYESKFCMIELGVAYSYMYSKHKKNGEYIFPFALYPINKGQALSGTPLSDIQVGDINSEVDVKAFLEYLSKE	1	META650EBBEB_147175.DUF1863.1	0.8166	Inactive
BG1C0466	17.9	-0.38	Healthy	META518263D0_89245	META518263D0_89245.TIR-like.1	MSNPSISQANPAISGDKIFIVHGHDNGLKNEVARFLEKLKLTPIILHEQASEGETIIEKIERYSNVGFGIVLYTPCDKGGLANDGAELKYRARQNVVFEHGYLIGKLQRKNVCALVKNDVEKPNDISGVVYVSYDESGAWKIEIAKELKAAGYNIDFNKLF	GDYSKVFIVHGHNGELRERVARIIERQGLTAVVLNEQSNQGKTIIEKLEIEGDAAGAVCLFTADDEGRAQAEQSEKPRARQNVVFEAGYFIGRLGRENVAILVDKGIEIPSDLQGVVYTGTDSWEVGLLKELKSMGYSI	0	META102FD299_64095.TIR-like.1	0.76925	Inactive
BG1C0466	17.9	-0.38	Healthy	META518263D0_98610	META518263D0_98610.TIR_2.1	MDLLGNLTVRNGIQKTSANTEAYICGGDNLDLTDVVAVSYAHEDISFNEKVIGFVNCLREKHGYNVIIDELLRQQETAIDFNEMMAKLIPNANKVIVILTPKYKKKADDFIGGVGYEYRIILNEISSKPKKFIFVSFDAIDDDLIHRIEPAALGNREIIYLSEDDEKWDELFSKLADRSIYQFSDVATVKSEPKSKIIEFTKTKDKADLFHFAQIKLAENRQLLEQFGPDSVVAITNPMSSAVNTWKTVKLNTIIPNNLEIVHEFEKCISLLSANEVEIYKKFKIHADAFELCTKGEIGREGVPRFPSDFEKMISEGD	MKLFFSYGHDKNEEIVLRLKSDLERRNHSVWIDKSKIKSGDDWRKSITSGILDSEFLMSFASQHSVRKPGVCLDELMIAVSVKGAQVQTVLLESDVIPPANIGYRQYIDMSCWAEIKGTPAFDSWYQQKLDEVLAVIES	36	BACCOPRO_02043.TIR_2.1	1.1988	Inactive
BG1C0466	17.9	-0.38	Healthy	META518263D0_360525	META518263D0_360525.TIR_2.1	MIKAFLSHTSVDKDLVVLVHKKLTASNAWYDAANIENGESIPEKINEGLRIATHYVLFWSENAKNSPWVKAELNAAFVRFLASKCKFMIFCIDDTELPELLQPYRYDKVNKEDLDGSAEFIANTILSQDGSDIKLSEFVNRTKEIGDIEEAARTGYKLVILSGILGIGKSSIAEKALYWLYPNRAAKRILLDFSRIPGIAELCVELSRKLKTDLLKDGTTEEEQKLNIRYLLEVLSASNALLILKDVKNWLNEDGTLNNDLKFVTDIIVSTEMFDGLTIMTSSRYVEIPEQYYETTWQMRIEGMDDAHIASIIGNNLPKSFPSDAQKNMDFAKRLYGYPLGAKLASYRINVHGYEYYLGQPQKIQKLKIGLAKQLISFAGLSESCQDYLKIVALCQSRL…	TDANLFLSYCHADNDHLKGAILQFVNDIIDEYNYETSNTLGLFVDKTSINWGEDWRQALDRGIGNANIILPIITPRYVRSEACRKELLDFNTRVTEHGPNRILPLMLQSIDGMTGISDRDPVWDIAHNRQYLPVGDLRL	15	COPEUT_02740.TIR_2.1	1.4197	cADPR
BG1C0466	17.9	-0.38	Healthy	META518263D0_468480	META518263D0_468480.TIR_2.1	MPLKFQQWDLGQRRIGELVEVQIKGNAANVRLMDSANLQKFRRGQQHRYYGGLVKQSPWRVKIPRSGHWFITVDLGGLKGRVSASVSVLPGALPQARDLPLSSAPSLLHQVDDDFADDEVYDVFISHASEDKEEVVRPLANALRKAGLKVWYDEFELQIGDSLRRKIDQGLAKSRFGIVVISPNFIRKGWTNYELDGLITRAVTGDQILLPIWHHISKKEVIEFSPSLADKLARNTATDTVEDVASEISQMILGA	MQPGDSIIGKMKEGLEQYTTFFYFLPTNSLGSNMVAREWQSAQMSSVNSGLKFVPICLDDCNPPVIMKDLLYIDLYGIGIDEAIFQMKAVVNQENNYKPLEDKENLVAILHKNQILKSNLKLEQQYLVYKVLILLLYVI	1	META7C049C36_42220.TIR_2.1	0	v-cADPR-x
BG1C0466	17.9	-0.38	Healthy	META518263D0_131570	META518263D0_131570.TIR_2.1	MNTDNLVVAVSYAHDSDEFNKKVVAFVSCLREKHGYDAIMDEYLKQKETAVDFNEMMAKMIPNANKVIVLLTPKYKERADQFIGGVGDEYRIIIEEIKTCPKKFIFA	MKIFVSFDFDNDRQYKYTLNMWASNDNIDFSFNDGSTQEIQSWNMSRVKAAITAKINQADAILVLVGAHADTPHKDSALIGYTNWQYYEIAKAKEAGKKIIAVKLERFYSAPSLLYNSGASWAMSFTLDSIKQAIHKAK	36	NA	>1.75	Unassigned
BG1C0466	17.9	-0.38	Healthy	META518263D0_269680	META518263D0_269680.TIR_2.1	MTAPYFLHFYHRRKFFQKIRQRLPQSRIVLLQRCYLLRVHAVGVGIAMVLADKFSKDEILYDKFHEADFARPQLDVYLQKLYHDCSDLIVVFLCDQYSQKRWCGVEWRAIRDILNNFNYEKIMYVKVSKENIDDITLPGFYGSQDGYIDANTHTPQEISDLIIERYMQTSPTATGVAK	KKPLIFISHSSKNKDQVAKIADLLRSINLSPRRDIFCSSLPGYGIPNGANIFDFLRERFLNYDLHIIFVHSPEYYESPVSLNEMGAAWVLRANATSLLLPGFNFSGMKGVIGSDCIAIKLDGERSEVKDRLNQLRRELE	8	NA	>1.75	Unassigned
BG1C0466	17.9	-0.38	Healthy	META518263D0_432660	META518263D0_432660.DUF1863.1	MGHKIFVSYKYNDTNVENLSYLLGTTAVHDYVDYIQNRILNDDDIYKGEKSDEDISSWNEDDIWEHLKDKIYDSTLTIVLISPNMKEPRRWQTSQWIPWEISYSVKEMPRNGRTSQRNALLAVILPNRYGSYNYYDKNDLFPILRDNIDNGYTYVVKWDEFKKYPLTSIDKAYEHQENTSEYKIVKSL	EHPKVFISYAWGSEDYRLKVRSFATDLMENGIDVLLDQWSLKEGNDTYAFMEQSVTDQTITNVLILLDPIYEKKANGRNGGVGTETQIISPEIYNKVKQEKFLPVIFERGENGEIPKPQYLKTMLHFDLSQEEKYDSEY	1	NA	>1.75	Unassigned
BG1C0466	17.9	-0.38	Healthy	META518263D0_511665	META518263D0_511665.TIR_2.1	MKENIAKSEIVIVIVSYAYLESEWCINEFTIFSNDNNKRIIPVVTESFSYLAELPKDISNIKALSLIDCKLEEDFSKTIAMLAKDLVKQRKD	TENNKVFIVHGHDESAKQTVARFLEQCGFEAVILHEQADGGRTIIEKIECYTDVVFAIILYTPCDIGRAKEEKKGKARARQNVVFEQGNLNGKLARNRVCAFLKDGVETPGDISGVVYKNMDSAGAWKTGILKEMKDIG	0	NA	>1.75	Unassigned
BG1C0466	20.04	-0.22	Healthy	METAD1E3C486_140930	METAD1E3C486_140930.TIR_2.1	MKFNKNDVQILSLLISAFAIMLTMFLTLRKSSLLKLDNVFVLELAVVLVSIMVSSYTLLIIKRVNPKKYIYLSYATCNHQDKEIADKIILVLNEQFKKLSKYRFEIITEDSIPFGNDIDITMKENIAKSEIVIVIVSSAYLESEWCINEFTIFSNDNNKRIIPVVTESFSYLAELPKDISNIKALSLIDCKLEEDFSKTIAMLAKDLVKQRKD	NLYDYRIFISHAWKYGSAYDSLITLLDNAPYFSYYNYSAPKEKPLFPYGTPYTSYDIAQKITDKIKPAQITLVISGMYGAYSDWMKYEIDESNRMGKPVLGIIPWGQQQIPQYVQTNSTELVGWNTQSIVQAIRKYV	1	B4W0R0_9CYAN.TIR_2.2	1.3192	Inactive
BG1C0466	20.04	-0.22	Healthy	METAD1E3C486_141020	METAD1E3C486_141020.DUF1863.1	MGHKCFISYKKEDKTYKNYLVELFAGQDVIDKSLDRIIDSEDGDYIMETIRNDYLSDSTVTIFLIGQHSSENEGNDYWGRPRNYFIQRELQASLYNGIGNTRNGVLGIVLPEMYDSIYKGSSLCSTCGQYHDCILLNDTTVIREFSANFYTEPHASCAWTSDEEYCVIVKWSDFISNPTAYIDKAYDKRYSPIASKIRIRNLR	MVYNLFISHSWAYGDAYDGLINLLNKRRYFEYRDYSVPKNDPIHNANNDSQLRTAIRKQMQPASCVLILAGVYSTYSKWINIEIELAKEMGKRIIAIEPWASQKTSQTVKNNADVIVGWNTESIVKAIRNY	1	META650EBBEB_147175.DUF1863.1	0.8166	Inactive
BG1C0466	20.04	-0.22	Healthy	METAD1E3C486_158870	METAD1E3C486_158870.TIR-like.1	MNKIANFSKVRQMNKSELLEKLKEEIFTYDDFSEIKYKTKYISIFENIFGPDNRFTKEANNIADGWNVKGSIDAMYGKISHDQFMHNVHAAFINLLDEAIDFLKMNDEIEMEKNIMKDKVFIVHGHDEKLKYQLSDWLRKIGVEPIILHEQANGGTSSILDKLERYSDVDCAIALFTADDVGSEKGKELQPRARQNVVFEAGMFLGKLGKKRVIVLYEEGIESPGDLGGCVYIPADKYDGWKEKLRLEFDAMGIKYIR	NVSAFFSYAHMDDANEFLSKLRRDLCKEFQIISGSELNLFFDRDSIEWGSNWRRSIESGIANASLFIPVISPNYFLSNSCQAELHQYLAKTRAPELRDLMLPLLFSDVQTEYVQLDESLVQRVLEYQYLDIQEQTFIAR	0	META102FD299_64095.TIR-like.1	0.80127	Inactive
BG1C0466	20.04	-0.22	Healthy	METAD1E3C486_187415	METAD1E3C486_187415.TIR_2.1	MRNKNQFISDALKWNWGIKLFVAHADIRISEDWSAEIKNALSSCDAGVAFLTDREAFKASTWCDQEIGWMLGRFEDKVLAMRFKLNGVYQDPYGPLGGRQAQPVAENESEDKIAAKIVDWCMTRESLRNKLCTSLVKAFAKARNWYQRDDIYQRLKLFIHSVSYKFSFCWKACITTSKLGAEKIEQLQSIPKCLIHCLDSLLHSLVSKANLPGGTVPTQTVLFVPLK	KSPMVFISHSSKDKAFVEALVELLESIGFDENNLFCSSVDGYGIGLGEDIFNTLKNLFLEHELYVLFVHSPRYYNSTVSMNEMGAAWVLRANYYSLLTKDMSYNEMSGVVNSNSIAIKVDSDDAKARLTELKEKLCAAF	1	A0A0H1RMF5_9RHIZ.TIR_2.1	1.5554	Inactive
BG1C0466	20.04	-0.22	Healthy	METAD1E3C486_20190	METAD1E3C486_20190.TIR-like.1	MIDKDKLISLLISKEIPVKTTRRYKTIGYRIKLESGTAVYVYDSGGFFCQGNNADQVRKAIEDEIIDEPNNKVFVVYGHDKTARNQLQRLLEELNLEPIFLDNQPIGGRTVIEQLMEYIPCANFGIVLMTPDDIGYPKNKQDRPQPRARQNVVLELGMLLMKFGRSRTAILLKEADPPIEKPSDINGILYLPYKEDVFEIKQKLIREMNSKGYEMEQSK	EEYDVFVSHAWEDKEDFVDEFVDELKKQGLKVWYDTNKLKWGDSMREKIDKGLAKSRYGVVVLSPNYIAEHKYWTKAELNGLFQVESINGKVILPIWHNLTKKQVVEYSPIIADRKAMTTASMTAEEIAVQLKELFTPE	0	META102FD299_64095.TIR-like.1	1.1296	Inactive
BG1C0466	20.04	-0.22	Healthy	METAD1E3C486_206320	METAD1E3C486_206320.TIR_2.1	MYFYLKACIINRMTSRYITRPLAKQLSNTSRKVVILEGARAVGKTLMMKTELSGFNYVSLADNGTYQYAKDHLGEWLNSLSRPIIIDEAQRLSDLPLAVKELSDTLAGNNPQIILTGSASITRTGLSGQDPLARRSRRFTLFPLTRREINGIPESIVDALWSATPNPGYRSSLDSGALHHLMTIGGFPTYSLDNAMSDRERRYIIRDDINSVLGDTILPEERFNIAIAKDILKSLLCIPGGALNINTIATKTGRDKRTVSRYLGIFINRFLISSLPNIALTADRQNLTHAKIHPIDTSLSVEMLRESGKDPWNEPALTGGVFESFVVNQIVPEIEWSSTKPDAFYWRTKDKDPKEVDLVLKRDEELIGIEMKSSEKLHQGDFQGLQALKDSMGDKFKRG…	GDFSKVFIVHGHDGELRERVARIIERQGLKAVILNEQSNHGQTIIEKLETEGNAAGAVCLFTADDEGKSRVEQLARPRARQNVVFEAGYFIGRLGRENVTILVDKGIEIPSDLQGVVYTGTDNWEFRLLKELRSMGYSI	13	META7C049C36_240330.TIR_2.1	0	Inactive
BG1C0466	20.04	-0.22	Healthy	METAD1E3C486_259885	METAD1E3C486_259885.DUF1863.1	MAKKKVCCSFDYEHDGIYYNLLEAWNENDDIDFSINDCTPSEIQSESVSTIKQVLSTKIGQANYMIAIVGKHSNDKHPDSEEIGYRNWQAYEIAKNYEKGNGLVVVKLDSSYEAPDEAYGIGAEWVYSFNLEDILNALNELAK	GDYSKVFIVHGHNGELRERVARIIERQGLTAVVLNEQSNQGKTIIEKLEIEGDAAGAVCLFTADDEGRAQAEQSEKPRARQNVVFEAGYFIGRLGRENVAILVDKGIEIPSDLQGVVYTGTDSWEFGLLKELKSMGYSI	0	META40DCD9F7_284855.DUF1863.1	0.065868	Inactive
BG1C0466	20.04	-0.22	Healthy	METAD1E3C486_259890	METAD1E3C486_259890.TIR_2.1	MKVFISWSGNKSHKVAMIFREWLPSVIQSLEPYVSSEDIDKGARWSSDIAKELEDSTFGILCVTKDNLHAPWLSFEAGALSKTMDKSFVTPFLFDIKRSEVNGPILQFQSTVFEKEDIKKLIHTLNKACGESGISEAMLDKAFEVWYPTLEEELNSLKEDNENDLEKNIQEENHSTEIIEEILELSRDNQKLLRNPDSKLNDSIDELKERLDLTLSKVERNIDFEERRMPRKYKSMFMEELIHSILPDCQKQYAFLIVLSMVQDKLPWIYNIGKELLEMLSSENSIDVKRESINNFRRIMEVSFEHPMMREVYMRKKDDYILMRDMEHMLMELVGALEKEIID	STDPTESDIHYFNLLKAWNKSGSIDFRFTNSHEKTYQVRDSSSKATLFNRLETRLSASKNFLLIISDKTNYDRGILNWEIEKAVDYYELPVIIAYPGYSKISAPSELNSMWTKSLEERIKNERAHCIHIPFKKEPIFDA	1	EUBREC_RS12015.TIR_2.1	1.6012	Inactive
BG1C0466	20.04	-0.22	Healthy	METAD1E3C486_390660	METAD1E3C486_390660.TIR_2.1	MLVQTELPDGYHYETLADKRTFEYASSHLDEWVDSLPTPCIVDEAQRIPDLPLSVKGVIDKQTGSTPFFILTGSASITRDGLDGQDPLTRRSLRYTLYPLTRREINKNTDTSIIDLLWNGTPNANYHSETNRDTLARYMTVGGFPSYAMPSIPIAESDLRFSVKTDIDNVLGDTILPGERLDKAIADAILKELLAVPGGILNVKRISDTIHSNPSTIERYISIFMRRFLISALPNLRSAPGKQLFTRAKIHPVDTSFSVETIRQSGRDFHNDRVLFGELFESFAVNQIIPEIQWSDIHPDAFYWRETGNKPKEVDLVLLHDNQLVALEMKSNNTVDRKDFSGIAALRDSDKRFHRGYVLYTGDKVQQFTNNIWALPISSLWDSDGFQTATSDAEHYSLS…	RQYKVHITYKHDELHNSGIEAICAGLHTRNIPFSIDKYDILYRDNIQRYEEEIGVSNIVIMFVIPEYLKSLDCMYEMTQLFKNGNVENRVFPIVDMGDIPRNGDGLSQIKNHWNNEKNRKAEQIKNEPGNSTYLLSEIS	13	META7C049C36_240330.TIR_2.1	1.0908	Inactive
BG1C0466	20.04	-0.22	Healthy	METAD1E3C486_425925	METAD1E3C486_425925.TIR_2.1	MMNNELSHLHSILPSLQSGLYLLETELTDEEIVNYFKEYRFYSVYTEELLPSRGGTPFEMFIMSLCWQFDCKELEGLRLAIINSSGQQKENIIYETLMRVIKKMSNGRTSVLLLYGEPDLSSFRHEELAVLNYSVCHNGMTTLILSKKKSNGCLNQEENIVKYITLKSNYKMGNRQYKVHITYKHDKLHNLGIEAICAGLHTRNIPFSIDKYDILYRDNIQRYEEEIGVSNIVIMFVISEYLKSLDCMYEMTQLFKNGNVENRVFPIVDMGDIPRNGDGLSQIKNYWNDEKNRKAEQIKNEPGNSTYLLSEISKINDILKTMDEFWEYIVHTNTGDYTEMVADNANLLLNEIEKQINVSSVFQDNKFIPTTETAPKQSRRIFQHGDKSIYVENNSGTIN…	MRNKNQFISDALKWNWGIKLFVAHADIRISEDWSAEIKNALSSCDAGIAFLTDREAFKASTWCDQEIGWMLGRFEDKVLAMRFKLNGVYQDPYGPLGGRQAQPVAENESEDQIAAKIVDWCMTRESLRNKLCTSLVKVF	1	A0A011MUA0_9PROT.TIR_2.1	1.4094	Inactive
BG1C0466	20.04	-0.22	Healthy	METAD1E3C486_458810	METAD1E3C486_458810.TIR_2.1	MIKAFISHSSAQKEFAQELVNIIGRDYCKIDCFDFEPAYKSIDEIFKAIDSCTIFVLLISKEALASSWVQKEIYKAKDKLTSGQLEQFWPYIIDSSLKLDDVPSWMAKDECFNLKYFVSPEMLRKDIEQKIRRLIWRENPNIMARETTIIGRSIENEAFEDKRFSNRGRSLRGLIISGRNGVGKDAFAKQCLYKLGKPKEIEPYRISLDVKEGIENFIIYLNLYCREYSKSELEDILSSAPKEKANIAVKLLNKLYDSQTIVFVEDNMACVLPNREVSEWLVDVIENPELNKQIGLFIKSCISPNSYIESDYPKLAHIQLLPLNKNDRKKLFYQYAEFYNLTDITDSDVNFFVDKLLQSPSQILNAVEVCANRGVLVAKQDIEHLILLGTKKMKPLLDM…	SCPTVFISYSWDGDEHKRWVKDFADQLLSDGINVVVDQYDLSLGDRLPQFMEQSITDADYVLIICTPLYKEKADKRTGGVGYEGHIISDELFNHHNERKFIPVLRRGTFETALPKFCAGKLSIDLSETPFSQEQYHDLL	1	BT_3003.TIR_2.1	1.0923	Inactive
BG1C0466	20.04	-0.22	Healthy	METAD1E3C486_477035	METAD1E3C486_477035.DUF1863.1	MAKPKIFVSFDFENDRSYKYTLNMWNANSNFEFTCNDKSPSEIQSWNIPTVKAVLSRKINEATHIVVIVGKEANKLHKDRMLIGYRNWQNFEVAKAKELGKHIIAVQLNSLYEYPEELKNCGAKRVYSFNHDDIVSAIRGW	DKAMEIFMGSSSEAAEYMEGIAVHLENLKMKPLLWNATGKGIFIPNVNTIDSLIAIAERVDAAVFIFNADDKTWNDKSSLESTNTVRDNVLFEYGLFMGKLGKNNVCFICKGNPKVASDLKGITYINGDEGDYNVKSKI	1	META3C0CE0E5_239450.DUF1863.1	0.19781	Inactive
BG1C0466	20.04	-0.22	Healthy	METAD1E3C486_514505	METAD1E3C486_514505.TIR-like.1	MSDFEILQQLCETADELSKKYISSSSPDFKAWKTRADRLLIRRFGKDSYEFKSFNKISYSLSFFTSGTPDSAFVEACADGLRSAKAVLETYLDEFSDEGETGSTANVGDYSKVFIVHGHNGELRERVARIIERQGLTAVVLNEQSNQGKTIIEKLEIEGDAAGAVCLFTADDEGRAQAEQSEKPRARQNVVFEAGYFIGRLGRENVAILVDKGIEIPSDLQGVVYTGTDSWEFGLLKELKSMGYSIDFNKMDI	MDRNSTRLGDDLNSFMTGTLINSDFVICLLDNEYLERMDTPGTGVFQEVNEIKKNKNNIQIIPIHVYGHDQPSGVFNKLKYITININNPDDNKNITAYQQLLDKIFSNTDTVNMLKPKGYKCGIDNLIKKAFIQENRNF	0	META102FD299_64095.TIR-like.1	0.0093921	Inactive
BG1C0466	20.04	-0.22	Healthy	METAD1E3C486_536325	METAD1E3C486_536325.DUF1863.1	MAHKTFISYKYSEARDLRDAIIDSLGGDATYYKGETSDSPDLTDTTTENIKKVLRDKMYDTSVTIVIISPNMKKSKWIDWEIEYSLKSTTRKGRKSHTNGVVGVIMKYDGGYDWFRETRINDDGCHSVSYKESKVYDIINNNRFNQNPKVYSCNKCKTVNSLSGSYIAYVDEETFLSNPSKYIDNAYDKSENDASGYDLTKSR	SDANLFLSYNHADNDFLDGKIVDLAKTIVESYRFLTSHDVSLFIDSESINWGDDWRSALRSSVDSTNFFMPAVTPNYLSSQACREEYLQFEARLSETTQNRILPLMWQQLPNFNQNNADPVLNSIKQTQWINVESLQDL	1	CLOHYLEM_07548.DUF1863.1	0.41521	Inactive
BG1C0466	20.04	-0.22	Healthy	METAD1E3C486_57850	METAD1E3C486_57850.TIR_2.1	MYQIRIDCFDEKLKGIRTLYEYDFLSSNQVLVNVILPYLKGDLFIFAGAKIEDQNIRKVEIYETEKSIKQTVDEANHANQMFIPYTKENILCDEDLSNVTRLLIQEGSEILRQQEKNEKKEEKLQVKKPMLFISHSSADEAIASSLVAMLRTLGFNKKNLFCSSVPGYDIPEGEDIYDALATKFMEYDIYVILLLSKNYYDSVACLNEMGATWVLKAKYSTIVCPGFTVPEIKGAVNPRKMAVVLGDSKRVNGKLNQLKDHLIDFFHLPEVEDDTIWENDRNEFLKSIEMKK	QNYKIFLSHKSDDARFTNFIYKLLEQRGARKTDFFYTSADDNTEKYNDITSLSTQIKNNIVDDKSLIVYLATPLFKKSEFCLFEAGAGWATRGIEDYKIIGLRYEDIPQYLTNGKSEFSFLTNSEKSIELNKRTYLYLI	0	DORLON_01619.TIR_2.1	1.189	Inactive
BG1C0466	20.04	-0.22	Healthy	METAD1E3C486_03340	METAD1E3C486_03340.TIR_2.1	MQFTKYDLGQLDKGRVVEIILKGNAANVRLMDSSNFNNYRNGRNHRYIGGLAKKSPVRLQTTHSAHWYVAIDLAGLGGRVQSSVRVLPAPLPQIENRPLAEVPSLVHNNGLIMNEDAGIEPEYDVFISHASEDKDEVVRPLANALKNLGIKVWYDEFEMRIGDSLRRKIDKGLANSRFGIVVVSRDFIKKGWTNYELDGIITKAVSGEQIILPIWHNITKKEVIDYSPSLADKLARNTAIDTVEDIAKEIADVIKTNR	KPYDIFISHSHNNQREAEILAAWLTKHKGLSCFVDSFVWGSADELLKEIDNKYCKNYRKNTYDYTKRNFTTSHVHAILSMSLFKIINESSYCIFIESSESLNLICLGKKKTFSPWLYEEVEYMKTLVPKEAKLKLFCKA	35	META7C049C36_42220.TIR_2.1	0.32498	v-cADPR-x
BG1C0466	20.04	-0.22	Healthy	METAD1E3C486_274415	METAD1E3C486_274415.TIR_2.1	MPGALPQARDLPLSSAPSLLHQVDDDFADDEVYDVFISHASEDKEEVVRPLANALRKAGLKVWYDEFELQIGDSLRRKIDQGLAKSRFGIVVISPNFIRKGWTNYELDGLITRAVTGDQILLPIWHHISKKEVIEFSPSLADKLARNTATDTVEDVASEISQMILGA	ANAAKDFCYYNLLKAWKAADLSFPFVDSHNKTYSVRDGSDWEQTLKPRLHERLNASANVVLFLSSETKYSRALREEIDYAINTKGLPIIVVYPELSTKADIHTPSGFTTKVKKIWDKLPVFRDYKYKVPVLHVPYNKAL	1	META7C049C36_42220.TIR_2.1	0	v-cADPR-x
BG1C0466	20.04	-0.22	Healthy	METAD1E3C486_455175	METAD1E3C486_455175.TIR_2.1	MKIFISWSGTKSQEVAKILKQWIPCVIQSVEPYFSSADIDKGARWSTDIAKELQDASFGILCVTKDNLSSSWLNFEAGALSKSIEQSKVCPFLVDLKPSDIQNSPILQFQMASATKDDVFKLFKSINSNLGDVKLAENVLGTTFETFWPKIEEALKSVSSISESSTPTKKENQDAQAPIEEILELVRYQHKLLKSPEELLPPQYLADVFRRTNRALPKNVVQEIEEHLHIIDMIVSDVLTDSKVKTVPDDEEFSPERISCIGKLQEITARTHRILSLLRRYLRNSDFMF	SDANLFLSYNHADNDFLDGKIVDLAKTIVESYRFLTSHDVSLFIDSESINWGDDWRSALRSSVDSTNFFMPAVTPNYLSSQACREEYLQFEARLSETTQNRILPLMWQQLPNFNQNNADPVLNSIKQTQWINVESLQDL	1	I4EUT0_9ACTN.TIR_2.1	1.4802	ADPR
BG1C0466	20.04	-0.22	Healthy	METAD1E3C486_119075	METAD1E3C486_119075.TIR_2.1	MFFSRITLEDKLGQEYEPYIFAALNSARVMLAVGTDYEYYNAPWVKNEWSRYLQLIAAGQKKSLIPCYKNIDAHDMPKEFAKLQAQDLGKIGATQDLLRGIDKLLGRTAAPAPAPQPQTADPKAPLLKRAGMYLADGDFASARQYANRVLDLDPEEPHAYMYLLLAELKIKTVNEEALVSAPRPLETYPDYCKACRFAAGSYKQTLDELRMKQKKLLYTRAVSDQPMAESENDMIALAARFDALGDYVDSKSRSSALMLKVSSLREERKKKQQEEQRRQEEAAARKHQEQADREEQARQRAERDEAERRSREEEKQRRRSRGVALHIGLCAALAAFVAFSSVFRAILAADSGGTYLCVLGIYLIFTILQGIIMRSHKTPEAFANLPAAGGVIYAILVII…	PEYDVFVSHAWEDKADFVEAFVQALKDREIKVWYDKSKIKWGDSMRARIDDGLRKSKFGVAILSPNYIAEGKYWTKAELDGLFQMESINGKTLLPIWHNLTKKQVMDYSPILASKLAMTTATMTAEEIADELLDMLSSE	1	NA	>1.75	Unassigned
BG1C0466	20.93	-0.19	Healthy	META8344E514_144875	META8344E514_144875.TIR_2.1	MPVYFYRDEENAIREIDTSQSDKTFILLLVDQDMYLSEVWKKYIAEKLLPLLDHSNKNVCLASISLFKYAYELNPKLGKYQFLSFNNESVYMHWNEFMMRLYDILIRFIDDKATKQQTIFISHSKQDDDKYGLRLATGLRDYLLEQGTKLSSFFDVNSIMEGYNFENQIINSVDSSIMVVIFSNAYSSREWCVKEILQAKKKKIPLIVVFAVTGDIDRTFPYIGNVPATIYRNDWNPVINLLLRTTLYNRNQSKLLDKLKGDGMEILPFMPDAYCLSYYKDKHDVDILYPEPPLGWCEKEVLDEIKGNIKSFVTPMLLNSTMIDLKKRNIAISISNTDDYYRKGIGQEMINDVVVELLRHIFISNGHIVYGGDLSKNGFTELFRSLSYQYGQYHHTHTA…	TDTVIFISHKSDDKKYGDALERFITGLGVKDNQLVYTSHPLHKIPLDASIYEYLRSHFNSTLFMIILWSDKYLESPACLNEMGAAWVTQTDYTNIYVPSFSFGNPKYHECAVDTKKMGAVLNGDEHCKASMIELKNKIE	0	BXY_39720.TIR_2.2	0.963	Inactive
BG1C0466	20.93	-0.19	Healthy	META8344E514_173935	META8344E514_173935.TIR_2.1	MNIPKVFISYAHDTEEFADKVLEFSNKLRKRNIDANIDQYEESPPEGWARWMDNQIENSDYVLIICTQLYYDRVMNFKSGQGKGVNWEVNIIYQHLYEACCNNTKFIPIIFNDYNTTNILKPIQSSTYYYIDREKDFNKLCNRLKGIKNTIKPPLGGEDKSILEHKERKNMFITSMIDVKTWDKAKWCGIAYMFDPRNERPPVMALVYRDRKSATTIFKEWKKYCGEDIFNDIEISIIEKKNIGSQDGYFVHVTSNMKECIKKAEKQGMLIDETLYGVVSRYQYMDIDIFNNNLAIFKKQLESNKNFFIAPAVLVDKSETPTVGNIEVDISLKIKMNNIKFINFEDLSKNDIEYSVVMMPNKK	MVYRTRTYIAADWDGDRDAVDQLHKWNDSNYWGLSFTDAHDLQQSRDSSLPCSIKSSLKERMDHSKCFVLIVGDSTDTVTKGSCRYCGSYNSWTSSCARMHSVNYRSYIKYECDKAVEAGIDIVVLYNDTRVDRSKCPE	34	ANACOL_02507.TIR_2.1	1.232	Inactive
BG1C0466	20.93	-0.19	Healthy	META8344E514_191010	META8344E514_191010.TIR_2.1	MMNNELSHLHSILPSLQSGLYLLETELTDEEIVNYFKEYRFYSVYTEELLPSRGGTPFEMFIMSLCWQFDCKELEGLRLAIINSSGQQKENIIYETLMRVIKKMSNGRTSVLLLYGEPDLSSFRHEELAVLNYSVCHNGMTTLILSKKKSNGCLNQEENIVKYITLKSNYKMGNRQYKVHITYKHDKLHNLGIEAICAGLHTRNIPFSIDKYDILYRDNIQRYEEEIGVSNIVIMFVISEYLKSLDCMYEMTQLFKNGNVENRVFPIVDMGDIPRNGDGLSQIKNYWNDEKNRKAEQIKNEPGNSTYLLSEISKINDILKTMDEFWEYIVHTNTGDYTEMVADNANLLLNEIEKQINVSSVFQDNKFIPTTETAPKQSRRIFQHGDKSIYVENNSGTIN…	NKYDIFISYRREGGYDTAKHLNDLLVRDGYKVSFDIDTLRNGDFDIQLLKRIDQCNDFILIVDIHAFDRTLDSTFNPKNDWMRNELAYALKKNKNIIPVFLSGVKGFPENLPKDVEGIIKKNGPEYNRYYFNDFYEKLK	1	A0A011MUA0_9PROT.TIR_2.1	1.4094	Inactive
BG1C0466	20.93	-0.19	Healthy	META8344E514_230525	META8344E514_230525.TIR-like.1	MATTPKAQNNYKKITKLDLSNQNLTSFPDYVFKMTNLRKLILHNNHISKIPPQIKALSKLMVLDLSNNELSTIGYQVLKLPKLKILNLCYNQIVCLPNGIKEVGIKQLLLSNNRLSRLNIGGFRKLERLTINNNELNIVALEGVYPFLKDIWMGNNPIKRIAITKTNAPTLRGIYTYTYSCNIKNVAENYKPLMLTKGNAIDIFLGKLKTDNKNVKIKMSIDMNETIKSRLEKLDQLLQDYIYKKKQQVNSYEAIDAFQEWYGEACAVFVKYFGKSDVYIDKFCKIDVTGNGYSLEDSYQEAYPIYKIYIEKLNDMSTGKNDIQMSKTSNNKVFIVHGHDSLKAEVELFLTKLGLEPIILHKQANMGKTIIEKIEKYTDVGFGIVLYTPDDEGRVKGNS…	DLRDVFLCHAWDDRQGVAKELHDLLESAGVKVWFSEKDLALGVPMMRAIDKGLANSRIGLVLVTPALLNRLPKEGVADKELSALLAGNQLVPIVHNTTYEALRNVSPLLASRSGLDTGEDTLAVVATKIAELITV	0	META102FD299_64095.TIR-like.1	0.89311	Inactive
BG1C0466	20.93	-0.19	Healthy	META8344E514_394900	META8344E514_394900.TIR-like.1	MIDKDKLISLLISKEIPVKTTRRYKTIGYRIKLESGTAVYVYDSGGFFCQGNNADQVRKAIEDEIIDEPNNKVFVVYGHDKTARNQLQRLLEELNLEPIFLDNQPIGGRTVIEQLMEYIPCANFGIVLMTPDDIGYPKNKQDRPQPRARQNVVLELGMLLMKFGRSRTAILLKEADPPIEKPSDINGILYLPYKEDVFEIKQKLIREMNSKGYEMEQSK	ENLCVFICFAAKDRYTIAEPIVHHLKSYGIDIWYDRYTMVLGDNRVEKNLKEGAEKCNYALIIISENTINSKCAMEEINVIKRRYYSSNVIVFPVLYEISPMNLPSKLQWIKELIFKEVDRKSGTREICNHIACKITGD	0	META102FD299_64095.TIR-like.1	1.1296	Inactive
BG1C0466	20.93	-0.19	Healthy	META8344E514_412800	META8344E514_412800.TIR_2.1	MYQIRIDCFDEKLKGIRTLYEYDFLSSNQVLVNVILPYLKGDLFIFAGAKIEDQNIRKVEIYETEKSIKQTVDEANHANQMFIPYTKENILCDEDLSNVTRLLIQEGSEILRQQEKNEKKEEKLQVKKPMLFISHSSADEAIASSLVAMLRTLGFNKKNLFCSSVPGYDIPEGEDIYDALATKFMEYDIYVILLLSKNYYDSVACLNEMGATWVLKAKYSTIVCPGFTVPEIKGAVNPRKMAVVLGDSKRVNGKLNQLKDHLIDFFHLPEVEDDTIWENDRNEFLKSIEMKK	SGSNKVFIVHGHDEAVKESVARFLEKCGFEAIILHEQADGGRTIIEKIVCYQSYQIDWCFLYARRNPGFYYFKRIIAKNY	0	DORLON_01619.TIR_2.1	1.189	Inactive
BG1C0466	20.93	-0.19	Healthy	META8344E514_445170	META8344E514_445170.TIR_2.1	MYHTNKIFVSYTLKDKELTIEHLRRLKTQVSLLSDTYIDILDNDSVDWQQRVNDELNVCDNLWLIATPHARKSIWVNHELKIMCNLQKKITPISVDSIDIVSKLPKMRHKVFISYHHTNDQWAKDRLVALNEQFQFFIDASVDIGDIPEDWDDEKIRREIRDNYLRNSTVTLLLVGAETKNRKHVDWELFSSMYDGQLNKRSGIVVIMLPSTSCTSCHASFENEKTAVFPHINQWTLVTSRSEYERLYPFLPPRIIDQFMKGDVKISIANWNHLTVEKLALLIDNAANNRMNNNYDMSRQMRRRNN	TDANLFLSYCHADNDHLKGAILQFVNDIIDEYNYETSNTLGLFVDKTSINWGEDWRQALDRGIGNANIILPIITPRYVRSEACRKELLDFNTRVTEHGPNRILPLMLQSIDGMTGISDRDPVWDIAHNRQYLPVGDLRL	0	PROVRETT_05792.TIR_2.1	1.47	Inactive
BG1C0466	20.93	-0.19	Healthy	META8344E514_445170	META8344E514_445170.DUF1863.2	MYHTNKIFVSYTLKDKELTIEHLRRLKTQVSLLSDTYIDILDNDSVDWQQRVNDELNVCDNLWLIATPHARKSIWVNHELKIMCNLQKKITPISVDSIDIVSKLPKMRHKVFISYHHTNDQWAKDRLVALNEQFQFFIDASVDIGDIPEDWDDEKIRREIRDNYLRNSTVTLLLVGAETKNRKHVDWELFSSMYDGQLNKRSGIVVIMLPSTSCTSCHASFENEKTAVFPHINQWTLVTSRSEYERLYPFLPPRIIDQFMKGDVKISIANWNHLTVEKLALLIDNAANNRMNNNYDMSRQMRRRNN	NEIWVFLSHSNKDYEKVCQVRNMLEDENLRPLMFFLHCLNDEDEIDDLIKREIDCRTRFILCDSENARNSEWVQKEVNYIKSKERIYETIDLNKPVDEIKKTLQQFVTKTRIFVSYNREEVQLAKSFVLRMKKYDFNVY	1	META650EBBEB_147175.DUF1863.1	1.43	Inactive
BG1C0466	20.93	-0.19	Healthy	META8344E514_445175	META8344E514_445175.TIR_2.1	MYMSDEWRMYADSKLTQYRVNDDTKVYAVGLYKYAFELSARLSKNQFLNFNTTALLPVWDEFQTRLFDTLIRFVTDFNNADDDHRYKQLSIFISHAKKDGKRMAEDLRDYLVQSGSKLSSFFDVNSIMEGYNFEDQLIDNVKQSIMVVIFTSEYSSREWCIREIMKARESKRPIVIVYAIDGPVDRTFPYIGNIPSISYKGNWLPVINLLLKTTLNQYHQELLLGEYKDSKTLITTTAPDAFSLTFFAEIPNTDELNIIYPEPPIGKDEMVILKRVRGGDKTTFCTPMQYRRLGIDLKKRNVAISVSDNDDLFSKGIGQEMLKDATIEIIRHIFISNGKIVYGGNIEENGFTTLFRELALQYGDYCQKYNEDGSQALLTNEHFVTSFIAWPYHTEITRD…	TKTRIFVSYNREEVQLAKSFVLRMKKYDFNVYMDMLYDIFQEYNQDYKTDTLRNLNMTSRKGVVVAFVNERIFMSSNFIPGSCRYELIQAIKNAEAQGLEKPNTIVFAKNKRIIEKLTSDSMLFPLSKGLIVSLDNVDE	1	BXY_39720.TIR_2.2	1.0384	Inactive
BG1C0466	20.93	-0.19	Healthy	META8344E514_452215	META8344E514_452215.TIR_2.1	MTQKEIWIFLSHSYDDYDRVRCVRNMLEDFGMRPIMFFLKCLSEEKEIDNLIKREIDCRTRFILCDSPNARKSDWVQKEVEYIKTKGKGIEIIDVNDTDENIKKKLFSYQRKNHLYISYAREQRILAQQITQRLRKYDFNVFLDIDRVSFGMNFAEVIKEGIQQAIGHGKLIALLGTKSAQWTLKDLEYAIKLDVDKDSIIPIFLNEEAKRQFADMLKDFSSIDLSNIPNVTSLHIVNSLLPLLFEWGDILTYANNFRYGIGCKKDEEEADMLSSLYVSELEEKDVEFNGPGLELRLADIYGRGYGVKQDLNKAKAYLAEAHHCWGVDISAQLQELVKEQK	MKHQVFISYSRKDREMADTLCEILKDNGIDYWIDKEGIYSSSNYKELVVDAIEVSQAVIFISSVNSNASINVIREIGYAVNMNKPILPLMLDDAPYAKSIRLDMSDIDQINFRHPMASSKKLITSLMYVVNK	34	COPEUT_02742.TIR_2.1	1.1398	Inactive
BG1C0466	20.93	-0.19	Healthy	META8344E514_452215	META8344E514_452215.TIR_2.2	MTQKEIWIFLSHSYDDYDRVRCVRNMLEDFGMRPIMFFLKCLSEEKEIDNLIKREIDCRTRFILCDSPNARKSDWVQKEVEYIKTKGKGIEIIDVNDTDENIKKKLFSYQRKNHLYISYAREQRILAQQITQRLRKYDFNVFLDIDRVSFGMNFAEVIKEGIQQAIGHGKLIALLGTKSAQWTLKDLEYAIKLDVDKDSIIPIFLNEEAKRQFADMLKDFSSIDLSNIPNVTSLHIVNSLLPLLFEWGDILTYANNFRYGIGCKKDEEEADMLSSLYVSELEEKDVEFNGPGLELRLADIYGRGYGVKQDLNKAKAYLAEAHHCWGVDISAQLQELVKEQK	NATPDFVYYNQLRAWKGADSSFPFVDAHAKTYNVRDDSSWDTLKKRLYERLDASKNIVLFLSSNTKNSQALREEIDYGINTKGLPVIVIYPDFKEKSDIWGTNGMKKQVTDLWDNLPIFRDSMSEVATLHVPYKKTLIT	1	K9Q5L4_9CYAN.TIR_2.2	1.4596	Inactive
BG1C0466	20.93	-0.19	Healthy	META8344E514_452220	META8344E514_452220.TIR_2.1	MKYKAFISYRRSDCSELAQLVKLAIEEQGYNEDDIFLDLNSIHEGEFPTHIEEALHNTEFFILLISKNSFKHSAEKDYYLEEIKLALELKLRIIPVFYGSVNINNLEIPQEFVDKNFKLKNGISYVPEYSDAFKRKLSEFMKPNGIWNLLKMPTLILTIYALLTICGFVIMYIYDNYFMPEKELVETVVENVQVDEGKLVYFTPKETFSYITSSKEIKCFTNKNNPLITSTINLDQTTQVGFWTVSIGLMYEMSRTRLKPHGNSKSVLAYVAVGVSVVAGFGLGCTLERMAFPKQYSSALLEKLHQQVFWQKIMNRLYFKPNIELIE	EEYDVFVSHAWEDKEDFVDEFVDELKKQGLKVWYDTNKLKWGDSMREKIDTGLAKSRYVIVVLSPNYIAEHKYWTKAELNGLFQVESINGKVILPIWHNLTKKQVVEYSPIIADRKAMTTASMTAEEIAVQLKELFTPE	24	A0A1Y4TYN4_9FIRM.TIR_2.1	1.299	Inactive
BG1C0466	20.93	-0.19	Healthy	META8344E514_452230	META8344E514_452230.DUF1863.1	MTQHFKYFAFISYSSHDIAWGKKLQKKLEGYRMPSTLCSEHGWQRNPIKPVFFAPTDIQPGDLDEELKERLKASRNLIVICSPHSAKSDWVGKEIAFFHSLGRASSIHFFIVDGIPHSGNSETECFNPIVKTLEIPEILGANIHEKVFKSPWLNRERAYIQLITKLLGVEFDSIWQRHRRLLRQKITTWCLGVFAVLAALVGVGITSQPINVEVSLNETTTHNKHLPPLKDAIVTLCLDNETKTDTLSSLDNKALFANIPHSFIGKRACVKIECKDWLPVDTTFILTKNPIINIARNPECYGNVKFLLWNLKKEKGMGNVKVEIAGQTSTSDANGNVKMQIPLKNQREKYQVLCNLDLDNNILVMPTTQSTALIVKE	VYILALQNRIYFAEKLLEDIKNARIISKPFVDETVTEIATDVKRRIAGADIILAIIDEKSNNSVMFNTELQLALMESRKNRNKMLIPIILDDVAVPVTIEDTLYIKCNSESEEDLEKTKLKIVRMMEHKRYIVKKQKLR	34	Bovatus_RS13830.DUF1863.1	0.83978	Inactive
BG1C0466	20.93	-0.19	Healthy	META8344E514_464345	META8344E514_464345.TIR_2.1	MGYVFVSYSRQQSAAADTLIDWMERHGIAVWKDTASMPAGVAWRRQVTEAIRGADLVVMCVSRLWYGSQACRDEEDQAAHYHRPQVRIPVDPGLFDPTRAVAAIQAAWDAVTPEDRLAGELETAAGDWANRGGRPRDLARGRALKAYRKAFGGARRNGRNGRNSTGAAASRPITEVAARYLTQSIRRGVLLRIFAALAALAIVCAGVTGVTFATRMRRIDAANAQANAESRQWDALRDALDDSPYTAMKTALAQPHDAATMRGTMVVAKMRMVLATHVPDDHGDAADPRFAGFDFPDKLDARRPDVLDDAGLSSGASAAKTRGYAVSPDGLEIAALDGADVRILDAKRGDALMTLTGADLKDAVSMAWSRDGSALAVRSSDGTATVWKVRAGTTVVKRT…	MAKKKVCCSFDYEHDGIYYNLLEAWNENDDIDFSINDCTPSEIQSESVSTIKQVLSTKIGQANYMIAIVGKHSNDKHPDSEEIGYRNWQAYEIAKNYEKGNGLVVVKLDSSYEAPDEAYGIGAEWVYSFNMEEILNSLN	1	A0A1W2AZT8_KIBAR.TIR_2.1	1.1493	Inactive
BG1C0466	20.93	-0.19	Healthy	META8344E514_484650	META8344E514_484650.TIR-like.1	MPIPINTEVGVKTMNVQDNKIFIVHGHNEALKQEVARMVEKQGLEAIILSEQANRGKTIIEKFEEHSDVGAAICLFTGDDYGKAKDATSENLRARQNVVFEAGYFMGKLGRENVIIVADKNLELPSDMQGVVYTDAGNWKTEVLQELDKIGYAIDFNKLFKK	DLKDIFLCHAWEDRKTTAKNLTDLLVENGTSVWFSENEVLLGTNLLREIDKGLAASRVGIVLVTTSFLKRIQGNGIADKELSALLSRDQLIPVLDGVTFEELYDVSPLLASRSGLNTSEETMEDIANKLSEVVSV	0	META102FD299_64095.TIR-like.1	0.50022	Inactive
BG1C0466	20.93	-0.19	Healthy	META8344E514_540735	META8344E514_540735.TIR-like.1	MNSCVVEASGNKVFIVHGHDEGTRDKVELLLLHIGLEPVILCSQPDKGLTIIEKIEEYTDVSFAIVLYTGCDVGKLKTETDLKLRARQNVVFEHGYLVNKLGRKRVVALVEDGVETPGDMSGVLYISLSDADWKQKVLREMGACGLHFDATRA	MQPGDSIIGKMKEGLEQYTTFFYFLPTNSLGSNMVAREWQSAQMSSVNSGLKFVPICLDDCNPPVIMKDLLYIDLYGIGIDEAIFQMKAVVNQENNYKPLEDKENLVAILHKNQILKSNLKLEQQYLVYKVLILLLYVI	0	META102FD299_64095.TIR-like.1	0.88072	Inactive
BG1C0466	20.93	-0.19	Healthy	META8344E514_54540	META8344E514_54540.TIR_2.1	MKFNKNDVQILSLLISAFAIMLTMFLTLRKSSLLKLDNVFVLELAVVLVSIMVSSYTLLIIKRVNPKKYIYLSYATCNHQDKEIADKIILVLNEQFKKLSKYRFEIITEDSIPFGNDIDITMKENIAKSEIVIVIVSSAYLESEWCINEFTIFSNDNNKRIIPVVTESFSYLAELPKDISNIKALSLIDCKLEEDFSKTIAMLAKDLVKQRKD	MAHKTFISYKYNESRFYRDQILDALGDDAVFYKGETSDSPNLTDTTTENIKNHLKQMIYDTTVTIIVLSPNMLQSNWIDWEISYSLKNISRDGRTSHTDGLLGVIPPFYGNYSWFISEINHPDGHVTVSYNEELTFPIM	1	B4W0R0_9CYAN.TIR_2.2	1.3192	Inactive
BG1C0466	20.93	-0.19	Healthy	META8344E514_567010	META8344E514_567010.TIR_2.1	MKKEFNFTWAALNLLGKSLYSNAWAAISELVANGLDAKATHVSVFIDARTKNDASIQIMDNGTGMRDEAIDTYVNVGYDRRDYYYHSDSPTEAQNNIMGRKGIGKLAALYLSKDYYIQTKTSDSAPTTWHLASDTHLAEKPYLILETGTDTDAIDPEWEQSPSGTLLILNHVDLTGLGEVAFNALSHNLANHFLSSSMQSQAIYLGLARNEKEYNKHEFHKVEKMIAFHNYAMILENLSPENEPKEIREIKEHGSTVLIPYPNSDESKQTKVQVSSFSSVKVKDRPSYQGIYEISSEFLDAKILRLRQDVKIVDGIAKIPYQLTGWIGFHSTLNNSQAQQNDSNFRKNKNYNPAQIRLYVRNKLAVSNVLDTLGITQAFTNYIEGEISFDLLDDDLLPD…	MRNKNQFISDALKWNWGIKLFVAHADIRISEDWSAEIKNALSSCDAGIAFLTDREAFKASTWCDQEIGWMLGRFEDKVLAMRFKLNGVYQDPYGPLGGRQAQPVAENESEDQIAAKIVDWCMTRESLRNKLCTSLVKAF	12	METAFAC6F24F_05170.TIR_2.1	0	Inactive
BG1C0466	20.93	-0.19	Healthy	META8344E514_640380	META8344E514_640380.TIR_2.1	MASKVFISWGGDLSKRLAEEVKNWLPSVLQFVRPYFTPDDIEKGARWESHIAQELATSNVGLICLTKDNINRPWILFEAGALSKNFGKSNVCTILFNVDSSQITGPLTSFQATRFDKTDFKKLIKTINETGGELKLDSKVLDEVFDMWWPRLEEKINQTIANYKDESHTEERPEREILEEILELTRMYAKRTPRRHEIAKRSLAQLISAIEMAQLKAIEREGFSIFLFEELYPALESLCMELECPSLFERLMMHRDKFMHR	MIYNLFISHSWAYGDAYDGLINLLNKRRYFEYRNYSVPKNDPIHNAKNDSQLRTAIRKQMQPVSCVLILAGVYSTYSKWINIEIELAKEMGKRIIAIEPWASQKTSQTVKNNADVIVGWNTESIVKAIRNY	1	A8FZS9_SHESH.TIR_2.1	1.3547	Inactive
BG1C0466	20.93	-0.19	Healthy	META8344E514_65890	META8344E514_65890.DUF1863.1	MSKPQIFVSFDFENDRNHKYTLNMWNANSSFEFTCNDKSPSEIQSRNIPTVKSVLSRKINEATHVIVIVGKEANKLHKDRELIGYRNWQNFEVAKAKELGKHIIAVQLNSLYEYPEELKNCGAKRVYSFNHDDIVSAIRGW	GLRDYHILISHSWDYSDDYRTIKSWLDSAGYFKWSDYSVPIENPIDSKSKAELKQRIANRISGCSCVIVLSGMYVAYSEWIDFEIETALRYNKPIIGVRPWGQLRVPDEVSSNADIMVGWTRDGIVSAVRRYAL	1	META3C0CE0E5_239450.DUF1863.1	0.074257	Inactive
BG1C0466	20.93	-0.19	Healthy	META8344E514_660800	META8344E514_660800.TIR_2.1	MIFISYNHGDQDVVDMIAKRLEIEFGRDNIFYDKWSMQPGDSIIGKMDEGLEKVTTFFYFLSSNSLNSNMVKKEWQAALTKSLYEGVKFVPIKVSDCKIPAILTDVYYIDLFSQGLDNTIEQMRSVISGSSRYTPLPDIDNLQVSIKYISTNEVEFKIFTTHFVESDASFGFVCKNPIESYEVRPLTETIYRSMQGETYKKLSDGREKAFKMQIGILQRSITPNQPFIGRLVSKQLPLQLEGILHIKSFEPVNFRELKINIEQ	VSSVSSLKEERRATLDVLLDLDVFPVATEHFVIQSKDGINDIERLIDDSDFFILLMGNEYGPKTKIGEFTGSWTEYELVYALEHARSNNTKIIIIELPELKRISSLSSSEKETLKTSEKNQLGFLDRLNGNTICQVADI	14	B4W0R0_9CYAN.TIR_2.2	1.2849	Inactive
BG1C0466	20.93	-0.19	Healthy	META8344E514_679785	META8344E514_679785.TIR_2.1	MRNKNQFISDALKWNWGIKLFVAHADIRISEDWSAEIKNALSSCDAGVAFLTDREAFKASTWCDQEIGWMLGRFEDKVLAMRFKLNGVYQDPYGPLGGRQAQPVAENESEDKIAAKIVDWCMTRESLRNKLCTSLVKAFAKARNWYQRDDIYQRLKLFIHSVSYKFSFCWKACITTSKLGAEKIEQLQSIPKCLIHCLDSLLHSLVSKANLPGGTVPTQTVLFVPLK	MAHKTFISYKYSESRFYRDQILDALGDDAVFYKGETSDSPNLTDTTTENIKNHLKQMIYDTTVTIIVLSPNMLQSNWIDWEISYSLKNISRDGRTSHTDGLLGVIPPFYGNYSWFISEINHPDGHVTVSYNEELTFPIM	1	A0A0H1RMF5_9RHIZ.TIR_2.1	1.5554	Inactive
BG1C0466	20.93	-0.19	Healthy	META8344E514_134010	META8344E514_134010.TIR_2.1	MHKIFISYSRQDYAAVVQLKDEIESLLGYGSCWIDLIGIESDRQFVDVIIDAIDKAVIFLFMYSKHSENSVWTRKEINYANSEKKRIVFLKIDDAEISKYYRFQFGGHDIIDIEDKKQKKKLLNDLTKWCGLVSPNQEQEQNQEQEPRMEQEPEQDFELKMDFNSNMAHNPNVDLKPRMHFKPKLKINYAKYINSISKCFSKNWASFTNYVSHSVCGVIIKGCVLMAILAFAFLFLGWSAVFILASLVFGVLWYSDEIQNKYPKVGKYILTIRSWSAKFLLGLNSLFSIFWFFTTWGDSDTDLLYFYSCILILSAALWLLMQLKLIDLGIKTKKEKIAYFGIFVFFYLFSFIVTLIGVYFKTTS	MAKKKVCCSFDYEHDGIYYNLLEAWNENDDIDFSINDCTPSEIQSESVSTIKQVLSTKIGQANYMIAIVGKHSNDKHPDSEEIGYRNWQAYEIAKNYEKGNGLVVVKLDSSYEAPDEAYGIGAEWVYSFNLEDILNALN	17	AMN69_RS28245.TIR_2.1	0.89311	cADPR
BG1C0466	20.93	-0.19	Healthy	META8344E514_50350	META8344E514_50350.DUF1863.1	MKNVFICHHSADVPKLRDLLDNLNSKGYQVRSSSLQEDKDNKVIHKGKHVSDATVARYIRRAIKWAGTFIVLIGEHTHERAWVNYEIKNAHLQGKKIIGVYKYGCAQNAELPEAYKRYGTSPIGWNSIDKLAGMIEGKVEPIELPDGTVSSNCIYPMKYIDC	MAKPKIFVSFDFENDRSYKYTLNMWNANSNFEFTCNDKSPSEIQSWNIPTVKAVLSRKINEATHVVVIVGKEANKLHKDRGLIGYRNWQNFEVAKAKELGKHIIAVQLNSLYEYPEELKNCGAKRVYSFNHDDIVRAIR	34	A0A1M5Q011_9FLAO.TIR_2.1	1.4802	ADPR
BG1C0466	20.93	-0.19	Healthy	META8344E514_452175	META8344E514_452175.TIR_2.1	MISAKGWCEQLKDAIDECNIVLFVASERANKSVNTANELSYAYEQKKHIIPFKLDTSTYHKAIALNLSSLHFLRYYEDPKKALADLVSTIKGINTPTVLGFNDIYMPHIPKEKEVQGKYLSQLVYGIFTANSISKSCGLIKEIMKLTSSNSSVLNNYLDKLLKIEKTLNYDVKRNQIINLITDLSEFNEENTERFEKILYYLLLMFLYYTINDQRSVTAIQSKVNLVFFERSLFERHSDTINNVFDKVKRVGFLVGGVAAMIGGQNGVGRACIHQVTNEEKLNLMSTSSEISDLEDLFESFKIAVQSVRIK	MRNKNQFISDALKWNWGIKLFVAHADIRISEDWSAEIKNALSSCDAGVAFLTDREAFKASTWCDQEIGWMLGRFEDKVLAMRFKLNGVYQDPYGPLGGRQAQPVAENESEDKIAAKIVDWCMTRESLRNKLCTSLVKAF	15	NA	>1.75	Unassigned
BG1C0466	20.93	-0.19	Healthy	META8344E514_663620	META8344E514_663620.TIR_2.1	MDAYLEEYGITSFVAHEDINPTKEWQKEIQRALNSMDCMSAMLYDGFHQSYWCDQEVGVALRRSITVLPLILDHNPYGFLGEYQGIKIKGMRPTALAKEIFTILCDNSNTRSKYLSCLTSLLQSSNNTDDAKKWLELIEQIPNTDIDFWKYVQSHTNENEVLVEPEILKKLNGHFSHYNIPQIVRYIATTTDVNDLPF	TSNNKVFIVHGHDSLKTEVELFLMKLGLEPIILHKQANMGKTIIEKIEKYTDVGFGIVLYTPDDEGRLKGNTALSSRARQNVVFEHGYLIGKLGRDRVCALVVDNVEKPGDIDGIVYVNVDNNDSWKVALANDMKAVGF	34	NA	>1.75	Unassigned
BG1C0466	23	-0.37	Healthy	META51C4AD4A_144110	META51C4AD4A_144110.TIR_2.1	MGYVFVSYSRQQSAAADTLIDWMERHGIAVWKDTASMPAGVAWRRQVTEAIRGADLVVMCVSRLWYGSQACRDEEDQAAHYHRPQVRIPVDPGLFDPTRAVAAIQAAWDAVTPEDRLAGELETAAGDWANRGGRPRDLARGRALKAYRKAFGGARRNGRNGRNSTGAAASRPITEVAARYLTQSIRRGVLLRIFAALAALAIVCAGVTGVTFATRMRRIDAANAQANAESRQWDALRDALDDSPYTAMKTALAQPHDAATMRGTMVVAKMRMVLATHVPDDHGDAADPRFAGFDFPDKLDARRPDVLDDAGLSSGASAAKTRGYAVSPDGLEIAALDGADVRILDAKRGDALMTLTGADLKDAVSMAWSRDGSALAVRSSDGTATVWKVRAGTTVVKRT…	MTKRQVFYSFHFKNDSWRAGQVRNIGVVEGNTPVSSNDWEEVKRKGNVAVKRWINSHMEYRSCIIVLIGSETSSREWCRYEIEHAWKEGKGIVGIYVHHLKDFNGEQSTKGNNPFKLFYIDRTYNYIAERNYPVDGNEI	1	A0A1W2AZT8_KIBAR.TIR_2.1	1.1493	Inactive
BG1C0466	23	-0.37	Healthy	META51C4AD4A_174800	META51C4AD4A_174800.DUF1863.1	MARKTFISYKYSESCDVRDRIIRALGDDATYYKGEDGYSQDLSGYAAETIKEHLKKMIYDTSVTIVVLSPEMNDSAWIPWELEYSLKDVKRGDRYSHSNGIVAVVKKVDGSYSWLRRDVVQADGCHTHSFDESKIPKIISDNRSNQEPKEYACNCCKSIDWLSGSYISIINEDDFIDDPNRFIENAYEKSQRLENYRLTKRAS	QNYKIFLSHKSDDARFTNFIYKLLEQRGARKTDFFYTSADDNTEKYNDITSLSTQIKNNIVDDKSLIVYLATPLFKKSEFCLFEAGAGWATRGIEDYKIIGLRYEDIPQYLTNGKSEFSFLTNSEKSIELNKRTYLYLI	1	COLINT_03298.DUF1863.1	0.68271	Inactive
BG1C0466	23	-0.37	Healthy	META51C4AD4A_224160	META51C4AD4A_224160.TIR-like.1	MISPENHKKNTQTIKEINEDIQANREEYEKYLSNPSISQANPAISGDKIFIVHGHDNGLKNEVARFLEKLKLTPIILHEQASEGETIIEKIERYSNVGFGIVLYTPCDKGGLANDGAELKYRARQNVVFEHGYLIGKLQRKNVCALVKNDVEKPNDISGVVYVSYDESGAWKIEIAKELKAAGYNIDFNKLF	QNYKIFLSHKSDDARFTNFIYKLLEQRGARKTDFFYTSADDNTEKYNDITSLSTQIKNNIVDDKSLIVYLATPLFKKSEFCLFEAGAGWATRGIEDYKIIGLRYEDIPQYLTNGKSEFSFLTNSEKSIELNKRTYLYLI	0	META102FD299_64095.TIR-like.1	0.76925	Inactive
BG1C0466	23	-0.37	Healthy	META51C4AD4A_235200	META51C4AD4A_235200.TIR_2.1	MNRGLKYMKVFISWSGDTSLKVAQQLREWLPYVINSIKPYVSSEDIDKGARWSTDIAKELEDSTFGILCVTKDNLEAPWLSFEAGALSKTMEKSFVTPFLFDIKRSEIKGPILQFQSTIFEKDDIKKLVKTLNKACGESGIPDDRLEKTFNVWYPNLEENLNALKNSSKQNSGIDQANESVHSTEILEEILELSRDNQRLLRNPDEKMYEDLETVKKSLEDISRNNAIVSEQKRASRKYSSIVFEEIMHMNERNGTYGFLMTLSLFKADLPWIYDMGKELIDMLKGQYSIEEKKFAIKNFREMIDFTFSHPIMHELYFRNKSTMYIMKDLPFILSRYIDDIYEQYVEA	MTVVLIGKETLDREYVKYEIQESYKRGNAILAVNIGKIKDFNQTTTTSQSVIKIIGQKPDGEYLWFDEIIDGQYDYISDDGYNNLGTWIDSAAYKKGK	1	A8FZS9_SHESH.TIR_2.1	1.4401	Inactive
BG1C0466	23	-0.37	Healthy	META51C4AD4A_334470	META51C4AD4A_334470.TIR_2.1	MRVYILALQNRIYFAEKLLEDIKNARIISKPFVDETVTEIATDVKRRIAGADIILAIIDEKSNNSVMFNTELQLALMESRKNRNKMLIPIILDDVAVPVTIEDTLYIKCNSESEEDLEKTKLKIVRMMEHKRYIVKKQKLRENKSRTSSMVILTLAIEVFAVLFIVLLIKEPSFNIGHWDDKGIMISSLVGIMTTLSIATLSTSYLSIMKRRRQEDEEEEIEFYSRRLKRAIVPEESKQPQNNKTGNEETKKEIDALGRMMINLEDIKEFYTWSQKQAKASFILAVSMCISGFVLMVVAILLPVVFRLSFQMSIIPAVGGAITEVIAGTALIVYRNSLSQLNHYHKALHEDERFLSSVNLLGKFSTVEARDDMLREIIRSEIQMNLAVMHENVKLDSSS…	KFMAKRVFFSFYYENDLSRALVVKNNWALKENEESGFISNSEFERMKRDGDEAIERWIDKQIAGTSVTVVLIGSETLDSKYVQYAIKKSYELGNSIIALKIGKIKNLSQQTSISQSVVKIVGKKNNGELLWFDEIIDKE	1	AMN69_RS28755.TIR_2.2	1.6012	Inactive
BG1C0466	23	-0.37	Healthy	META51C4AD4A_372235	META51C4AD4A_372235.TIR-like.1	MIDKDKLISLLISKEIPVKTTRRYKTIGYRIKLESGTAVYVYDSGGFFCQGNNADQVRKAIEDEIIDEPNNKVFVVYGHDKTARNQLQRLLEELNLEPIFLDNQPIGGRTVIEQLMEYIPCANFGIVLMTPDDIGYPKNKQDRPQPRARQNVVLELGMLLMKFGRSRTAILLKEADPPIEKPSDINGILYLPYKEDVFEIKQKLIREMNSKGYEMEQSK	RLTRFTHTKQRKAKISDALKWNWGIKLFVAHADIRISEDWSAEIKDALSSCDAGIAFLTDREAFKASTWCDQEIGWMLGRSEDKVLAMRFKLNGVYQDPYGPLGGCQAQPVAENESEDQITAKIVGWCMTRESLQNKLC	0	META102FD299_64095.TIR-like.1	1.1296	Inactive
BG1C0466	23	-0.37	Healthy	META51C4AD4A_395210	META51C4AD4A_395210.TIR_2.1	MRNKNQFISDALKWNWGIKLFVAHADIRISEDWSAEIKNALSSCDAGVAFLTDREAFKASTWCDQEIGWMLGRFEDKVLAMRFKLNGVYQDPYGPLGGRQAQPVAENESEDKIAAKIVDWCMTRESLRNKLCTSLVKAFAKARNWYQRDDIYQRLKLFIHSVSYKFSFCWKACITTSKLGAEKIEQLQSIPKCLIHCLDSLLHSLVSKANLPGGTVPTQTVLFVPLK	MARRVFFSFYYENDLSRALVVKNNWALKENEESGFINKGEFERIKRDGEESIRRWIDKQLAGTSVTVVLIGSETLDSEYVQYEIEKSYERGNAIIALKIGKVKNLSQKTSISQSVVKIVGKKANGELLWFDEIIDGEYD	1	A0A0H1RMF5_9RHIZ.TIR_2.1	1.5554	Inactive
BG1C0466	23	-0.37	Healthy	META51C4AD4A_398815	META51C4AD4A_398815.TIR-like.1	MSDFEILQQLCETADELSKKYISSSSPDFKAWKTRADRLLIRRFGKDSYEFKSFNKISYSLSFFTSGTPDSAFVEACADGLRSAKAVLETYLDEFSDEGETGSTANVGDYSKVFIVHGHNGELRERVARIIERQGLTAVVLNEQSNQGKTIIEKLEIEGDAAGAVCLFTADDEGRAQAEQSEKPRARQNVVFEAGYFIGRLGRENVAILVDKGIEIPSDLQGVVYTGTDSWEFGLLKELKSMGYSIDFNKMDI	MIFLSHNSKDKPIVEPLAIRLRDAFGQENIFYDSWSIQPGDGIINQMNNGLEKCHFFFFFVSRNSLESKMVTMEWQNAVMKSAQDDVKIIPIRLDGSIMPTILLQTLYIDLFSNGLEVALTQMVDVVQGTNNFQPQNAE	0	META102FD299_64095.TIR-like.1	0.0093921	Inactive
BG1C0466	23	-0.37	Healthy	META51C4AD4A_443805	META51C4AD4A_443805.DUF1863.1	MSKPQIFVSFDFEKDRNHKYTLNMWNANSNFEFTCNDKSPSEIQSWNIPTVKAVLSRKINEATHVVVIVGKEANKLHKDRGLIGYRNWQNFEVAKAKELGKHIIAVQLNSLYEYPEELKNCGAKRVYSFNHDDIVRAIRGW	TDANLFLSYCHADNDHLKGAILQFVNDIIDEYNYETSNTLGLFVDKTSINWGEDWRQALDRGIGNANIILPIITPRYVRSEACRKELLDFNTRVTEHGPNRILPLMLQSIDGMTGISDRDPVWDIAHNRQYLPVGDLRL	0	META3C0CE0E5_239450.DUF1863.1	0.15481	Inactive
BG1C0466	23	-0.37	Healthy	META51C4AD4A_486805	META51C4AD4A_486805.TIR-like.1	MKISSQDSKLQVFVSSRCSNLDSNMEEINQYNIIRRSIKRILEDTGLFNVYIFEEAMASASSSQESYLNKIDRSDIILFLIDSRNGMQTDAITKEHNRAKDIGKPRLYIIYENGEMTSIQKELQGPDGVRYKTAKSLADIVDLAVESVICEVLENYSNFYMKQSIDLEEKKVDSVDSLTESFLKDDFLIDKFEYENTKSLFEQIADPRITDTNRISNEHSNEYDKIYSDFLLYRINKKKVLDLNWSKLARKDLFEESFYPYLEKRAKAFCAYHEGEYEEAYEILLKLYEELESSQIPKWYTQDILIDLRHLESKKNRLLNIVYSEEGIQKKISNIKTPLYYPLVDRFRENSFHKIIKERNKDNLRSEFSVVYGNSLGYIIGQYIYKQYITSISHCSIVH…	MAKRQVFFSFEYNKDAWRASQVRNMGKVDNSSTFSDNDWEEVKEKTDAKIREWIDNQMAKRSCLVVLIGATTSGRKWINYEIEKAYELNKGIVGIYIHGLKDKNGNQTTKGSNPFYNILIGKNKERLSKYVECYESPHL	0	BACUNI_00728.TIR_2.1	1.7108	Inactive
BG1C0466	23	-0.37	Healthy	META51C4AD4A_60210	META51C4AD4A_60210.TIR_2.1	MYNNICFSECNIVDLLGNLTVRNGIQKTSANTEAYICGGDNLDLTDVVAVSYAHEDISFNEKVIGFVNCLREKHGYNVIIDELLRQQETAIDFNEMMAKLIPNANKVIVILTPKYKKRADDFIGGVGYEYRIILNEISSKPKKFIFVSFDAIDDDLIHRIEPAALGNREIIYLSEDDEKWDELFSKLADRSIYQFSDVATVKSEPKSKIIEFTKTKDKADLFHFAQIKLAENRQLLEQFGPDSVVAITNPMSSAVNTWKTVKLNTIIPNNLEIVHEFEKCISLLSANEVEIYKKFKIHADAFELCTKGEIGREGVPRFPSDFEKMISEGD	TKTTVFISHKHDDLDEIKGLIGLLERKYNIKAYIDSLDKSMPKKTSGETASKIKQRINRCNKFILLATNGAVESKWCNWELGYGDAQKFDTDNIALFPIKPDKTNDYDYKGNEYMRIYPHIAYYYGSERYSNGTVIKEG	36	BACCOPRO_02043.TIR_2.1	1.2297	Inactive
BG1C0466	23	-0.37	Healthy	META51C4AD4A_70715	META51C4AD4A_70715.TIR_2.1	MYVRNKLAVSNVLDTLGITQAFTNYIEGEISFDLLDDDLLPDIATSSRQGYNQLDGRWRLLVSILRPLVRSLITRRNEISKSLRQDITETVKRAKDIAVRDYGEYIDEIPDIPSKTKIEVKGMMAMQLKGEVEAKQNYKIFLSHKSDDARFTNFIYKLLEQRGARKTDFFYTSADDNTEKYNDITSLSTQIKNNIVDDKSLIVYLATPLFKKSEFCLFEAGAGWATRGIEDYKIIGLRYEDIPQYLTNGKSEFSFLTNSEKSIELNKRTYLYLIDLFNHLIDHINKSREIKGEELVKRFDQPQFEDAVQMRKKRKTEKDYMDPMVIDYWDTYVAPGRAEYLASITTKESVRP	MYNSLNKLGVKIFYDKATLEWGDKFKDKIIEGTKKSEFAIIVISTNFFGREWTERELSEFLNRQNQNGQKLILPILHNITIEQLKEKYPSIADIQAIDSSKYTCDQIALLFARQFIKRLKAY	12	METAFAC6F24F_05170.TIR_2.1	0	Inactive
BG1C0466	23	-0.37	Healthy	META51C4AD4A_251620	META51C4AD4A_251620.TIR_2.1	MATFEEQLNNLLERTHSIKSPINAAAIGTDINEYNRPSEVWINDVEIFYNNYLKEHPLGDRMKTILFHRNLDAYKNLVGCLESISKDQDFINKMNGISMVSVPKYQAKTLPEFDVFISHANKDKEDLIEELYQSLNKLGIKIFYDKESLEWGDNWKDRILNGTKKAEFAIIVISENFFDREWTERELNEFLNRQNRNGQKLILPILHNITVSQLQEKYPSIADIQAIDSSKYSCDQIALLFARQLIKRLKSE	KKPMLFISHSSEDEAIASSLVTMLRTLGFNKRNLFCSSVPGYDIPEGEDIYDTLATKFMEYDIYVILLLSKNYYDSVACLNEMGATWVLKAKYSTIVCPDFTVPEIKGAVNPRKMAVVLDDSKRVNGKLNQLKDHLIEF	1	BTPA_BRUMB.TIR_2.2	0.92529	v-cADPR-x
BG1C0466	23	-0.37	Healthy	META51C4AD4A_432925	META51C4AD4A_432925.TIR_2.1	MATFEEQLNDLIKRGEKIYSQLGDILKTDITASQWMNDVNIFGDNYLKEHPLKKRLDSLLFHRLASAVGEVLACLKSIQSDTDFMNRMNGISTVSVPKYQAKDLPEYDVFISHANKDKENLIEKLYQSLNKLGIKIFYDKESLEWGDNWKDRILNGTKKAEFAIIVISENFFDREWTERELSEFLNRQNRNGQKLILPILHNITVAQLQEKYPSVADIQAIDSAKYSCDEIALLFARQLIKRLKSV	QNYKIFLSHKSDDARFTNFIYKLLEQRGARKTDFFYTSADDNTEKYNDITSLSTQIKNNIVDDKSLIVYLATPLFKKSEFCLFEAGAGWATRGIEDYKIIGLRYEDIPQYLTNGKSEFSFLTNSEKSIELNKRTYLYLI	1	BTPA_BRUMB.TIR_2.2	0.92529	v-cADPR-x
BG1C0466	23	-0.37	Healthy	META51C4AD4A_167545	META51C4AD4A_167545.TIR_2.1	MVVLGTKPEYFNAVWVKNEWSRYLALIRGGAKKVLIPAYRDMDPHDLPEEFSHLQAQDILRDVLKNGLDK	MAKRQVFFSFEYNKDAWRASQVRNMGKVDNSSTFSDNDWEEVKEKTDAKIREWIDNQMAKRSCLVVLIGATTSGRKWINYEIEKAYELNKGIVGIYIHGLKDKNGNQTTKGSNPFYNILIGKNKERLSKYVECYEAPHL	1	NA	>1.75	Unassigned
BG1C0466	23	-0.37	Healthy	META51C4AD4A_18550	META51C4AD4A_18550.TIR_2.1	MDRNSTRLGDDLNSFMTGTLINSDFVICLLDNEYLERMDTPGTGVFQEVNEIKKNKNNIQIIPIHVYGHDQPSGVFNKLKYITININNPDDNKIITAYQQLLDKIFSNTDTVNMLKPKGYKCGIDNLIKKAFIQENRNFNPRLSGTSTINTAFNNGIFSFGSGQQLFTTMWTHASNNEVYSYNVQNSNSQRKQYLYVCTQKKYEDINNPLDVNECLYIRWSPEKPFSNGTVLLWINEHKIMMVGKISDISKDSLKLTYKIL	MKYKAFISYRRSDCSELAQLVKLAIEEQGYNEDDIFLDLNSIHEGEFPTHIEEALHNTEFFILLISKNSFKHSAEKDYYLEEIKLALELKLRIIPVFYGSVNINNLEIPQEFVDKNFKLKNGISYVPEYSDAFKRKLSE	34	NA	>1.75	Unassigned
BG1C0466	23.98	-0.41	Healthy	METAF7365A95_172870	METAF7365A95_172870.TIR_2.1	MYQIRIDCFDEKLKGIRTLYEYDFLSSNQVLVNVILPYLKGDLFIFAGAKIEDQNIRKVEIYETEKSIKQTVDEANHANQMFIPYTKENILCDEDLSNVTRLLIQEGSEILRQQEKNEKKEEKLQVKKPMLFISHSSADEAIASSLVAMLRTLGFNKKNLFCSSVPGYDIPEGEDIYDALATKFMEYDIYVILLLSKNYYDSVACLNEMGATWVLKAKYSTIVCPGFTVPEIKGAVNPRKMAVVLGDSKRVNGKLNQLKDHLIDFFHLPEVEDDTIWENDRNEFLKSIEMKK	MIKAFLSHTSVDKDLVGLVHKKLTANNAWYDAANIENGESIPEKINEGLRIATHYVLFWSENAKNSPWVKAELNAAFVRFLASKCKFMIFCIDDTELPELLQPYRYDKVNKEDLDGSAEFIANTILSQDGSDIKLSEFV	0	DORLON_01619.TIR_2.1	1.189	Inactive
BG1C0466	23.98	-0.41	Healthy	METAF7365A95_220790	METAF7365A95_220790.TIR_2.1	MPVYFYRDEENAIREIDTSQSDKTFILLLVDQDMYLSEVWKKYIAEKLLPLLDHSNKNVCLASISLFKYAYELNPKLGKYQFLSFNNESVYMHWNEFMMRLYDILIRFIDDKATKQQTIFISHSKQDDDKYGLRLATGLRDYLLEQGTKLSSFFDVNSIMEGYNFENQIINSVDSSIMVVIFSNAYSSREWCVKEILQAKKKKIPLIVVFAVTGDIDRTFPYIGNVPATIYRNDWNPVINLLLRTTLYNRNQSKLLDKLKGDGMEILPFMPDAYCLSYYKDKHDVDILYPEPPLGWCEKEVLDEIKGNIKSFVTPMLLNSTMIDLKKRNIAISISNTDDYYRKGIGQEMINDVVVELLRHIFISNGHIVYGGDLSKNGFTELFRSLSYQYGQYHHTHTA…	MQFDVFISYAWGGPENTAHREWVRLLAAHLKQIGFHVGIDSEVDYGEDLTGFMREIEDAKRVLMIVDEGYVERADNYPDSGVGRETKTIQDVVDDRPNNWLSVLFVRNEKRLLPKWMEGRDPKYFDFSYRDRDGSFPGS	0	BXY_39720.TIR_2.2	0.963	Inactive
BG1C0466	23.98	-0.41	Healthy	METAF7365A95_220795	METAF7365A95_220795.TIR_2.1	MNSDIKKVFISYTLRDENVTIEKLQALKRQMPLNCDSFVDIIDNDSDDRQARVDKELWECDSFMQVKSPTIGESDWALYEIMRAWTRTIPVNVIDANSIKIIKRMTRHKVFISYHHANDQWAKDRLVELNNQYDIFIDCSVDTGDIPDDWDDQKIRAEIRDNYLQDSTVTILLVGTETKYRKHIDWELYSSMFDGAINKKSGIVVIMLPSTGCTYNQASHANEKTEVFPQVNSWEKIKTRSEFERCFPCMPDRIIDNLLAENASISVANWNQLNINQLKVLIDNAARDRSSNQYLSSG	PDYDVFISHANKDKEDLVEELYQSLKALGISIFYDKESLEWGDKWKDKILDGTKKAEFAIIVISENFFDREWTENELNEFLNRQNRNGQKLILPILHNITAEQLKEKYPSVEDIQGIPSDKYSCDQIALLFAKQLIKRL	0	L0J7W8_9MYCO.TIR_2.1	1.47	Inactive
BG1C0466	23.98	-0.41	Healthy	METAF7365A95_220795	METAF7365A95_220795.DUF1863.1	MNSDIKKVFISYTLRDENVTIEKLQALKRQMPLNCDSFVDIIDNDSDDRQARVDKELWECDSFMQVKSPTIGESDWALYEIMRAWTRTIPVNVIDANSIKIIKRMTRHKVFISYHHANDQWAKDRLVELNNQYDIFIDCSVDTGDIPDDWDDQKIRAEIRDNYLQDSTVTILLVGTETKYRKHIDWELYSSMFDGAINKKSGIVVIMLPSTGCTYNQASHANEKTEVFPQVNSWEKIKTRSEFERCFPCMPDRIIDNLLAENASISVANWNQLNINQLKVLIDNAARDRSSNQYLSSG	GDYSKVFIVHGHNGELRERVARIIERQGLTAVVLNEQSNQGKTIIEKLESEGDAAGAVCLFTADDEGRAQAEQSEKPRARQNVVFEAGYFIGRLGRENVAILVDKGIEIPSDLQGVVYTGTDSWEFGLLKELKSMGYSI	0	CLOHYLEM_07548.DUF1863.1	1.5473	Inactive
BG1C0466	23.98	-0.41	Healthy	METAF7365A95_259635	METAF7365A95_259635.TIR_2.1	MRNKNQFISDALKWNWGIKLFVAHADIRISEDWSAEIKNALSSCDAGVAFLTDREAFKASTWCDQEIGWMLGRFEDKVLAMRFKLNGVYQDPYGPLGGRQAQPVAENESEDKIAAKIVDWCMTRESLRNKLCTSLVKAFAKARNWYQRDDIYQRLKLFIHSVSYKFSFCWKACITTSKLGAEKIEQLQSIPKCLIHCLDSLLHSLVSKANLPGGTVPTQTVLFVPLK	MANSKIFVLLLGEKTKYLTKFVKWEVEHAIYLNLPIVVVNLNGKRNEDTTRMPSWLNNELCISCSFNSKIIQYSLEHWGDFHYKYKNDTRKKGKHYRWQDSVYKSLGL	1	A0A0H1RMF5_9RHIZ.TIR_2.1	1.5554	Inactive
BG1C0466	23.98	-0.41	Healthy	METAF7365A95_264350	METAF7365A95_264350.TIR_2.1	MRVYILALQNRIYFAEKLLEDIKNARIISKPFVDETVTEIATDVKRRIAGADIILAIIDEKSNNSVMFNTELQLALMESRKNRNKMLIPIILDDVAVPVTIEDTLYIKCNSESEEDLEKTKLKIVRMMEHKRYIVKKQKLRENKSRTSSMVILTLAIEVFAVLFIVLLIKEPSFNIGHWDDKGIMISSLVGIMTTLSIATLSTSYLSIMKRRRQEDEEEEIEFYSRRLKRAIVPEESKQPQNNKTGNEETKKEIDALGRMMINLEDIKEFYTWSQKQAKASFILAVSMCISGFVLMVVAILLPVVFRLSFQMSIIPAVGGAITEVIAGTALIVYRNSLSQLNHYHKALHEDERFLSSVNLLGKFSTVEARDDMLREIIRSEIQMNLAVMHENVKLDSSS…	MAHADIRISEDWSAEIKDALSSCDAGIAFLTDREAFKASTWCDQEIGWMLGRSEDKVLAMRFKLNGVYQDPYGPLGGCQAQPVAENESEDQITAKIVDWCMTRESLQNKLCTSLVKAFAKARNWYQRDDIYQRLKLFIH	1	AMN69_RS28755.TIR_2.2	1.6012	Inactive
BG1C0466	23.98	-0.41	Healthy	METAF7365A95_28185	METAF7365A95_28185.TIR-like.1	MSDFEILQQLCETADELSKKYISSSSPDFKAWKTRADRLLIRRFGKDSYEFKSFNKISYSLSFFTSGTPDSAFVEACADGLRSAKAVLETYLDEFSDEGETGSTANVGDYSKVFIVHGHNGELRERVARIIERQGLTAVVLNEQSNQGKTIIEKLEIEGDAAGAVCLFTADDEGRAQAEQSEKPRARQNVVFEAGYFIGRLGRENVAILVDKGIEIPSDLQGVVYTGTDSWEVGLLKELKSMGYSIDFNKMDI	MAGRKIFVSYKYADDNVENLNNSPWCNSTVRDYVDLLEGYLDGTDHIYKGESDGEDLSMYSEETIREKLRDRIYDSTLTIVMISPNMKDALKDERSQWIPWEVSFSLKETSRRNSSGRPVVSRANAMLAIVLPDGSGAY	0	META102FD299_64095.TIR-like.1	0	Inactive
BG1C0466	23.98	-0.41	Healthy	METAF7365A95_29830	METAF7365A95_29830.TIR_2.1	MMNNELSHLHSILPSLQSGLYLLETELTDEEIVNYFKEYRFYSVYTEELLPSRGGTPFEMFIMSLCWQFDCKELEGLRLAIINSSGQQKENIIYETLMRVIKKMSNGRTSVLLLYGEPDLSSFRHEELAVLNYSVCHNGMTTLILSKKKSNGCLNQEENIVKYITLKSNYKMGNRQYKVHITYKHDKLHNLGIEAICAGLHTRNIPFSIDKYDILYRDNIQRYEEEIGVSNIVIMFVISEYLKSLDCMYEMTQLFKNGNVENRVFPIVDMGDIPRNGDGLSQIKNYWNDEKNRKAEQIKNEPGNSTYLLSEISKINDILKTMDEFWEYIVHTNTGDYTEMVADNANLLLNEIEKQINVSSVFQDNKFIPTTETAPKQSRRIFQHGDKSIYVENNSGTIN…	PFNDSYLTPSEDPVYKAIKTAGEQAGFSCVRADEIRTPTDIKDDIFKLIEGSKIIVADLSGGNRNVYYEMGLAHARGRIVIPISGDDEKLPFDIGHIRTVFFHRDLHGIEGLTRDLTQVLNAVS	1	A0A011MUA0_9PROT.TIR_2.1	1.4094	Inactive
BG1C0466	23.98	-0.41	Healthy	METAF7365A95_300150	METAF7365A95_300150.TIR-like.1	MIDKDKLISLLISKEIPVKTTRRYKTIGYRIKLESGTAVYVYDSGGFFCQGNNADQVRKAIEDEIIDEPNNKVFVVYGHDKTARNQLQRLLEELNLEPIFLDNQPIGGRTVIEQLMEYIPCANFGIVLMTPDDIGYPKNKQDRPQPRARQNVVLELGMLLMKFGRSRTAILLKEADPPIEKPSDINGILYLPYKEDVFEIKQKLIREMNSKGYEMEQSK	KKYHVGVSYANEDQDIVKSVVKALESVGLTVFFDQKEATQLVGKNLTYTLPEIYRNCCEYCLMFVSNSYVSKKWTTYERDWLLDKRIELQRDDIFTDCIIPVFIDRMDMPGLNPGIVGFDIRKQSADDIARIMYEKIAG	0	META102FD299_64095.TIR-like.1	1.1296	Inactive
BG1C0466	23.98	-0.41	Healthy	METAF7365A95_383070	METAF7365A95_383070.TIR_2.1	MTTLKNHISVFISYAWNKQNKDFVDWLYTFLSDKNKVLEQKINIFMDRNSTRLGDDLNSFMTGTLINSDFVICLLDNEYLERMDTPGTGVFQEVNEIKKNKNNIQIIPIHVYGHDQPSGVFNKLKYITININNPDDNKNITAYQQLLDKIFSNTDTVNMLKPKGYKCGIDNLIKKAFIQENRNFNPRLSGTSTINTAFNNGIFSFGSGQQLFTTMWTHASNNEVYSYNVQNSNSQRKQYLYVCTQKKYEDINNPLDVNECLYIRWSPEKPFSNGTVLLWINEHKIMMVGKISDISKDSLKLTYKIL	KTPKIFISHSSYDTDYVSNIVELLEGLGIREDQLFCSSIPGYGIPLDEDIYDYLKQQFQDHDLHIIFVLSNKYYESPACLNEMGAAWILQNRYTAILLPGFDFKEIKGAINPAKIGIKLDGGLLDISEKLGQLKNSIVK	14	STRINF_00936.TIR_2.1	1.2849	Inactive
BG1C0466	23.98	-0.41	Healthy	METAF7365A95_417655	METAF7365A95_417655.TIR_2.1	MGYVFVSYSRQQSAAADTLIDWMERHGIAVWKDTASMPAGVAWRRQVTEAIRGADLVVMCVSRLWYGSQACRDEEDQAAHYHRPQVRIPVDPGLFDPTRAVAAIQAAWDAVTPEDRLAGELETAAGDWANRGGRPRDLARGRALKAYRKAFGGARRNGRNGRNSTGAAASRPITEVAARYLTQSIRRGVLLRIFAALAALAIVCAGVTGVTFATRMRRIDAANAQANAESRQWDALRDALDDSPYTAMKTALAQPHDAATMRGTMVVAKMRMVLATHVPDDHGDAADPRFAGFDFPDKLDARRPDVLDDAGLSSGASAAKTRGYAVSPDGLEIAALDGADVRILDAKRGDALMTLTGADLKDAVSMAWSRDGSALAVRSSDGTATVWKVRAGTTVVKRT…	MTYNLFISHSWVYGDAYDRLVDMLDAKPYFIYKNYSVPKNDPIHNARYDYQLRAAIKEQMQHASCVLILAGVYATYSKWINIEIELAQQMNKTIIAIEPWGSEKTSIVVKKAADKIVRWNTDSIVAAIRGY	1	A0A1W2AZT8_KIBAR.TIR_2.1	1.1493	Inactive
BG1C0466	23.98	-0.41	Healthy	METAF7365A95_79620	METAF7365A95_79620.TIR_2.1	MRDYGEYIDEIPDIPSKTKIEVKGMMAKQLKGEVEAKQNYKIFLSHKSDDARFTNFIYKLLEQRGARKTDFFYTSADDNTEKYNDITSLSTQIKNNIVDDKSLIVYLATPLFKKSEFCLFEAGAGWATRGIEDYKIIGLRYEDIPQYLTNGKSEFSFLTNSEKSIELNKRTYLYLIDLFNHLIDHINKSREIKGEELVKRFDQPQFEDAVQMRKKRKTEKDYMDPMVIDYWDTYVAPGLAEYLASITTKESVRP	IDAKIFISHCANDSEIGEKFLNFLLSLGYKKENIFYSSKYHNGVEIGKNFPNVVRDNFIGANIVVLLLTENFYNSYYCVCEEGAAWISVNKEIVPILLGNLNFGDMKGFIDSSTKSFSPKYSETEELYTYFAKRSCVDF	12	METAFAC6F24F_05170.TIR_2.1	0	Inactive
BG1C0466	23.98	-0.41	Healthy	METAF7365A95_238350	METAF7365A95_238350.TIR_2.1	MATFEEQLNNLLERTHSIKSPINAAAIGTDINEYNRPSEVWINDVEIFYNNYLKEHPLGDRMKTILFHRNLDAYKNLVGCLESISKDQDFINKMNGISMVSVPKYQAKTLPEFDVFISHANKDKEDLIEELYQSLNKLGIKIFYDKESLEWGDNWKDRILNGTKKAEFAIIVISENFFDREWTERELNEFLNRQNRNGQKLILPILHNITVSQLQEKYPSIADIQAIDSSKYSCDQIALLFARQLIKRLKSE	EESEIFLSHRRIDGEEITAKIYDKMLIQAKELTPFRDVVNVKVGDAAQEVIDERMENSDAFIFLHTARSGESEWILKELRFALLKQIPVLWVQIDNADVNILKVKPSDQPHLKYTTEDFFDEEKLTKIVDIMLQKAFEL	1	BTPA_BRUMB.TIR_2.2	0.92529	v-cADPR-x
BG1C0466	23.98	-0.41	Healthy	METAF7365A95_220785	METAF7365A95_220785.TIR_2.1	MYGNIDGYSKTFESGMQTIDEIIKAIGKSSIFVFFISKEALESKWVKDELSKVREFVDDGVIRFLPIIIDSNISHDDYRIKAWIRNEYNLQPYVNPVLVARRIKEVIRELSWREFPDLQNKETLFQGRDEELSMLKRKYYDGNMSCRRCLIISGFPPGIGRKKLMTEYIKSEIAPIKSKTYEPILVNLDENSSIEDLLFQLNDIVLVYPNDEVLNINTKDKKTKVDYVVKLLCTIDSMNEILIIRDNGVCVLSNGRLSDWFFDILCNANLPHKICLFVVSSYFVSSKTELALPSLISLKINPLKKDAVRVLFYAYTSLRKIPLISGIDSVIDKIPGLPSYVFRSAELMNITGSPQKLTLEIEKMLKDEEKSYVPIINQLKDTEDVFQLIVLMQFFEFIS…	GDFSKVFIVHGHDGELRERVARIIERQGLKAVILNEQSNHGQTIIEKLETEGNAAGAVCLFTADDEGKSRVEQLARPRARQNVVFEAGYFIGRLGRENVTILVDKGIEIPSDLQGVVYTGTDNWEFRLLKELRSMGYSI	1	NA	>1.75	Unassigned
BG1C0466	23.98	-0.41	Healthy	METAF7365A95_29640	METAF7365A95_29640.TIR_2.1	MDAYLEEYGITSFVAHEDINPTKEWQKEIQRALNSMDCMSAMLYDGFHQSYWCDQEVGVALRRSITVLPLILDHNPYGFLGEYQGIKIKGMRPTALAKEIFTILCDNSNTRSKYLSCLTSLLQSSNNTDDAKKWLELIEQIPNTDIDFWKYVQSHTNENEVLVEPEILKKLNGHFSHYNIPQIVRYIATTTDVNDLPF	MNTYNIFISHAWKYTEHYNKIVQWLNEAKNDDILTWKNYSVPEHDPLIDPNSSSGNTKLKN	34	NA	>1.75	Unassigned
BG1C0468	0.2	-0.58	Healthy	METAD38276BD_105935	METAD38276BD_105935.DUF1863.1	MAKRVFFSFYYENDLSRALVVKNNWALKENEESGFISNSEFERMKRDGDEAIERWIDKQIAGTSVTVVLIGSETLDSKYVQYAIKKSYELGNSIIALKIGKIKNLSQQTSISQSVVKIVGKKNNGELLWFDEIIDKEYDYIKNDGYNNLEKWINEVDKVKER	TDPVIFISHKSDDRKYGDALERFITGLGVKDNQLVYTSHPLHKIPLDASIYEYLRSHFNSTLFMIILWSDKYLESPACLNEMGAAWVTQTDYTNIYVPSFSFGNPKYHECAVDTKKMGAVLNGDEHCKASMIELKNKIE	1	K9Q5L4_9CYAN.TIR_2.4	1.3647	Inactive
BG1C0468	0.2	-0.58	Healthy	METAD38276BD_119305	METAD38276BD_119305.DUF1863.1	MSYRNKTYVAFASEDIKFYRLMEAWKANEKIDFNFFDAHDLFISRDTSKPETIKRNLRERMKNAKQVVLLGSGNTKRKGSDGVSFLAHEIDLIVEFNLPVVIANLDGDRTVDKNFIPKPLLDSEHYTVSVSFQPKIIKYALDNYCVNYYSSSNSGSYLYPTSVYTKLGL	KIPKIFISYSWSSDTLVIDLANRLVSHGVDVVLDKWDLKEGNDKYKFMERCVNDSSITKVLIICDKAYAQKANDRTGGVGDETVIISSEVYGNARQEKFIPIIAERDEEGKEYVPTYIKTRIYIDLSDPEKYEVEYEKL	0	META40DCD9F7_284855.DUF1863.1	1.6386	Inactive
BG1C0468	0.2	-0.58	Healthy	METAD38276BD_32925	METAD38276BD_32925.TIR_2.1	MNLEELISRGVELRKENEKNLEDNPKYISWMKNVNVFFQNSLSDSVLKKDFKNAYFFRNSNPKRQLEEVLSILCIENSKEQKEANNMKKIFISHSSKDRDIVLKFIDFLSSAFDIKKADVFCTSLNGSIEVGDEFIGKIKTEVTNSSVVIFLITKNFLESKFSLAEMGAAWALNQKIFPVLYTDTNYKDLGDTPLASLQMTKINDVNSMSGLASSITKLGLSDPSNMLEFKDTWKKYWAI	RTNTKVFIVHGHDVNRRNEVELFMRRIGLTPVILCNQPNAGLTIIEKIEENTDVDFSLVLYTGCDEGKLKTDADLKPRARQNVVFEHGYLINKLGRNRVVALVDDGVETPGDLSGVIYIHFSDADWKNQVMKELHDCGI	12	METAD38276BD_32925.TIR_2.1	0	Inactive
BG1C0468	0.2	-0.58	Healthy	METAD38276BD_119300	METAD38276BD_119300.TIR_2.1	MIAYENIEFFICLVNVLGNNMYNILFFIFLSIAIPFLLFLAWKQHLKTKEIRSYLLKEGYNIIFNGEGNSYLAFNISNATFRAGNLTSNDYFQASISYIHDYRWEWKEVEAKKINNIFIIYISNIDFPSQKLFYRNNKSLAEIDWAKLQAIFHQPYEIQNDVMQDNNNTHYDFFISHAKEDKDTFVRPLVDELNRLGVIIWYDEQTLEVGDSLRRNIDLGLRKANYGIVILSHNFLNKKWTQYELDSLINRAVYDDNKIILPIWHNINAQEVSKYSHYLADKMALQTSLYSVKEIARELAEIAYRRR	MAKKKVCCSFDYENDRHYYNLLEAWNENENIDFSINDCTPSEIQSESISKIKQVLSTKIGQANYMIAIIGEHSNDEHPDSEEIGYKNWQAYEIDKNNEKGNGLVAVRLDSSYSVPDEAYGIGAKWVYSFNLDDILEALE	0	G8Z3N0_ECOLX.TIR_2.2	0	ADPR
BG1C0468	0.95	-0.45	Healthy	META00196547_02280	META00196547_02280.DUF1863.1	MSYRNKTYVAFASEDIKFYRLMEAWKANEKIDFNFFDAHDLFISRDTSKPETIKRNLRERMKNAKQVVLLGSGNTKRKGSDGVSFLAHEIDLIVEFNLPVVIANLDGDRTVDKNFIPKPLLDSEHYTVSVSFQPKIIKYALDNYCVNYYSSSNSGSYLYPTSVYTKLGL	THYDFFISHAKEDKDTFVRPLVDELNRLGVIIWYDEQTLEVGDSLRRNIDLGLRKANYGIVILSHNFLNKKWTQYELDSLINRAVYDDNKIILPIWHNINAQEVSKYSHYLADKMALQTSLYSVKEIARELAEIAYRRR	0	META40DCD9F7_284855.DUF1863.1	1.6386	Inactive
BG1C0468	0.95	-0.45	Healthy	META00196547_02275	META00196547_02275.TIR_2.1	MIAYENIEFFICLVNVLGNNMYNILFFIFLSIAIPFLLFLAWKQHLKTKEIRSYLLKEGYNIIFNGEGNSYLAFNISNATFRAGNLTSNDYFQASISYIHDYRWEWKEVEAKKINNIFIIYISNIDFPSQKLFYRNNKSLAEIDWAKLQAIFHQPYEIQNDVMQDNNNTHYDFFISHAKEDKDTFVRPLVDELNRLGVIIWYDEQTLEVGDSLRRNIDLGLRKANYGIVILSHNFLNKKWTQYELDSLINRAVYDDNKIILPIWHNINAQEVSKYSHYLADKMALQTSLYSVKEIARELAEIAYRRR	MAHKTFISYKYSDAKGLRYRIIESLGSDATYYRGEDGYSDDLSSLKAETIKGRLKDMLFDTTVTIVIVSPEMLQSNWIDWEIEYSLREYERNGTTSHTNGVVGVVMNDWTGGTGWIKTNHNNADGCSSVSYNESKLFNI	0	G8Z3N0_ECOLX.TIR_2.2	0	ADPR
BG1C0468	1.97	-0.62	Healthy	META2FA0DC4A_21005	META2FA0DC4A_21005.DUF1863.1	MSYRNKTYVAFASEDIKFYRLMEAWKANEKIDFNFFDAHDLFISRDTSKPETIKRNLRERMKNAKQVVLLGSGNTKRKGSDGVSFLAHEIDLIVEFNLPVVIANLDGDRTVDKNFIPKPLLDSEHYTVSVSFQPKIIKYALDNYCVNYYSSSNSGSYLYPTSVYTKLGL	TDANLFLSYCHADNDHLKGAILQFVNDIIDEYNYETSNTLGLFVDKTSINWGEDWRQALDRGIGNANIILPIITPRYVRSEACRKELLDFNTRVTEHGPNRILPLMLQSIDGMTGISDRDPVWDIAHNRQYLPVGDLRL	0	META40DCD9F7_284855.DUF1863.1	1.6386	Inactive
BG1C0468	1.97	-0.62	Healthy	META2FA0DC4A_21000	META2FA0DC4A_21000.TIR_2.1	MIAYENIEFFICLVNVLGNNMYNILFFIFLSIAIPFLLFLAWKQHLKTKEIRSYLLKEGYNIIFNGEGNSYLAFNISNATFRAGNLTSNDYFQASISYIHDYRWEWKEVEAKKINNIFIIYISNIDFPSQKLFYRNNKSLAEIDWAKLQAIFHQPYEIQNDVMQDNNNTHYDFFISHAKEDKDTFVRPLVDELNRLGVIIWYDEQTLEVGDSLRRNIDLGLRKANYGIVILSHNFLNKKWTQYELDSLINRAVYDDNKIILPIWHNINAQEVSKYSHYLADKMALQTSLYSVKEIARELAEIAYRRR	DIEGFFSYAHNDNIHSCLSKLKSDLCDEYRFVTGSTLNLYIDEQRLSWGDRWKENIRSEIDGSYFFIPVLSPNYFSSGNCIKELKQYLEKARRIEARELLLPLYLSDVRDDSLGLELDDELIDEVLGYQYCDIRSIRFC	0	G8Z3N0_ECOLX.TIR_2.2	0	ADPR
BG1C0468	2.92	-0.87	Healthy	METAE3B8EBF4_26855	METAE3B8EBF4_26855.DUF1863.1	MSVFYSFHYDRDNWRVHQIMEMGVIEGTPLLNHQEWEKVKRSGDSAIRNWIDSQMRYKSAVIVLAGYQTAGRPWVRYEINRALELGKPLLGVRINGLKDKSGRTDPEGRNPFDFLGFESLLIPLHRPYGYTSTDRYADIRKNLRYWAEDGYRRN	PKMRHKVFISYHHANDQWAKDRLVALNEQFQFFIDASVDTGDIPEDWDDEKIRREIRDNYLRNSTVTLLLVGAETKNRKHVDWELFSSMYDGQLNKRSGIVVIMLPSTSCTSCHVSFENEKTAVFPHINQWTSVISRSE	1	W4M0Q4_9BACT.TIR_2.2	1.47	Inactive
BG1C0468	2.92	-0.87	Healthy	METAE3B8EBF4_65005	METAE3B8EBF4_65005.TIR_2.1	MRNKNQFISDALKWNWGIKLFVAHADIRISEDWSAEIKNALSSCDAGVAFLTDREAFKASTWCDQEIGWMLGRFEDKVLAMRFKLNGVYQDPYGPLGGRQAQPVAENESEDKIAAKIVDWCMTRESLRNKLCTSLVKAFAKARNWYQRDDIYQRLKLFIHSVSYKFSFCWKACITISKLGAEKIEQLQSIPKCLIHCLDSLLHSLVSKANLPGGTVPTQTVLFVPLK	EKLQIFISHTKKDEDSLGVEKANELKTYLRADTKLNSFYDANDIIDGYSFGDQIEEHVKKSLLVILETSTYSDREWCRIETIVGKEYHVPTVVVSLFNGTIPRTFPYMGNTPKIRFNNNWDEVVSLLLRTALDRYYEER	1	A0A0H1RMF5_9RHIZ.TIR_2.1	1.5554	Inactive
BG1C0468	2.92	-0.87	Healthy	METAE3B8EBF4_64530	METAE3B8EBF4_64530.TIR_2.1	MIAYENIEFFICLVNVLGNNMYNILFFIFLSIAIPFLLFLAWKQHLKTKEIRSYLLKEGYNIIFNGEGNSYLAFNISNATFRAGNLTSNDYFQASISYIHDYRWEWKEVEAKKINNIFIIYISNIDFPSQKLFYRNNKSLAEIDWAKLQAIFHQPYEIQNDVMQDNNNTHYDFFISHAKEDKDTFVRPLVDELNRLGVIIWYDEQTLEVGDSLRRNIDLGLRKANYGIVILSHNFLNKKWTQYELDSLINRAVYDDNKIILPIWHNINAQEVSKYSHYLADKMALQTSLYSVKEIARELAEIAYRRR	FEYDVALSFAGEQRDYVEKVSEELTALKVKHFYDNNEKVNLWGKNLAQFLDSVYFEKAMYFVPFISKEYKKKIWTRLEVNSALERNMNESGRNFQQYILPVQFDDTRIPGISKTLGLLDARKYSPQEIAYMIYEKVNES	0	G8Z3N0_ECOLX.TIR_2.2	0	ADPR
BG1C0468	4.01	-0.31	Healthy	METAE0ED7592_09270	METAE0ED7592_09270.TIR_2.1	MRNKNQFISDALKWNWGIKLFVAHADIRISEDWSAEIKNALSSCDAGVAFLTDREAFKASTWCDQEIGWMLGRFEDKVLAMRFKLNGVYQDPYGPLGGRQAQPVAENESEDKIAAKIVDWCMTRESLRNKLCTSLVKAFAKARNWYQRDDIYQRLKLFIHSVSYKFSFCWKACITISKLGAEKIEQLQSIPKCLIHCLDSLLHSLVSKANLPGGTVPTQTVLFVPLK	KEYDVFISHASEDKEEVARPLAEVLRRNGLSVWYDEFELKFS	1	A0A0H1RMF5_9RHIZ.TIR_2.1	1.5554	Inactive
BG1C0468	4.01	-0.31	Healthy	METAE0ED7592_54145	METAE0ED7592_54145.DUF1863.1	MSVFYSFHYDRDNWRVHQIMEMGVIEGTPLLNHQEWEKVKRSGDSAIRNWIDSQMRYKSAVIVLAGYQTAGRPWVRYEINRALELGKPLLGVRINGLKDKSGRTDPEGRNPFDFLGFESLLIPLHRPYGYTSTDRYADIRKNLRYWAEDGYRRN	GKCCVFISHQQKDKDAARLIADYLINCGIDVYFDEYDLNINRSNPNSVVDAIKAGINKSTHLMCLLSENALQSKWVPWEVGYGYNHNVFCVRLKDVAFKMLPEYLQVVPVYGDCEALDSKIRNMRISRNINEGYIRTYS	1	W4M0Q4_9BACT.TIR_2.2	1.47	Inactive
BG1C0468	4.01	-0.31	Healthy	METAE0ED7592_99010	METAE0ED7592_99010.DUF1863.1	MSYRNKTYVAFASENISSYRLMEAWKANENIDFNFFDAHDLYISRDTSKPETIKKNLRERMKNAKQVVLLGSSDAKRKGGDGDSFLAHEIDLIIEFNLPVVIANLDGDRKVDRNFIPKPLLDADHYTVSVSFQPKIIKYALDNYCATYSSSTNKGPHQYPDSVYSGLDI	DALSVFISHSKRDKGNKGEQSAKDVREFLYSDTKLNSFFDVHDILDGYKFGDQIKNNVENSVLLILFTDSYSSREWCRIEALTAKEKQVPIVLVNMVEDKVDRTFPYIGNVPSISYKGDWRPIINLLLRTTLDQCYEKK	0	META40DCD9F7_284855.DUF1863.1	1.6493	Inactive
BG1C0468	4.93	-0.36	Healthy	META2D05DD36_109175	META2D05DD36_109175.TIR_2.1	MRNKNQFISDALKWNWGIKLFVAHADIRISEDWSAEIKNALSSCDAGVAFLTDREAFKASTWCDQEIGWMLGRFEDKVLAMRFKLNGVYQDPYGPLGGRQAQPVAENESEDKIAAKIVDWCMTRESLRNKLCTSLVKAFAKARNWYQRDDIYQRLKLFIHSVSYKFSFCWKACITISKLGAEKIEQLQSIPKCLIHCLDSLLHSLVSKANLPGGTVPTQTVLFVPLK	KLYDYRLFISHAWKYGDDYNKLISFLDKATYFSYYNYSAPIEKPLFPAGTPMTNSEIQELISAKIRPSQITIVLSGMYAAHSDWMKYEIDESVRMGKPILAVLPWGQQRVPSYITMHADKIVGWNTNSIVSAIRSLIK	1	A0A0H1RMF5_9RHIZ.TIR_2.1	1.5554	Inactive
BG1C0468	4.93	-0.36	Healthy	META2D05DD36_179050	META2D05DD36_179050.DUF1863.1	MSVFYSFHYDRDNWRVHQIMEMGVIEGTPLLNHQEWEKVKRSGDSAIRNWIDSQMRYKSAVIVLAGYQTAGRPWVRYEINRALELGKPLLGVRINGLKDKSGRTDPEGRNPFDFLGFESLLIPLHRPYGYTSTDRYADIRKNLRYWAEDGYRRN	SDANLFLSYNHADNDFLDGKIVDLAKTIVESYRFLTSHDVSLFIDSESINWGDDWRSALRSSVDSTNFFMPAVTPNYLSSQACREEYLQFEARLSETTQNRILPLMWQQLPNLNQNNADPVLNSIKQTQWINVESLQDL	1	W4M0Q4_9BACT.TIR_2.2	1.47	Inactive
BG1C0468	4.93	-0.36	Healthy	META2D05DD36_118450	META2D05DD36_118450.TIR_2.1	MQPGDSIIGKMKEGLEQYTTFFYFLPTNSLGSNMVAREWQSAQMSSVNSGLKFVPICLDDCNPPVIMKDLLYIDLYGIGIDEAIFQMKAVVNQENNYKPLEDKENLVAILHKNQILKSNLKLEQQYLVYKVLILLLYVITSLMTLRLYHMMNR	LTDVVAVSYAHEDISFNEKVIGFVNCLREKHGYNVIIDELLRQQETAIDFNEMMAKLIPNANKVIVILTPKYKKRADDFIGGVGYEYRIILNEISSKPKKFIFVSFDAIDDDLIHRIEPAALGNREIIYLSEDDEKWDE	14	NA	>1.75	Unassigned
BG1C0468	5.91	-1.07	Healthy	META7BEE724D_107240	META7BEE724D_107240.TIR_2.1	MRNKNQFISDALKWNWGIKLFVAHADIRISEDWSAEIKNALSSCDAGVAFLTDREAFKASTWCDQEIGWMLGRFEDKVLAMRFKLNGVYQDPYGPLGGRQAQPVAENESEDKIAAKIVDWCMTRESLRNKLCTSLVKAFAKARNWYQRDDIYQRLKLFIHSVSYKFSFCWKACITISKLGAEKIEQLQSIPKCLIHCLDSLLHSLVSKANLPGGTVPTQTVLFVPLK	SYDYFISHSSKDSKLVQDIITYENSIGKNIFCDWINDSDYLKRNLLCEATLKVIEWRLQQSKAIIFLRTHNSIESVWCKYELNYFAELNKPIYYLDEDKAKSGDFALLKYDMEEFVDPNYKKLALM	1	A0A0H1RMF5_9RHIZ.TIR_2.1	1.5554	Inactive
BG1C0468	5.91	-1.07	Healthy	META7BEE724D_20180	META7BEE724D_20180.DUF1863.1	MSVFYSFHYDRDNWRVHQIMEMGVIEGTPLLNHQEWEKVKRSGDSAIRNWIDSQMRYKSAVIVLAGYQTAGRPWVRYEINRALELGKPLLGVRINGLKDKSGRTDPEGRNPFDFLGFESLLIPLHRPYGYTSTDRYADIRKNLRYWAEDGYRRN	KKHKIFISYAHTDKVYCDRLMIHLKVLKNYVGGIDDWSDQRIKTGQRWKEEIERALREADIAILLVSTDFLASDFIRNNELPPILHKAASANTKIMSILIKPSMFLDSDLAEFQAVNDTQKTLSDMSETEQEKTYLKLM	1	W4M0Q4_9BACT.TIR_2.2	1.47	Inactive
BG1C0468	6.93	-0.63	Healthy	METAAA7E27D3_153510	METAAA7E27D3_153510.DUF1863.1	MAHKTFISYKYSEAQELRDRIIKAFGDDASYYQGETSASPDLTDTSTENIKKNLKDMMYDTSVTIVIVSPHIKESKWIDWEIEYCLKNITRKNRTSHTNGIVGVIMKVNGGYDWFKYTSTKSDGCSVSNYYDSKVYDIINNNRYNQNPKVYSCNQCKCVSALTGSYIAFVEEDEFLSNPKKYIDNAYDKSENDADGYDLTKQR	MARKTFISYKYSESCDVRDRIIRALGDDATYYKGEDGYSQDLSGYAAETIKEHLKKMIYDTSVTIVVLSPEMNDSAWIPWELEYSLKDVKRGDRYSHSNGIVAVVKKVDGSYSWLRRDVVQADGCHTHSFDESKIPKII	1	CLOHYLEM_07548.DUF1863.1	0.40595	Inactive
BG1C0468	6.93	-0.63	Healthy	METAAA7E27D3_164810	METAAA7E27D3_164810.TIR_2.1	MRIHAKTKKRKCYLREVYPNERYDIPRNPDELEYRIENSKEQKLKSYDYFISHSSKDSKEVQKLIYVENQQGKNVFCDWINDIDYLKRHLLCDATLKVLEERMKQSKALIFVQSENSLKSIWCKYELNYFLALNRPIYVVDRESIVNNLFSLSQLDDNWFVDPNYKKTALITGEEIN	RSYIYDAFISYRHTTLDKAVAERLQRLLEGYVPPKSMDNSRKFEKWRIFRDETELPTSSDLGGDIKTALENSKYLIVVCSKTTRHSRWCMEEINYFKSLHGGSTKNIITLIAEGEPSEVFPPELCCEEVTQSGQGGEVV	34	HMPREF1064_00174.TIR_2.1	0	Inactive
BG1C0468	6.93	-0.63	Healthy	METAAA7E27D3_59030	METAAA7E27D3_59030.TIR_2.1	MRNKNQFISDALKWNWGIKLFVAHADIRISEDWSAEIKNALSSCDAGVAFLTDREAFKASTWCDQEIGWMLGRFEDKVLAMRFKLNGVYQDPYGPLGGRQAQPVAENESEDKIAAKIVDWCMTRESLRNKLCTSLVKAFAKARNWYQRDDIYQRLKLFIHSVSYKFSFCWKACITISKLGAEKIEQLQSIPKCLIHCLDSLLHSLVSKANLPGGTVPTQTVLFVPLK	MYTDFFISHSKETKLLLAIPLVQSLSSLGFNVWIDRNGIVAGQHIYHKIEEAIANSTYCIAIIDQEFLSRSWPLEELRLFHLKENEAEQTFIIPIYVDVDKEEVYEKLPWLEGHAFEKFSIKDLNKNNNLELICRIVGR	1	A0A0H1RMF5_9RHIZ.TIR_2.1	1.5554	Inactive
BG1C0468	6.93	-0.63	Healthy	METAAA7E27D3_83160	METAAA7E27D3_83160.DUF1863.1	MTSHKCFISFKSDDMHYKKYIQNYLDIDMIDKSLNEPIQSVNEDYIMRKIREDYLQDSTVTIHLIGEYSAENSYLNQNYIKRELQASLSNTSAGTRNGILGVVLPEVYDKIYKGQQACSQCFKNHNIVVINENTTIREFSYNYYLPLDNGEHVWSEDDRYCVLVKWEDFIVSPNKYIEQAFKKRTSDIAKKIKVRP	MLSHRSTDKKYGDAIEKLLSSIGIKNNQLIYTSHPLHKIPLDKNIYEYLRESFGRKIFVIVLWSNEYLDSPACLNEMGAMWVTQSDYTNIYVPSFDFTNPKYYQCAVDKNKMGAVLDGSDNCKASIVELKNKLVEMFGL	0	META650EBBEB_147175.DUF1863.1	0.68224	Inactive
BG1C0468	7.95	0.42	Healthy	METAA94B73CC_142495	METAA94B73CC_142495.TIR_2.1	MRNKNQFISDALKWNWGIKLFVAHADIRISEDWSAEIKNALSSCDAGVAFLTDREAFKASTWCDQEIGWMLGRFEDKVLAMRFKLNGVYQDPYGPLGGRQAQPVAENESEDKIAAKIVDWCMTRESLRNKLCTSLVKAFAKARNWYQRDDIYQRLKLFIHSVSYKFSFCWKACITISKLGAEKIEQLQSIPKCLIHCLDSLLHSLVSKANLPGGTVPTQTVLFVPLK	MKAFLSHTSSDKDLVGLVQKKLTQANAWYDAVDIENGESIPEKINDGLRNATHYVLFWSEKASKSPWVHAELNAAFIRMLACKCKFMIFALDSTDLPELLQPYKYDKIDKSDLSITASLVADAILSQDGANSVLSPFVN	1	A0A0H1RMF5_9RHIZ.TIR_2.1	1.5554	Inactive
BG1C0468	10.02	-1.36	Healthy	META962867B6_137935	META962867B6_137935.TIR_2.1	MRNKNQFISDALKWNWGIKLFVAHADIRISEDWSAEIKNALSSCDAGVAFLTDREAFKASTWCDQEIGWMLGRFEDKVLAMRFKLNGVYQDPYGPLGGRQAQPVAENESEDKIAAKIVDWCMTRESLRNKLCTSLVKAFAKARNWYQRDDIYQRLKLFIHSVSYKFSFCWKACITISKLGAEKIEQLQSIPKCLIHCLDSLLHSLVSKANLPGGTVPTQTVLFVPLK	KKFEIFLSYNWCDSDIADNIKNFFEKNTDINIHQDKIDIKKWSSIREYMQSIPEMDYTILLISDAYLKSSNCMYEVLEVMRDRKYKEKIFPVVIDKKIYDPIVRTKYVKYWQDEFNKLDENLSEINYQNIGNLGSDLKH	1	A0A0H1RMF5_9RHIZ.TIR_2.1	1.5554	Inactive
BG1C0468	10.02	-1.36	Healthy	META962867B6_70480	META962867B6_70480.TIR_2.1	MQLKGEVEAKQNYKIFLSHKSDDARFTNFIYKLLEQRGARKTDFFYTSADDNTEKYNDITSLSTQIKNNIVDDKSLIVYLATPLFKKSEFCLFEAGAGWATRGIEDYKIIGLRYEDIPHI	NNPKVFISYSWHPEENKIRVQQLARRLMGDGVDVTLDVWSLKDGQDKYVFMEKMVTDSDINKVLIICNSDYAEKADCRKGGVGTESTIMSDEIYSKADQTKFLPVVFEKDNDGMIYKPHFLKSRIHIDMSSDDCYEMGY	12	NA	>1.75	Unassigned
BG1C0468	11.96	-1.33	Healthy	METAF76F7D99_232875	METAF76F7D99_232875.TIR_2.1	MKKEFNFTWAALNLLGKSLYSNAWAAISELVANGLDAKATHVSVFIDARTKNDASIQIMDNGTGMRDEAIDTYVNVGYDRRDYYYHSDSPTEAQNNIMGRKGIGKLAALYLSKDYYIQTKTSDSAPTTWHLASDTHLAEKPYLILETGTDTDAIDPEWEQSPSGTLLILNHVDLTGLGEVAFNALSHNLANHFLSSSMQSQAIYLGLARNEKEYNKHEFHKVEKMIAFHNYAMILENLSPENEPKEIREIKEHGSTVLIPYPNSDESKQTKVQVSSFSSVKVKDRPSYQGIYEISSEFLDAKILRLRQDVKIVDGIAKIPYQLTGWIGFHSTLNNSQAQQNDSNFRKNKNYNPAQIRLYVRNKLAVSNVLDTLGITQAFTNYIEGEISFDLLDDDLLPD…	MQPGDSIIGKMKEGLEQYTTFFYFLPTNSLGSNMVAREWQSAQMSSVNSGLKFVPICLDDCNPPVIMKDLLYIDLYGIGIDEAIFQMKAVVNQENNYKPLEDKENLVAILHKNQILKSNLKLEQQYLVYKVLILLLYVI	12	METAFAC6F24F_05170.TIR_2.1	0	Inactive
BG1C0468	11.96	-1.33	Healthy	METAF76F7D99_242775	METAF76F7D99_242775.DUF1863.1	MAKRVFFSFYYENDLSRALVVKNNWALKENEESGFISNSEFERMKRDGDEAIERWIDKQIAGTSVTVVLIGSETLDSKYVQYAIKKSYELGNSIIALKIGKIKNLSQQTSISQSVVKIVGKKNNGELLWFDEIIDKEYDYIKNDGYNNLEKWINEVDKVKER	EVYDVFISHASEDKEEVVRPLANALRKAGLKVWYDEFELHIGDSLRRKIDQGLAKSRFGIVVISPDFIRKGWTNYELDGLITRAVTGDQILLPIWHHISKKEVIEFSPSLADRLARNTATDTVEDIASEISQMILGA	1	K9Q5L4_9CYAN.TIR_2.4	1.3647	Inactive
BG1C0468	11.96	-1.33	Healthy	METAF76F7D99_35430	METAF76F7D99_35430.TIR_2.1	MKFNKNDVQILSLLISAFAIMLTMFLTLRKSSLLKLDNVFVLELAVVLVSIMVSSYTLLIIKRVNPKKYIYLSYATCNHQDKEIADKIILVLNEQFKKLSKYRFEIITEDSIPFGNDIDITMKENIAKSEIVIVIVSSAYLESEWCINEFTIFSNDNNKRIIPVVTESFSYLAELPKDISNIKALSLIDCKLEEDFSKTIAMLAKDLVKQRKD	KSPKVFISHSSQDKDYVSCIVDFLEDIGLTQEQLFCSSIPGYGIPLDEDIYDYLKQQFQEHNLHVILVLSDNYYQSVACMNEMGAA	3	B4W0R0_9CYAN.TIR_2.2	1.3192	Inactive
BG1C0468	11.96	-1.33	Healthy	METAF76F7D99_80545	METAF76F7D99_80545.TIR_2.1	MRNKNQFISDALKWNWGIKLFVAHADIRISEDWSAEIKNALSSCDAGVAFLTDREAFKASTWCDQEIGWMLGRFEDKVLAMRFKLNGVYQDPYGPLGGRQAQPVAENESEDKIAAKIVDWCMTRESLRNKLCTSLVKAFAKARNWYQRDDIYQRLKLFIHSVSYKFSFCWKACITISKLGAEKIEQLQSIPKCLIHCLDSLLHSLVSKANLPGGTVPTQTVLFVPLK	MTVVLIGSETLDSKYVQYAIKKSYELGNSIIALKIGKIKNLSQQTSISQSVVKIVGKKNNGELLWFDEIIDKEYDYIKNDGYNNLEKWINEVDKVKER	1	A0A0H1RMF5_9RHIZ.TIR_2.1	1.5554	Inactive
BG1C0468	12.98	-1.03	Healthy	METAB1093296_134465	METAB1093296_134465.TIR_2.1	MKKEFNFTWAALNLLGKSLYSNAWAAISELVANGLDAKATHVSVFIDARTKNDASIQIMDNGTGMRDEAIDTYVNVGYDRRDYYYHSDSPTEAQNNIMGRKGIGKLAALYLSKDYYIQTKTSDSAPTTWHLASDTHLAEKPYLILETGTDTDAIDPEWEQSPSGTLLILNHVDLTGLGEVAFNALSHNLANHFLSSSMQSQAIYLGLARNEKEYNKHEFHKVEKMIAFHNYAMILENLSPENEPKEIREIKEHGSTVLIPYPNSDESKQTKVQVSSFSSVKVKDRPSYQGIYEISSEFLDAKILRLRQDVKIVDGIAKIPYQLTGWIGFHSTLNNSQAQQNDSNFRKNKNYNPAQIRLYVRNKLAVSNVLDTLGITQAFTNYIEGEISFDLLDDDLLPD…	MISAKGWCEQLKDAIDECNIVLFVASERANKSVNTANELSYAYEQKKHIIPFKLDTSTYHKAIALNLSSLHFLRYYEDPKKALADLVSTIKGINTPTVLGFNDIYMPHIPKEKEVQGKYLSQLVYGIFTANSISKSCGL	12	METAFAC6F24F_05170.TIR_2.1	0	Inactive
BG1C0468	12.98	-1.03	Healthy	METAB1093296_142265	METAB1093296_142265.TIR_2.1	MLVQTELPDGYHYETLADKRTFEYASSHLDEWVDSLPTPCIIDEAQRIPDLPLSVKGVIDKQTGSTPFFILTGSASITRDGLDGQDPLTRRSLRYTLYPLTRREINKNTDTSIIDLLWNGTPNANYHSETNRDTLARYMTVGGFPSYAMPSIPIAESDLRFSVKTDIDNVLGDTILPGERLDKAIADAILKELLAVPGGILNVKRISDTIHSNPSTIERYISIFMRRFLISALPNLRSAPGKQLFTRAKIHPVDTSFSVETIRQSGRDFHNDRVLFGELFESFAVNQIIPEIQWSDIHPDAFYWRETGNKPKEVDLVLLHDNQLVALEMKSNNTVDRKDFSGIAALRDSDKRFHRGYVLYTGDKVQQFTNNIWALPISSLWDSDGFQTATSDAEHYSLS…	KEIWIFLSHSYDDYDRVRCVRNMLEDFGMRPIMFFLKCLSEEKEIDNLIKREIDCRTRFILCDSPNARKSDWVQKEVEYIKTKGKGIEIIDVNDTDENIKKKLFSYQRKNHLYISYAREQRILAQQITQRLRKYDFNVF	0	META7C049C36_240330.TIR_2.1	1.0908	Inactive
BG1C0468	12.98	-1.03	Healthy	METAB1093296_22715	METAB1093296_22715.TIR_2.1	MRNKNQFISDALKWNWGIKLFVAHADIRISEDWSAEIKNALSSCDAGVAFLTDREAFKASTWCDQEIGWMLGRFEDKVLAMRFKLNGVYQDPYGPLGGRQAQPVAENESEDKIAAKIVDWCMTRESLRNKLCTSLVKAFAKARNWYQRDDIYQRLKLFIHSVSYKFSFCWKACITISKLGAEKIEQLQSIPKCLIHCLDSLLHSLVSKANLPGGTVPTQTVLFVPLK	RKNHLYISYAREQRILAQQITQRLRKYDFNVFLDIDRVSFGMNFAEVIKEGIQQAIGHGKLIALLGTKSAQWTLKDLEYAIKLDVDKDSIIPIFLNEEAKRQFADMLKDFSSIDLSNIPNVTSLHIVNSLLPLLFEWGD	1	A0A0H1RMF5_9RHIZ.TIR_2.1	1.5554	Inactive
BG1C0468	12.98	-1.03	Healthy	METAB1093296_54205	METAB1093296_54205.DUF1863.1	MSVFYSFHYDRDNWRVHQIMEMGVIEGTPLLNHQEWEKVKRSGDSAIRNWIDSQMRYKSSVIVLAGYQTAGRPWVRYEINRALELGKPLLGVRINGLKDKSGRTDPEGRNPFDFLGFESLLIPLHRPYGYTSTDRYAEIRKNLRYWAEDGYRRN	MKYKAFISYRRSDCSELAQLVKLAIEEQGYNEDDIFLDLNSIHEGEFPTHIEEALHNTEFFILLISKNSFKHSAEKDYYLEEIKLALELKLRIIPVFYGSVNINNLEIPQEFVDKNFKLKNGISYVPEYSDAFKRKLSE	1	W4M0Q4_9BACT.TIR_2.2	1.47	Inactive
BG1C0468	13.93	-1.21	Healthy	METAA101166B_16370	METAA101166B_16370.TIR_2.1	MRNKNQFISDALKWNWGIKLFVAHADIRISEDWSAEIKNALSSCDAGVAFLTDREAFKASTWCDQEIGWMLGRFEDKVLAMRFKLNGVYQDPYGPLGGRQAQPVAENESEDKIAAKIVDWCMTRESLRNKLCTSLVKAFAKARNWYQRDDIYQRLKLFIHSVSYKFSFCWKACITISKLGAEKIEQLQSIPKCLIHCLDSLLHSLVSKANLPGGTVPTQTVLFVPLK	MKVYILASLDNISFAEKLLSNIRNAKIISKPSINEIGSNINVALKRKMESADVVLAIIDEKFSDSVPLNLELQLAQMSVRENRNKVLIPVVLNKADVPKCIEGTLYIDCISDSEQDLCKTQLMIEKVLTHRKYIIRKGN	1	A0A0H1RMF5_9RHIZ.TIR_2.1	1.5554	Inactive
BG1C0468	13.93	-1.21	Healthy	METAA101166B_89770	METAA101166B_89770.TIR_2.1	MKKEFNFTWAALNLLGKSLYSNAWAAISELVANGLDAKATHVSVFIDARTKNDASIQIMDNGTGMRDEAIDTYVNVGYDRRDYYYHSDSPTEAQNNIMGRKGIGKLAALYLSKDYYIQTKTSDSAPTTWHLASDTHLAEKPYLILETGTDTDAIDPEWEQSPSGTLLILNHVDLTGLGEVAFNALSHNLANHFLSSSMQSQAIYLGLARNEKEYNKHEFHKVEKMIAFHNYAMILENLSPENEPKEIREIKEHGSTVLIPYPNSDESKQTKVQVSSFSSVKVKDRPSYQGIYEISSEFLDAKILRLRQDVKIVDGIAKIPYQLTGWIGFHSTLNNSQAQQNDSNFRKNKNYNPAQIRLYVRNKLAVSNVLDTLGITQAFTNYIEGEISFDLLDDDLLPD…	NEIWVFLSHSNKDYEKVCQVRNMLEDENLRPLMFFLHCLNDEDEIDDLIKREIDCRTRFILCDSENARNSEWVQKEVNYIKSKERIYETIDLNKPVDEIKKTLQQFVTKTRIFVSYNREEVQLAKSFVLRMKKYDFNVY	12	METAFAC6F24F_05170.TIR_2.1	0	Inactive
BG1C0468	13.93	-1.21	Healthy	METAA101166B_62460	METAA101166B_62460.TIR_2.1	MIAYENIEFFICLVNVLGNNMYNILFFIFLSIAIPFLLFLAWKQHLKTKEIRSYLLKEGYNIIFNGEGNSYLAFNISNATFRAGNLTSNDYFQASISYIHDYRWEWKEVEAKKINNIFIIYISNIDFPSQKLFYRNNKSLAEIDWAKLQAIFHQPYEIQYDVMLDNNNTHYDFFISHAKEDKDTFVRPLVDELNRLGVIIWYDEQTLEVGDSLRRNIDLGLRKANYGIVILSHNFLNKKWTQYELDSLINRAVYDDNKIILPIWHNINAQEVSKYSHYLADKMALQTSLYSVKEIARELAEIAYRRR	QNYKIFLSHKSDDARFTNFIYKLLEQRGARKTDFFYTSADDNTEKYNDITSLSTQIKNNIVDDKSLIVYLATPLFKKSEFCLFEAGAGWATRGIEDYKIIGLRYEDIPQYLTNGKSEFSFLTNSEKSIELNKRTYLYLI	0	G8Z3N0_ECOLX.TIR_2.2	0	ADPR
BG1C0468	16	-1.38	Healthy	METABDF80FC2_109545	METABDF80FC2_109545.TIR_2.1	MKIFISHSSKDKFVKSFVDFLTSLGINPNDIFCSSLEGQGVKNGTRINDSVRKEFNASDLKVYLISHNFLESTYCVHELGALWSLGDDKPHFIFKFEDVNDNDIKGFVDSSYKYNLVNTDGMACFYDEVADLFKLQNKQAVISRAIDTLLTNIKKEVTVLVEDKDKTSKELEAEKVKNLEKQFDDLSIGEKRIIGSIYFSEDAVGYYSISNGTIGLLLSKLFLVRTANISTGFQQFPYALQPWARAFIKNNKKVQNELLNLIKNKGGYIQDNPFNF	RHLSIFLSYGHDECDFRDMICEAIRARGHKVWFDAEQINFNDSWRQKIEKGILTSDAVIGCLSKYSTRARSVCLDELSIAAGVRGGRNVYTLLLDKEDEVQPPSSVADRQWLDMSEWKAKRAQGDAVFKPWFAAKMQDL	12	BACCOPRO_01348.TIR_2.1	1.189	Inactive
BG1C0468	16	-1.38	Healthy	METABDF80FC2_194615	METABDF80FC2_194615.TIR_2.1	MRNKNQFISDALKWNWGIKLFVAHADIRISEDWSAEIKNALSSCDAGVAFLTDREAFKASTWCDQEIGWMLGRFEDKVLAMRFKLNGVYQDPYGPLGGRQAQPVAENESEDKIAAKIVDWCMTRESLRNKLCTSLVKAFAKARNWYQRDDIYQRLKLFIHSVSYKFSFCWKACITISKLGAEKIEQLQSIPKCLIHCLDSLLHSLVSKANLPGGTVPTQTVLFVPLK	DQNRVFVSYGHVEEEICKKICAYLENEGFKPWVDTTKLRHGMLWRDEIRKGIEKSGQVIALLSAYSTRERGTCLDEISIAVGVTGGNIHTILLQEENVINVPPTIGFEQWFDMSDWKTKADDEEWFKAKMADVVRCLRD	1	A0A0H1RMF5_9RHIZ.TIR_2.1	1.5554	Inactive
BG1C0468	16	-1.38	Healthy	METABDF80FC2_256700	METABDF80FC2_256700.TIR_2.1	MDFRKLPSNSEGLLLKLVCSENPTQVLREQYNGLSTQQEQELDGIIRELKGLGYIDVKWANNEPYFVILNNSARTYSERLAEYNAHNPINETQGKKVRSTIFISHRSTDKGIADMLVDFFAGTGISKETVFCSSLPGNDINERISDEVRTALKSSAVNIAILSHDYYQSAYCLNEAGVLWYEDVPVIPVALPEINSSNMYGFLNNEYKLRRLDSDTDISYIYDTVSEAVSDPHTKASLITYENNKLRTRYAEYLKARELPPGGSDNSIADTIAEITTDDERIVLYYILHENVRKVSKSTVSSWLNKCEIRGINVDNAFDLLSSFDNGALNNDTLEFGIDTFRKYSANAAQILPPLKKCVDQHIELAVNIFKKIWSDDTLDINIRLFIAYIVEERMRAFG…	VPMRLFISYGHKESEICRRIYQALKERGHQPWFDEDQIRFGHDWRERLANGIEASNSVVACLSQYSTREKGVCLDELAISVGVKGGNIVSILLDDVNPPSAVSHRQWLDMRDWEEKLDAGEDVFKPWFDAKMAELYAVL	12	META8701F58B_118065.TIR_2.1	0	Inactive
BG1C0468	16	-1.38	Healthy	METABDF80FC2_310900	METABDF80FC2_310900.TIR_2.1	MVENVIPKVFISYSWTKSDLVLQVANRLMSHGVEVVLDKWDLKEGQDKYVFMEQCVNNSDITKVLIFCDKTYTEKANNRTGGVGDETVIISSEVYGKVTQEKFIPIITERDEEGKEYVPAYIKARIYIDFSNSDIFEEEYEKLVRNIYNKPLYRKPKLGKQPEWLDEEKSDLFPLTDLIRQIKGATSDKKKHSCANRFIDAYIEALKSYYKSIKNAGEEVYNQFLETKSIRDIFLDFLPALDEAEISISEVICPALEKMYNELTSAYGFESGSCQASDWDYEVYHIFIWELFIAIIAYLRHVGEYAEINTMITYTYFLRNSCLDRNVTEKNYCVFRHYSSLIEENYKPQTQYARKYTLLGDTICSQREKLPIYSSEALAEADLFLYQIRNAFQLIQSEK…	KHFDVFLSYNISDLNVVKGIYYVLSKMGLQVYLDCIVDADLQRDETDKNTAKRLQKRLINSKSLIYAQSPEAGRSNWMPWELGVVDGHTGKCMIMPVTKDAQHTSPQREYLLLYPYIMPYGEDQVKVFTESYPYSGEDL	1	CLOSCI_02130.TIR_2.1	0.41053	Inactive
BG1C0468	16	-1.38	Healthy	METABDF80FC2_381775	METABDF80FC2_381775.TIR_2.1	MRLDTLRQQLSQKAEIKNVNISQGKRLHLSIYGQSNADINNVYAVVKEFLDGFDDSNYPQTDVEQATEYIQEQNASQNINFTPPKPQYMNIPEDCPTVFISHAWDGESHKQWILKLANELIIKYGINVLCDYYNQGGVDLVTFMMHGIKDAHRVLIIGTPKYKEKSECLDSNGVSFENMVMSSILYDNNSSSKFIPILKEGDFDTAFNSLMSIHTGYDLSTGEKYNSNIETLARDIWNEPVVQKPNRGAKPNFNMPDSFKKTEEDSEPIWKKLVLYEKLEPTEFEYVYSKCWDMLVKQEISSPIILAHLVSVFAELHSKNIILTDDKIKVLKANIDRLLTSTDNKDALYDCCITYAQTLSANHYNEDDSDLPKEMRAYFNEREKELWSQLNYRLVNELE…	MYRIFISHSWSYSSDYDKIESFLRQEGIAFYNHSVPKNDPIHTNGTDKQLSDAIEAKVKGCSCIIILAGVYATYSKWINKEIEMAKKYSKPIIAVQPWGAEHTSSVVKNAADVIVGWNAKSVANAVHNYAINQSL	36	BACCOPRO_00713.TIR_2.1	1.2297	Inactive
BG1C0468	16	-1.38	Healthy	METABDF80FC2_387610	METABDF80FC2_387610.TIR_2.1	MYKAYELDFTNADLNAFSSSSQSYTHVVNQIDHNQKSINKRIENLFESENDLVDYYSKDSKILDADEIIKDWFPTIKADIFISHSHADEKLAIRFASWLFENFGLTAFIDSSVWGYSSDLLKKIDQKYCYKEQTKTYDYDKRNVTTSHVHMMLSTALNNMIDSTECLFFLNTPNSISLSNEITNEQKFTYSPWLYSELTTASIVEKKNPRLESNPQMSTEDVRSIIKHYSSQENLQIKYSLNLSELTYLRKADLKKWALDAVECTKGSNTLDILYKNTIFTNL	MGHKCFISFKTEDAKYKTEIQKWSDNNKVDMIDKSLNEPIDSEDEDYIMRKIREDYLADSTVTIVLIGVHSAENQGEEEQKYIKRELQASLYNGKNNTRNGVLGVVLPDMINKIYKGNHTCNICGKSHRYIDLSDSTII	0	EUBVEN_01841.TIR_2.1	1.4596	Inactive
BG1C0468	16	-1.38	Healthy	METABDF80FC2_387620	METABDF80FC2_387620.DUF1863.1	MVRRVFFSFHYADVTRAMVVRNSWTLRGTKEAGFVDKAEFEKVKRNGDIAIKNWIDNQLIGTSVTVVLIGKETLDREYVKYEIQESYKRGNAILAVNIGKIKDFNQMTTTSQSVIKIIGQKPDGEYLWFDEIIDGQYDYISDDGYNNLGTWIDSAAYKKGK	LGASATRDFVYYNMLRMWKGKDSSFPFIDSHNKTYNVRDGSDWGKTLKPRLHQRLDNSKNIILFLSSKTISSRALQEEINYGVGEKGLPVIVVYPDFKSKSDIIYQLGSTADSTVDFRQQITSLWDKLPCFRNKMGQVA	1	COLINT_03298.DUF1863.1	1.5129	Inactive
BG1C0468	16	-1.38	Healthy	METABDF80FC2_98810	METABDF80FC2_98810.TIR_2.1	MIPSNVRYVTRPLAQVLRQCPNKVAVLEGARAVGKTMLVQTELPDGYHYETLADKRTFEYASSHLDEWVDSLPTPCIIDEAQRIPDLPLSVKGVIDKQTGSTPFFILTGSASITRDGLDGQDPLTRRSLRYTLYPLTRREINKNTDTSIIDLLWNGTPNANYHSETNRDTLARYMTVGGFPSYAMPSIPIAESDLRFSVKTDIDNVLGDTILPGERLDKAIADAILKELLAVPGGILNVKRISDTIHSNPSTIERYISIFMRRFLISALPNLRSAPGKQLFTRAKIHPVDTSFSVETIRQSGRDFHNDRVLFGELFESFAVNQIIPEIQWSDIHPDAFYWRETGNKPKEVDLVLLHDNQLVALEMKSNNTVDRKDFSGIAALRDSDKRFHRGYVLYTGD…	MAKRQVFFSFHYDNDNWRAGQVRNMGKVDSSSTFSDNDWEEVKEKTESKIKEWIDEQLNKRSCLVVLIGEKTANRKWINYEIKKAYELNKGIVGIYIHKLENSLGEQDDKGNNPFDYLTLEGEKLSKYVKCFDSNYSSS	13	META7C049C36_240330.TIR_2.1	1.0908	Inactive
BG1C0468	16	-1.38	Healthy	METABDF80FC2_304725	METABDF80FC2_304725.DUF1863.1	MRNQLVGLSVVVTKNNLFCEDEHLIGFLSNEKVREVKFMAKRVFFSFYYENDLSRALVVKNNWALKENEESGFISNSEFERMKRDGDEAIERWIDKQIAGTSVTVVLIGSETLDSKYVQYAIKKVTN	QNFDVFLSHSSMDKQEILLIKTALNSQGYTVYIDWVNDREMLNRKNQDSNTWNALYMRMDQSCRLLYVMTDNCIDSCSTKREIMYFKKKEKPIYVYQPKAVTREIPQYLDGCKEIECINAVSFN	0	NA	>1.75	Unassigned
BG1C0468	16	-1.38	Healthy	METABDF80FC2_346100	METABDF80FC2_346100.TIR-like.1	MNFGIVLATPDDIGYPKNDESKKRHRARQNVVLELGMLLSRIGREKVAILLSQSEDMEKPSDIDGLIYIPFKDNIEETKLSLAKEMQSNGYELDIAKL	TNKKVFISYRRTDLEPLAHKLYEELVKRKYNPFLDSYTIIEGVNFQEHLRHELINSEIVILLDSPDFNSSEYCMEEFNIANRERIPVLDIRFKVDARKNLHRFCDYIETNLSCEEANVNTELIEDIIEKMEQNRIKAYQ	0	NA	>1.75	Unassigned
BG1C0468	16.95	-1.68	Healthy	META914B3258_113150	META914B3258_113150.TIR_2.1	MKKEFNFTWAALNLLGKSLYSNAWAAISELVANGLDAKATHVSVFIDARTKNDASIQIMDNGTGMRDEAIDTYVNVGYDRRDYYYHSDSPTEAQNNIMGRKGIGKLAALYLSKDYYIQTKTSDSAPTTWHLASDTHLAEKPYLILETGTDTDAIDPEWEQSPSGTLLILNHVDLTGLGEVAFNALSHNLANHFLSSSMQSQAIYLGLARNEKEYNKHEFHKVEKMIAFHNYAMILENLSPENEPKEIREIKEHGSTVLIPYPNSDESKQTKVQVSSFSSVKVKDRPSYQGIYEISSEFLDAKILRLRQDVKIVDGIAKIPYQLTGWIGFHSTLNNSQAQQNDSNFRKNKNYNPAQIRLYVRNKLAVSNVLDTLGITQAFTNYIEGEISFDLLDDDLLPD…	KKYHVGVSYANEDQDTVKSVVKALESVGLTVFFDQKEATQLVGKNLTYTLPEIYRNCCEYCLMFVSNSYVSKKWTTYERDWLLDKRIELQRDDIFTDCIIPVFIDRMDMPGLNPGIVGFDIRKQSADDIARIMYEKIAG	12	METAFAC6F24F_05170.TIR_2.1	0	Inactive
BG1C0468	16.95	-1.68	Healthy	META914B3258_114820	META914B3258_114820.TIR_2.1	MVENVIPKVFISYSWTKSDLVLQVANRLMSHGVEVVLDKWDLKEGQDKYVFMEQCVNNSDITKVLIFCDKTYTEKANNRTGGVGDETVIISSEVYGKVTQEKFIPIITERDEEGKEYVPAYIKARIYIDFSNSDIFEEEYEKLVRNIYNKPLYRKPKLGKQPEWLDEEKSDLFPLTDLIRQIKGATSDKKKHSCANRFIDAYIEALKSYYKSIKNAGEEVYNQFLETKSIRDIFLDFLPALDEAEISISEVICPALEKMYNELTSAYGFESGSCQASDWDYEVYHIFIWELFIAIIAYLRHVGEYAEINTMITYTYFLRNSCLDRNVTEKNYCVFRHYSSLIEENYKPQTQYARKYTLLGDTICSQREKLPIYSSEALAEADLFLYQIRNAFQLIQSEK…	ELKNYRLLISHSWKYSTQYDTILEWLNTASNFKWSNHSVSADNPFNTKTKTALKEQLTQQIRGCNAIIVVSGMYTLYSEWIDYEINEAIRMNKPIIAIKPWGNERVPLKIQNNATVLVGWNSASLISTIRNSAL	1	CLOSCI_02130.TIR_2.1	0.41053	Inactive
BG1C0468	16.95	-1.68	Healthy	META914B3258_185805	META914B3258_185805.TIR_2.1	MQSTVAFISHRSTHKDFVRKIVDTVKRDNCIVDEFDFYPATKTVNEIVRNLNFAPIFVLLISKDALESDWIKLEMSKARQLYDTGVIREFMPFIIEEGVKLEELPSWMTRDWSLNIKTITSPKIIGQFIIETQRKIRCVGNNAYGNWINTFIGRSNELDEFQRAMYDSVYMPHRSLIVSGKPGSGRTRFIQKCIQDSSGLSFIPEGFQIKLPQKTYLDNFILQLHEGLGFSKASYEDILKLDHEHQITKCVSYINQIINAHSFLLIEDEMSFVSYDGTISEWGKEIISHPAMIDSLKIFISSRVKPRYSELRAYPQIIHINLSGFTKDERKRLFVNCCRYYNVQLNDSDVDFFVDRLQSSPQQLEQAVREIKDKNVRFAKKDIKNLIAIGDEVFSRVIS…	MKTIDEIYKAIGCSAIFVFLISKEALASDWVKEELSNVRDYVDDGKITFLPFIIDERINHDEASIKPWIRKDYNLQTYSNPILVARKIKEEIREISWKMYPDLRKKDSLFQGRDEELALLKRKYYDGNMSARRCLIISG	1	BT_3003.TIR_2.1	0	Inactive
BG1C0468	16.95	-1.68	Healthy	META914B3258_284030	META914B3258_284030.TIR_2.1	MMNNELSHLHSILPSLQSGLYLLETELTDEEIVNYFKEYRFYSVYTEELLPSRGGTPFEMFIMSLCWQFDCKELEGLRLAIINSSGQQKENIIYETLMRVIKKMSNGRTSVLLLYGEPDLSSFRHEELAVLNYSVCHNGMTTLILSKKKSNGCLNQEENIVKYITLKSNYKMGNRQYKVHITYKHDKLHNLGIEAICAGLHTRNIPFSIDKYDILYRDNIQRYEEEIGVSNIVIMFVIPEYLKSLDCMYEMTQLFKNGNVENRVFPIVDMGDIPRNGDGLSQIKNYWNDEKNRKAEQIKNEPGNSTYLLSEISKINDILKTMDEFWEYIVHTNTGDYTEMVADNANLLLNEIEKQINVSSVFQDNKFIPTTETAPKQSRRIFQHGDKSIYVENNSGTIN…	ANAAKDFCYYNLLKAWKAADLSFPFVDSHNKTYSVRDGSDWEQTLKPRLHERLNASANVVLFLSSETKYSRALREEIDYAINTKGLPIIVVYPELTTKADIHTPSGFTTKVKNLWDKLPVFRDNKYKVPVLHVPYNKVL	1	A0A011MUA0_9PROT.TIR_2.1	1.4094	Inactive
BG1C0468	16.95	-1.68	Healthy	META914B3258_30985	META914B3258_30985.DUF1863.1	MRNQLVGLSVVVTKNNLFCEDEHLIGFLSNEKVREVKFMAKRVFFSFYYENDLSRALVVKNNWALKENEESGFISNSEFERMKRDGDEAIERWIDKQIAGTSVTVVLIGSETLDSKYVQYAIKKSYELGNSIIALKIGKIKNLSQQTSISQSVVKIVGKKNNGELLWFDEIIDKEYDYIKNDGYNNLEKWINEVDKVKER	MRNKNQFISDALKWNWGIKLFVAHADIRISEDWSAEIKNALSSCDAGIAFLTDREAFKASTWCDQEIGWMLGRFEDKVLAMRFKLNGVYQDPYGPLGGRQAQPVAENESEDQIAAKIVDWCMTRESLRNKLCTSLVKAF	1	K9Q5L4_9CYAN.TIR_2.4	1.3647	Inactive
BG1C0468	16.95	-1.68	Healthy	META914B3258_312310	META914B3258_312310.TIR_2.1	MDFRKLPSNSEGLLLKLVCSENPTQVLREQYNGLSTQQEQELDGIIRELKGLGYIDVKWANNEPYFVILNNSARTYSERLAEYNAHNPINETQGKKVRSTIFISHRSTDKGIADMLVDFFAGTGISKETVFCSSLPGNDINERISDEVRTALKSSAVNIAILSHDYYQSAYCLNEAGVLWYEDVPVIPVALPEINSSNMYGFLNNEYKLRRLDSDTDISYIYDTVSEAVSDPHTKASLITYENNKLRTRYAEYLKARELPPGGSDNSIADTIAEITTDDERIVLYYILHENVRKVSKSTVSSWLNKCEIRGINVDNAFDLLSSFDNGALNNDTLEFGIDTFRKYSANAAQILPPLKKCVDQHIELAVNIFKKIWSDDTLDINIRLFIAYIVEERMRAFG…	MARKTFISYKYNESCKYRDKVIESLGDDATYYTGETADSPDISNLKVDSIKNHLEDMIFNTTVTMVILSPSLVKSKWVEWEIEYSLSKYSRDGKTSSINGLIGIIPPFDGDYSWFISAHSNPDGHETNSYINEKARTFR	12	META8701F58B_118065.TIR_2.1	0	Inactive
BG1C0468	16.95	-1.68	Healthy	META914B3258_429445	META914B3258_429445.TIR_2.1	MINRKEIQKISLQYRTLSSQMLKMNSQEEIYCIQQYFAFITKTELIMHYINECNKKVYDFEQIFSDKGWRDVLILPEKQEDLISYGYQLLQYILDGPKNLIALCMGYTGSNKFSDNIEAFMRKSIEPFVVAIRTYIELEFIDCEDVIENTKNKMVTIFLSYCQKDADVADCLENSMAPCIYNKAKISRDIRDVEYHESFKRFMQSVEKHDYVITIISDNYLKSRNCMFEMLEVVKDSDFSKKLLFIVLQNEDVKYYKNTPAESIGADVYSAIGQAKYSKYWSSVDRALENEIQEIGNPMHAILQIKEKQIVQKILIDLPEFLEFIRDNKGISLSEHIDKGFTDMISFVRL	TGKKVFISYSWVPESNKEWVRKLEEKLEQDGVEVVIDYKDLRLGHDKYAFMERIVADETIDKVLLICNESYKYKADSRSGGVGEESAIITSQVYGNVRQEKFIPIVNEYDENGMPYLPNYLAARMYADLTDFNAGYEEL	1	CLOBOL_05542.TIR_2.1	1.0923	Inactive
BG1C0468	16.95	-1.68	Healthy	META914B3258_51275	META914B3258_51275.DUF1863.1	MSKKKNVFISHYNKDDKHLHSLIDRLNKKGYEIRNGSIDRAKYRPYRVTDALIARYLRARINWAGTFICLIGKDTHTRPWVNYEIKQAHRLGKQIVGIYAHGCSDSVELPEAFKKYGGSPIGWNSLDKLGDILDGKITPPENPDGTAKQTPIYNIIRVAC	QNYKIFLSHKSDDARFTNFIYKLLEQRGARKTDFFYTSADDNTEKYNDITSLSTQIKNNIVDDKSLIVYLATPLFKKSEFCLFEAGAGWATRGIEDYKIIGLRYEDIPQYLTNGKSEFSFLTNSEKSIELNKRTYLYLI	34	K9Q5L4_9CYAN.TIR_2.1	1.5554	Inactive
BG1C0468	16.95	-1.68	Healthy	META914B3258_343865	META914B3258_343865.TIR_2.1	MQENYQAIQNPAVIQFPQLPVNEKQIAVMMPFNDSYLTPSEDPVYKAIKTAGEQAGFSCVRADEIRTPTDIKDDIFKLIEGSKIIVADLSGGNRNVYYEMGLAHARGRIVIPISGDDEKLPFDIGHIRTVFFHRDLHGIEGLTRDLTQVLNAVS	PEYDVFISHASEDKDEVVRPLANALKNLGIKVWYDEFEMRIGDSLRRKIDKGLANSRFGIVVVSRDFIKKGWTNYELDGIITKAVSGEQIILPIWHNITKKEVIDYSPSLADKLARNTAIDTVEDIAKEIADVIKTNR	0	AMN69_RS28245.TIR_2.1	1.5554	cADPR
BG1C0468	16.95	-1.68	Healthy	META914B3258_392955	META914B3258_392955.TIR_2.1	MNSSYYQNQINRLEKDIADLQKKIADENKKEIDKNKQIDSVHRTINKNTSISTLNSKQRQIDGYQKDILNCRTKIASYQKSIATKSAELGKKRQELLKAQQSEQKKLQDDQLKFQKKLQSEIEIQKRHLETLIAQNYSTQNNKLVSTEDIPEPTKQYDFFISHASEDKDDIVRDLAEALRNNGFEVWYDEFELKIGDSLRKKIDYGLSNANYGIVIISPSFVKKNWTEYELNGMVAREMNGHKVILPIWHKITKDEVLRFSPSLADKLALNTSIHTIDDIVENLKNL	MFFSRITLEDKLGQEYEPYIFAALNSARVMLAVGTDYEYYNAPWVKNEWSRYLQLIAAGQKKSLIPCYKNIDAHDMPKEFAKLQAQDLGKIGATQDLLRGIDKLLGRTAAPAPAPQPQTADPKAPLLKRAGMYLADGDF	35	Btheta7330_RS03065.TIR_2.1	0	v-cADPR-x
BG1C0468	16.95	-1.68	Healthy	META914B3258_414775	META914B3258_414775.TIR_2.1	MSLHDKLLMHNFALANKKSPDFISELPQIEPKPYSNGHKIKWINHTLTSTEVTPPDNLIKICILIESGEIAITSVSDIANLLGVPAGQLLYILYRKKDNYRTFEIEKKNGKKRVINAPCGGLSILQTRLKPVLEYFYRPKKSAHGFIKGKSIITNAGMHIKKNFVVNIDLENYFESISFARVYGIFKSKPFNFAHPAATVLAQLCTHNGKLPQGACTSPILANIASASLDKQLTQFAGRKKISYSRYADDITFSFNQRNIDIIKKNDDGSYSLSETIDNIISKNGFKINYDKFRVQTRNTRQSVTGLVVNDKVNINRRYIRITRSMIHRWTDDKLKYALLFATEKGYQAKDNNHAIQIFRNHIYGRLSFIKMVRGKDYPGYLKLMSYMSHNDPLKTQEG…	PKKYIYLSYATCNHQDKEIADKIILVLNEQFKKLSKYRFEIITEDSIPFGNDIDITMKENIAKSEIVIVIVSSAYLESEWCINEFTIFSNDNNKRIIPVVTESFSYLAELPKDISNIKALSLIDCKLEEDFSKTIAMLA	1	ABTIR_ACIB9.TIR_2.2	1.0746	v-cADPR-x
BG1C0468	17.94	-1.36	Healthy	METAB4EBD9C4_199535	METAB4EBD9C4_199535.TIR_2.1	MRIFISHATKNKEIVLKFAELLESISSEIEVFCSSESGSIKVGKNFIETIFKELSTSDLFVPILSKEYYESRFCMIELGVAYSYLFNKFEKNGEDYILPFALYPVKKGQALSGTPMANIQVGEINDKNDIRSFLECLSSEKGIRVGSGINRKLHSFKAEIDQIFLKYQNIVELARIATYFDDSIDYKKKEDIVNYSVKDNAVIVNFNMNPYELNEVRYPNFISVVLGYIDKIDIGRYLDFNDAAEFGFVLTSFTNSLKKIFVEFKYSDNNKILETFELPVAYGENKLSIPLKKMRSKALGEISEICFVVHPDDVVEEEGMFRISDMKVY	MRNKNQFISDALKWNWGIKLFVAHADIRISEDWSAEIKNALSSCDAGVAFLTDREAFKASTWCDQEIGWMLGRFEDKVLAMRFKLNGVYQDPYGPLGGRQAQPVAENESEDKIAAKIVDWCMTRESLRNKLCTSLVKAF	12	METAD38276BD_32925.TIR_2.1	1.189	Inactive
BG1C0468	17.94	-1.36	Healthy	METAB4EBD9C4_233405	METAB4EBD9C4_233405.TIR_2.1	MLVQTELPDGYHYETLADKRTFEYASSHLDEWVDSLPTPCIIDEAQRIPDLPLSVKGVIDKQTGSTPFFILTGSASITRDGLDGQDPLTRRSLRYTLYPLTRREINKNTDTSIIDLLWNGTPNANYHSETNRDTLARYMTVGGFPSYAMPSIPIAESDLRFSVKTDIDNVLGDTILPGERLDKAIADAILKELLAVPGGILNVKRISDTIHSNPSTIERYISIFMRRFLISALPNLRSAPGKQLFTRAKIHPVDTSFSVETIRQSGRDFHNDRVLFGELFESFAVNQIIPEIQWSDIHPDAFYWRETGNKPKEVDLVLLHDNQLVALEMKSNNTVDRKDFSGIAALRDSDKRFHRGYVLYTGDKVQQFTNNIWALPISSLWDSDGFQTATSDAEHYSLS…	QNYKIFLSHKSDDARFTNFIYKLLEQRGARKTDFFYTSADDNTEKYNDITSLSTQIKNNIVDDKSLIVYLATPLFKKSEFCLFEAGAGWATRGIEDYKIIGLRYEDIPHI	13	META7C049C36_240330.TIR_2.1	1.0908	Inactive
BG1C0468	17.94	-1.36	Healthy	METAB4EBD9C4_25825	METAB4EBD9C4_25825.TIR_2.1	MKKEFNFTWAALNLLGKSLYSNAWAAISELVANGLDAKATHVSVFIDARTKNDASIQIMDNGTGMRDEAIDTYVNVGYDRRDYYYHSDSPTEAQNNIMGRKGIGKLAALYLSKDYYIQTKTSDSAPTTWHLASDTHLAEKPYLILETGTDTDAIDPEWEQSPSGTLLILNHVDLTGLGEVAFNALSHNLANHFLSSSMQSQAIYLGLARNEKEYNKHEFHKVEKMIAFHNYAMILENLSPENEPKEIREIKEHGSTVLIPYPNSDESKQTKVQVSSFSSVKVKDRPSYQGIYEISSEFLDAKILRLRQDVKIVDGIAKIPYQLTGWIGFHSTLNNSQAQQNDSNFRKNKNYNPAQIRLYVRNKLAVSNVLDTLGITQAFTNYIEGEISFDLLDDDLLPD…	KQYDFFISHASEDKDDIVRDLAEALRNNGFEVWYDEFELKIGDSLRKKIDYGLSNANYGIVIISPSFVKKNWTEYELNGMVAREMNGHKVILPIWHKITKDEVLRFSPSLADKLALNTSIHTIDDIVENLKNL	12	METAFAC6F24F_05170.TIR_2.1	0	Inactive
BG1C0468	17.94	-1.36	Healthy	METAB4EBD9C4_44135	METAB4EBD9C4_44135.TIR_2.1	MRNKNQFISDALKWNWGIKLFVAHADIRISEDWSAEIKNALSSCDAGVAFLTDREAFKASTWCDQEIGWMLGRFEDKVLAMRFKLNGVYQDPYGPLGGRQAQPVAENESEDKIAAKIVDWCMTRESLRNKLCTSLVKAFAKARNWYQRDDIYQRLKLFIHSVSYKFSFCWKACITISKLGAEKIEQLQSIPKCLIHCLDSLLHSLVSKANLPGGTVPTQTVLFVPLK	NKYFAFISYSRKDLGVAKQIKNNIESITGKKCWMDMEGIESGEQFVDVIVSAIDNSKYVIFLLSDNSMASKYAQKEITYADKVGKKLIPLNIDRCTPKGWFLFNFGEVDVIDVNVHEQLEKFYSNIKSWSSNQNLEKSF	1	A0A0H1RMF5_9RHIZ.TIR_2.1	1.5554	Inactive
BG1C0468	17.94	-1.36	Healthy	METAB4EBD9C4_73985	METAB4EBD9C4_73985.TIR-like.1	MSDFEILQQLCETADELSKKYISSSSPDFKAWKTRADRLLIRRFGKDSYEFKSFNKISYSLSFFTSGTPDSAFVEACADGLRSAKAVLETYLDEFSDEGETGSTANVGDYSKVFIVHGHNGELRERVARIIERQGLTAVVLNEQSNQGKTIIEKLEIEGDAAGAVCLFTADDEGRAQAEQSEKPRARQNVVFEAGYFIGRLGRENVAILVDKGIEIPSDLQGVVYTGTDSWEVGLLKELKSMGYSIDFNKMDI	IYFDFFISHASEDKDKFVRPLVNELSRLGINVWFDEQTLEIGDSLRRNIDTGLKKASYGIVVLSHAFFSKKWTQYELDSLINRAVNDENKVLLPIWHNIDATEVAEYSHYLADKLALQTTIHSIDEIAKELSKIAYKRR	0	META102FD299_64095.TIR-like.1	0	Inactive
BG1C0468	17.94	-1.36	Healthy	METAB4EBD9C4_78450	METAB4EBD9C4_78450.TIR_2.1	MSVFYRKEYYREKLFLNSLHLKACRKKLQEILPYKCSKIDYIQAFKECFPHIWEDIVFFCKIRKNDYYRRKRKRLRTIKFYDPQRYLLQHCPYNNDYVSHLLEEEKVRRKEQLIISGQKKLQKRKEKLANNLVFIQEVCPGYVSRLIKTYFDIRRKHTIDINARYLIVLEAGQFKCTETISFLYKIAACEKNSDMRQMAFYALQRMGEHPWLGRGRKGKKHLSQLKRIDIQKNPTSLLELIQKYQSLLYQNFDVFLSHSSMDKQEILLIKTALNSQGYTVYIDWVNDREMLNRKNQDSNTWNALYMRMDQSCRLLYVMTDNCIDSCSTKREIMYFKKKEKPIYVYQPKAVTREIPQYLDGCKEIECINAVSFN	MAHADIRISEDWSAEIKDALSSCDAGIAFLTDREAFKASTWCDQEIGWMLGRSEDKVLAMRFKLNGVYQDPYGPLGGCQAQPVAENESEDQITAKIVDWCMTRESLQNKLCTSLVKAFAKARNWYQRDDIYQRLKLFIH	1	HMPREF1064_00174.TIR_2.1	1.3192	Inactive
BG1C0468	17.94	-1.36	Healthy	METAB4EBD9C4_78455	METAB4EBD9C4_78455.TIR_2.1	MLMKYKYQVVVLGTPWNQKELTHGVLSLPGLSLVELNELNMNRPFLCLYFGQSDKDSVLSNEVKGIANDIIKHHALLPITMFPDAFKTCIPNEFKAINGLFLMKDNKEAVLRLKNWVASYFGLIDTNKKVFISYRRTDLEPLAHKLYEELVKRKYNPFLDSYTIIEGVNFQEHLRHELINSEIVILLDSPDFNSSEYCMEEFNIANRERIPVLDIRFKVDARKNLHRFCDYIETNLSCEEANVNTELIEDIIEKMEQNRIKAYQFKRQYVLDEFASLCQEYGMNIVNQGLFLRCDTTHECFYPLTRIPSCTDLYNLKVMFDKIPLFSTYAKKIIYNGSYCRPGIESYLQWLNMQLPITSYNITK	DLKDIFLCHAWEDRKTTAKNLTDLLVENGTSVWFSENEVLLGTNLLREIDKGLAASRVGIVLVTTSFLKRIQGNGIADKELSALLSRDQLIPVLDGVTFEELYDVSPLLASRSGLNTSEETMEDIANKLSEVVSV	17	MSNKSG1_05798.TIR_2.2	1.2849	Inactive
BG1C0468	18.86	-1.34	Healthy	META738B27DB_124930	META738B27DB_124930.TIR_2.1	MSVFYRKEYYREKLFLNSLHLKACRKKLQEILPYKCSKIDYIQAFKECFPHIWEDIVFFCKIRKNDYYRRKRKRLRTIKFYDPQRYLLQHCPYNNDYVSHLLEEEKVRRKEQLIISGQKKLQKRKEKLANNLVFIQEVCPGYVSRLIKTYFDIRRKHTIDINARYLIVLEAGQFKCTETISFLYKIAACEKNSDMRQMAFYALQRMGEHPWLGRGRKGKKHLSQLKRIDIQKNPTSLLELIQKYQSLLYQNFDVFLSHSSMDKQEILLIKTALNSQGYTVYIDWVNDREMLNRKNQDSNTWNALYMRMDQSCRLLYVMTDNCIDSCSTKREIMYFKKKEKPIYVYQPKAVTREIPQYLDGCKEIECINAVSFN	QNYKIFLSHKSDDARFTNFIYKLLEQRGARKTDFFYTSADDNTEKYNDITSLSTQIKNNIVDDKSLIVYLATPLFKKSEFCLFEAGAGWATRGIEDYKIIGLRYEDIPQYLTNGKSEFSFLTNSEKSIELNKRTYLYLI	1	HMPREF1064_00174.TIR_2.1	1.3192	Inactive
BG1C0468	18.86	-1.34	Healthy	META738B27DB_124935	META738B27DB_124935.TIR_2.1	MLMKYKYQVVVLGTPWNQKELTHGVLSLPGLSLVELNELNMNRPFLCLYFGQSDKDSVLSNEVKGIANDIIKHHALLPITMFPDAFKTCIPNEFKAINGLFLMKDNKEAVLRLKNWVASYFGLIDTNKKVFISYRRTDLEPLAHKLYEELVKRKYNPFLDSYTIIEGVNFQEHLRHELINSEIVILLDSPDFNSSEYCMEEFNIANRERIPVLDIRFKVDARKNLHRFCDYIETNLSCEEANVNTELIEDIIEKMEQNRIKAYQFKRQYVLDEFASLCQEYGMNIVNQGLFLRCDTTHECFYPLTRIPSCTDLYNLKVMFDKIPLFSTYAKKIIYNGSYCRPGIESYLQWLNMQLPITSYNITK	EEEMIFISYNHGDQDVVDMIAKRLEIEFGRDNIFYDKWSMQPGDSIIGKMDEGLEKVTTFFYFLSSNSLNSNMVKKEWQAALTKSLYEGVKFVPIKVSDCKIPAILTDVYYIDLFSQGLDNTIEQMRSVISGSSRYTPL	17	MSNKSG1_05798.TIR_2.2	1.2849	Inactive
BG1C0468	18.86	-1.34	Healthy	META738B27DB_124945	META738B27DB_124945.DUF1863.1	MIMSDIHNVFISHYSEDDDELHRLKQRLTDRGCTVRNSSVEKGDYRKDPVKDATIAKELRGFIKWAGTFIVLIGEHTHERPWVNYEIRSAYMQGKKIIGVYMHGCKDSVELPEAFKRYGGPIIGWNSTDKLADMIEGDCPASEKPSGAVAQPIYNIIHIKC	MAHKTFISYKYSEAQELRDRIIEAMGDDASYYQGETSDSPDLTDTSTENIKRVLRDMMYDTSVTIVIISPNMKQSKWIDWEIEYCLKKITRKDRTSQRNGVVGVIMKVNGGYDWFKYTVEKDDGCKVSHYHTEKVFPII	34	CLORAM_02972.DUF1863.1	1.5554	Inactive
BG1C0468	18.86	-1.34	Healthy	META738B27DB_134260	META738B27DB_134260.TIR_2.1	MDLLGNLTVRNGIQKTSANTEAYICGGDNLDLTDVVAVSYAHEDISFNEKVIGFVNCLREKHGYNVIIDELLRQQETAIDFNEMMAKLIPNANKVIVILTPKYKKRADDFIGGVGYEYRIILNEISSKPKKFIFVSFDAIDDDLIHRIEPAALGNREIIYLSEDDEKWDELFSKLADRSIYQFSDVATVKSEPKSKIIEFTKTKDKADLFHFAQIKLAENRQLLEQFGPDSVVAITNPMSSAVNTWKTVKLNTIIPNNLEIVHEFEKCISLLSANEVEIYKKFKIHADAFELCTKGEIGREGVPRFPSDFEKMISEGD	KERNVFISYKRVDSQTLAHQLYDKFLLSGFSVFLDTESLSAGVNFQKSLRHRLADSFVLILLNSEHFFDKESKWTLEEYHVAQSLQIGICSIMMPSVKVKRDLNFSDFLRLEPFDFTGKKIKILKEQKVNEIVLHVKSI	36	BACCOPRO_02043.TIR_2.1	1.2297	Inactive
BG1C0468	18.86	-1.34	Healthy	META738B27DB_83760	META738B27DB_83760.TIR_2.1	MIPSNVRYVTRPLAQVLRQCPNKVAVLEGARAVGKTMLVQTELPDGYHYETLADKRTFEYASSHLDEWVDSLPTPCIIDEAQRIPDLPLSVKGVIDKQTGSTPFFILTGSASITRDGLDGQDPLTRRSLRYTLYPLTRREINKNTDTSIIDLLWNGTPNANYHSETNRDTLARYMTVGGFPSYAMPSIPIAESDLRFSVKTDIDNVLGDTILPGERLDKAIADAILKELLAVPGGILNVKRISDTIHSNPSTIERYISIFMRRFLISALPNLRSAPGKQLFTRAKIHPVDTSFSVETIRQSGRDFHNDRVLFGELFESFAVNQIIPEIQWSDIHPDAFYWRETGNKPKEVDLVLLHDNQLVALEMKSNNTVDRKDFSGIAALRDSDKRFHRGYVLYTGD…	MVRNMGKVDESSTFSDNEWEEVRYKTDARIKDWIDGQLAMRSCLVVLVGKETSERKWVKYEIEKAMELNKGIVGIRINKLKDCSGKQDSEGSNPFYNIFTSDSHRLSNYVTLYDPPHYSSSYVYDDIKENIEDLIENAI	13	META7C049C36_240330.TIR_2.1	1.0908	Inactive
BG1C0468	18.86	-1.34	Healthy	META738B27DB_28835	META738B27DB_28835.DUF1863.1	MIYDTTVTIIVLSPNMLQSNWIDWEISYSLKNISRDGRTSHTDGLLGVIPPFYGNYSWFISEINHPDGHVTVSYNEELTFPIMKANRGNQKPKVYACPDCQSIDKLSGSYLSYVKMEDFVNNPSRYIDNAYDKSLNADNNYDLTKLL	KKNKIFISYSHADSAYFNRLITHLKVLKNYNGEFEEWSDQKILAGQKWKEEITKALKKANIAILLVSTDFLASDFIQRNELPPILKKAAEEDTTILCLLVEPSLFEKTELGDFQAINDPRTTLSELDKSAQERMYLKLV	1	NA	>1.75	Unassigned
BG1C0468	20.01	-1.22	Healthy	META99553731_110405	META99553731_110405.TIR_2.1	MSVFYRKEYYREKLFLNSLHLKACRKKLQEILPYKCSKIDYIQAFKECFPHIWEDIVFFCKIRKNDYYRRKRKRLRTIKFYDPQRYLLQHCPYNNDYVSHLLEEEKVRRKEQLIISGQKKLQKRKEKLANNLVFIQEVCPGYVSRLIKTYFDIRRKHTIDINARYLIVLEAGQFKCTETISFLYKIAACEKNSDMRQMAFYALQRMGEHPWLGRGRKGKKHLSQLKRIDIQKNPTSLLELIQKYQSLLYQNFDVFLSHSSMDKQEILLIKTALNSQGYTVYIDWVNDREMLNRKNQDSNTWNALYMRMDQSCRLLYVMTDNCIDSCSTKREIMYFKKKEKPIYVYQPKAVTREIPQYLDGCKEIECINAVSFN	ENFDVFICHASEDKKGIAIPIYDELTKLKISAFIDHVEIKWGDSLIEKINAALVKSKYVIAILSANSVNKEWPQKELRAVLASEISSGDVKLLTLLKKEDEEVVNLSLPLLSDKYYMVYDNNPEVVANNIKSLLQR	1	HMPREF1064_00174.TIR_2.1	1.3192	Inactive
BG1C0468	20.01	-1.22	Healthy	META99553731_110410	META99553731_110410.TIR_2.1	MLMKYKYQVVVLGTPWNQKELTHGVLSLPGLSLVELNELNMNRPFLCLYFGQSDKDSVLSNEVKGIANDIIKHHALLPITMFPDAFKTCIPNEFKAINGLFLMKDNKEAVLRLKNWVASYFGLIDTNKKVFISYRRTDLEPLAHKLYEELVKRKYNPFLDSYTIIEGVNFQEHLRHELINSEIVILLDSPDFNSSEYCMEEFNIANRERIPVLDIRFKVDARKNLHRFCDYIETNLSCEEANVNTELIEDIIEKMEQNRIKAYQFKRQYVLDEFASLCQEYGMNIVNQGLFLRCDTTHECFYPLTRIPSCTDLYNLKVMFDKIPLFSTYAKKIIYNGSYCRPGIESYLQWLNMQLPITSYNITK	EFQYFISYSRDIYYEFVNHLNNMLNEIGLKTWIDKFEINIGDEIIDNLYTVLDKSADYYGIIFIFDETFFNKAWCIKELDYAMKKRIPFFPVLYKIKKEDIPSEYTFLKNYNLLTVSSLKEIDYIVDRFILLHLNNIVC	17	MSNKSG1_05798.TIR_2.2	1.2849	Inactive
BG1C0468	20.01	-1.22	Healthy	META99553731_110420	META99553731_110420.DUF1863.1	MIMSDIHNVFISHYSEDDDELHRLKQRLTDRGCTVRNSSVEKGDYRKDPVKDATIAKELRGFIKWAGTFIVLIGEHTHERPWVNYEIRSAYMQGKKIIGVYMHGCKDSVELPEAFKRYGGPIIGWNSTDKLADMIEGDCPASEKPSGAVAQPIYNIIHIKC	MSKHKCFISFKSQDMDYKKYIQNNLDIDMIDKSLNEPINSTNEDYIMRKIREDYLQDSTVTIHLIGQYSSENNWLQNQNYIKRELQASLSNTSAGTRNGILGIVLPEMYSTIYTGTYTCNKCGNRHNGVKINDDTTIPE	34	CLORAM_02972.DUF1863.1	1.5554	Inactive
BG1C0468	20.01	-1.22	Healthy	META99553731_17470	META99553731_17470.TIR_2.1	MRNKNQFISDALKWNWGIKLFVAHADIRISEDWSAEIKNALSSCDAGVAFLTDREAFKASTWCDQEIGWMLGRFEDKVLAMRFKLNGVYQDPYGPLGGRQAQPVAENESEDKIAAKIVDWCMTRESLRNKLCTSLVKAFAKARNWYQRDDIYQRLKLFIHSVSYKFSFCWKACITISKLGAEKIEQLQSIPKCLIHCLDSLLHSLVSKANLPGGTVPTQTVLFVPLK	LTDVVAVSYAHEDISFNEKVIGFVNCLREKHGYNVIIDELLRQQETAIDFNEMMAKLIPNANKVIVILTPKYKKRADDFIGGVGYEYRIILNEISSKPKKFIFVSFDAIDDDLIHRIEPAALGNREIIYLSEDDEKWDE	1	A0A0H1RMF5_9RHIZ.TIR_2.1	1.5554	Inactive
BG1C0468	20.01	-1.22	Healthy	META99553731_185645	META99553731_185645.TIR_2.1	MYFYLKACIINRMTSRYITRPLAKQLSNTSRKVVILEGARAVGKTLMMKTELSGFNYVSLADNGTYQYAKDHLGEWLNSLSRPIIIDEAQRLSDLPLAVKELSDTLAGNNPQIILTGSASITRTGLSGQDPLARRSRRFTLFPLTRREINGIPESIVDALWSATPNPGYRSSLDSGALHHLMTIGGFPTYSLDNAMSDRERRYIIRDDINSVLGDTILPEERFNIAIAKDILKSLLCIPGGALNINTIATKTGRDKRTVSRYLGIFINRFLISGLPNIALTADRQNLTHAKIHPIDTSLSVEMLRESGKDPWNEPALTGGVFESFVVNQIVPEIEWSSTKPDAFYWRTKDKDPKEVDLVLKRDEELIGIEMKSSEKLHQGDFQGLQALKDSMGDKFKRG…	QNYKIFLSHKSDDARFTNFIYKLLEQRGARKTDFFYTSADDNTEKYNDITSLSTQIKNNIVDDKSLIVYLATPLFKKSEFCLFEAGAGWATRGIEDYKIIGLRYEDIPQYLTNGKSEFSFLTNSEKSIELNKRTYLYLI	13	META7C049C36_240330.TIR_2.1	0	Inactive
BG1C0468	20.01	-1.22	Healthy	META99553731_229120	META99553731_229120.TIR_2.1	MDLLGNLTVRNGIQKTSANTEAYICGGDNLDLTDVVAVSYAHEDISFNEKVIGFVNCLREKHGYNVIIDELLRQQETAIDFNEMMAKLIPNANKVIVILTPKYKKRADDFIGGVGYEYRIILNEISSKPKKFIFVSFDAIDDDLIHRIEPAALGNREIIYLSEDDEKWDELFSKLADRSIYQFSDVATVKSEPKSKIIEFTKTKDKADLFHFAQIKLAENRQLLEQFGPDSVVAITNPMSSAVNTWKTVKLNTIIPNNLEIVHEFEKCISLLSANEVEIYKKFKIHADAFELCTKGEIGREGVPRFPSDFEKMISEGD	EKNTIFISHRSTDKGIADMLVDFFAGTGISKEAVFCSSLPGNDINERISDEVRSALKSSAVNIAILSHDYYQSAYCLNEAGVLWYEDVPVIPVALPEINSGNMYGFLNNEYKLRRLDSDTDISYIYDTVSEAVSAPHTK	36	BACCOPRO_02043.TIR_2.1	1.2297	Inactive
BG1C0468	20.01	-1.22	Healthy	META99553731_262400	META99553731_262400.TIR_2.1	MKKEFNFTWAALNLLGKSLYSNAWAAISELVANGLDAKATHVSVFIDARTKNDASIQIMDNGTGMRDEAIDTYVNVGYDRRDYYYHSDSPTEAQNNIMGRKGIGKLAALYLSKDYYIQTKTSDSAPTTWHLASDTHLAEKPYLILETGTDTDAIDPEWEQSPSGTLLILNHVDLTGLGEVAFNALSHNLANHFLSSSMQSQAIYLGLARNEKEYNKHEFHKVEKMIAFHNYAMILENLSPENEPKEIREIKEHGSTVLIPYPNSDESKQTKVQVSSFSSVKVKDRPSYQGIYEISSEFLDAKILRLRQDVKIVDGIAKIPYQLTGWIGFHSTLNNSQAQQNDSNFRKNKNYNPAQIRLYVRNKLAVSNVLDTLGITQAFTNYIEGEISFDLLDDDLLPD…	RLTRFTHTKQRKAKISDALKWNWGIKLFVAHADIRISEDWSAEIKDALSSCDAGIAFLTDREAFKASTWCDQEIGWMLGRSEDKVLAMRFKLNGVYQDPYGPLGGCQAQPVAENESEDQITAKIVDWCMTRESLQNKLC	12	METAFAC6F24F_05170.TIR_2.1	0	Inactive
BG1C0468	20.01	-1.22	Healthy	META99553731_283635	META99553731_283635.TIR_2.1	MLVQTELPDGYHYETLADKRTFEYASSHLDEWVDSLPTPCIIDEAQRIPDLPLSVKGVIDKQTGSTPFFILTGSASITRDGLDGQDPLTRRSLRYTLYPLTRREINKNTDTSIIDLLWNGTPNANYHSETNRDTLARYMTVGGFPSYAMPSIPIAESDLRFSVKTDIDNVLGDTILPGERLDKAIADAILKELLAVPGGILNVKRISDTIHSNPSTIERYISIFMRRFLISALPNLRSAPGKQLFTRAKIHPVDTSFSVETIRQSGRDFHNDRVLFGELFESFAVNQIIPEIQWSDIHPDAFYWRETGNKPKEVDLVLLHDNQLVALEMKSNNTVDRKDFSGIAALRDSDKRFHRGYVLYTGDKVQQFTNNIWALPISSLWDSDGFQTATSDAEHYSLS…	FLINLILEMNPDLKNNITFTSNPDFSLKKGSNIFEELKECFRPDYYVVFLLTKSFYDSNACLAEVGAAWATNTQYMILPIDMDFSDIDAPLDKYKSSSKYKLDNEDELKNFCLSVKEILSCIDEENDYKVEEIMSNAKK	13	META7C049C36_240330.TIR_2.1	1.0908	Inactive
BG1C0468	20.01	-1.22	Healthy	META99553731_48250	META99553731_48250.DUF1863.1	MIYDTTVTIIVLSPNMLQSNWIDWEISYSLKNISRDGRTSHTDGLLGVIPPFYGNYSWFISEINHPDGHVTVSYNEELTFPIMKANRGNQKPKVYACPDCQSIDKLSGSYLSYVKMEDFVNNPSRYIDNAYDKSLNADNNYDLTKLL	NSPMVFISHSSKDKAFVEELVELLESIGFDESNLFCSSVDGYGIGLGEDIFETLKKLFREHELFVIFVHSPRYYESPVSLNEMGAAWVLKTNFYSFLTQDMQFERMKGVVNSDKVAIKVSAEDAKARLNELKDKLCAAF	1	NA	>1.75	Unassigned
BG1C0468	20.96	-1.53	Healthy	METAD60E3C99_119855	METAD60E3C99_119855.TIR_2.1	MRNKNQFISDALKWNWGIKLFVAHADIRISEDWSAEIKNALSSCDAGVAFLTDREAFKASTWCDQEIGWMLGRFEDKVLAMRFKLNGVYQDPYGPLGGRQAQPVAENESEDKIAAKIVDWCMTRESLRNKLCTSLVKAFAKARNWYQRDDIYQRLKLFIHSVSYKFSFCWKACITISKLGAEKIEQLQSIPKCLIHCLDSLLHSLVSKANLPGGTVPTQTVLFVPLK	MNKVFLSHSSANKDYVSYIAEQLGRDHCVYDAMCFEAGMRNIDEIFREMDKSSIFVIFLSDEALDSGWVRKELSIAEERLNHDKYKLSQIFPLIIDPRIDHTDPRIPEFLKKGPSSYNLRVITSEVVAYRKIKAQQTKF	1	A0A0H1RMF5_9RHIZ.TIR_2.1	1.5554	Inactive
BG1C0468	20.96	-1.53	Healthy	METAD60E3C99_135030	METAD60E3C99_135030.TIR_2.1	MDLTDVVAVSYAHEDISFNEKVIGFVNCLREKHGYNVIIDELLRQQETAIDFNEMMAKLIPNANKVIVILTPKYKKRADDFIGGVGYEYRIILNEISSKPKKFIFVSFDAIDDDLIHRIEPAALGNREIIYLSEDDEKWDELFSKLADRSIYQFSDVATVKSEPKSKIIEFTKTKDKADLFHFAQIKLAENRQLLEQFGPDSVVAITNPMSSAVNTWKTVKLNTIIPNNLEIVHEFEKCISLLSANEVEIYKKFKIHADAFELCTKGEIGREGVPRFPSDFEKMISEGD	MQPGDSIIGKMKEGLEQYTTFFYFLPTNSLGSNMVAREWQSAQMSSVNSGLKFVPICLDDCNPPVIMKDLLYIDLYGIGIDEAIFQMKAVVNQENNYKPLEDKENLVAILHKNQILKSNLKLEQQYLVYKVLILLLYVI	36	BACCOPRO_02043.TIR_2.1	1.2297	Inactive
BG1C0468	20.96	-1.53	Healthy	METAD60E3C99_220015	METAD60E3C99_220015.TIR_2.1	MLVQTELPDGYHYETLADKRTFEYASSHLDEWVDSLPTPCIIDEAQRIPDLPLSVKGVIDKQTGSTPFFILTGSASITRDGLDGQDPLTRRSLRYTLYPLTRREINKNTDTSIIDLLWNGTPNANYHSETNRDTLARYMTVGGFPSYAMPSIPIAESDLRFSVKTDIDNVLGDTILPGERLDKAIADAILKELLAVPGGILNVKRISDTIHSNPSTIERYISIFMRRFLISALPNLRSAPGKQLFTRAKIHPVDTSFSVETIRQSGRDFHNDRVLFGELFESFAVNQIIPEIQWSDIHPDAFYWRETGNKPKEVDLVLLHDNQLVALEMKSNNTVDRKDFSGIAALRDSDKRFHRGYVLYTGDKVQQFTNNIWALPISSLWDSDGFQTATSDAEHYSLS…	MKLFFSYGHDKNEEIVLRLKSDLERRNHSVWIDKSKIKSGDDWRKSITSGILDSEFLMSFASQHSVRKPGVCLDELMIAVSVKGAQVQTVLLESDVIPPANIGYRQYIDMSCWAEIKGTPAFDSWYQQKLDEVLAVIES	13	META7C049C36_240330.TIR_2.1	1.0908	Inactive
BG1C0468	20.96	-1.53	Healthy	METAD60E3C99_220475	METAD60E3C99_220475.TIR_2.1	MKKEFNFTWAALNLLGKSLYSNAWAAISELVANGLDAKATHVSVFIDARTKNDASIQIMDNGTGMRDEAIDTYVNVGYDRRDYYYHSDSPTEAQNNIMGRKGIGKLAALYLSKDYYIQTKTSDSAPTTWHLASDTHLAEKPYLILETGTDTDAIDPEWEQSPSGTLLILNHVDLTGLGEVAFNALSHNLANHFLSSSMQSQAIYLGLARNEKEYNKHEFHKVEKMIAFHNYAMILENLSPENEPKEIREIKEHGSTVLIPYPNSDESKQTKVQVSSFSSVKVKDRPSYQGIYEISSEFLDAKILRLRQDVKIVDGIAKIPYQLTGWIGFHSTLNNSQAQQNDSNFRKNKNYNPAQIRLYVRNKLAVSNVLDTLGITQAFTNYIEGEISFDLLDDDLLPD…	MRIGDSLRRKIDKGLANSRFGIVVVSRDFIKKGWTNYELDGIITKAVSGEQIILPIWHNITKKEVIDYSPSLADKLARNTAIDTVEDIAKEIADVIKTNR	12	METAFAC6F24F_05170.TIR_2.1	0	Inactive
BG1C0468	20.96	-1.53	Healthy	METAD60E3C99_245755	METAD60E3C99_245755.TIR-like.1	MSDFEILQQLCETADELSKKYISSSSPDFKAWKTRADRLLIRRFGKDSYEFKSFNKISYSLSFFTSGTPDSAFVEACADGLRSAKAVLETYLDEFSDEGETGSTANVGDYSKVFIVHGHNGELRERVARIIERQGLTAVVLNEQSNQGKTIIEKLEIEGDAAGAVCLFTADDEGRAQAEQSEKPRARQNVVFEAGYFIGRLGRENVAILVDKGIEIPSDLQGVVYTGTDSWEVGLLKELKSMGYSIDFNKMDI	MAKKRAFISFDYDNDVDLKALLVGQARNPDSPFEIVDMSIKETIESNWKENARRRIKGCDVVIVICGKYTNFATGVSAEVKIAQEGNVPYFLLWGRSSGTCARPVAARYTDKIYTWTWANLKMLIGGAR	0	META102FD299_64095.TIR-like.1	0	Inactive
BG1C0468	20.96	-1.53	Healthy	METAD60E3C99_306780	METAD60E3C99_306780.TIR_2.1	MSVFYRKEYYREKLFLNSLHLKACRKKLQEILPYKCSKIDYIQAFKECFPHIWEDIVFFCKIRKNDYYRRKRKRLRTIKFYDPQRYLLQHCPYNNDYVSHLLEEEKVRRKEQLIISGQKKLQKRKEKLANNLVFIQEVCPGYVSRLIKTYFDIRRKHTIDINARYLIVLEAGQFKCTETISFLYKIAACEKNSDMRQMAFYALQRMGEHPWLGRGRKGKKHLSQLKRIDIQKNPTSLLELIQKYQSLLYQNFDVFLSHSSMDKQEILLIKTALNSQGYTVYIDWVNDREMLNRKNQDSNTWNALYMRMDQSCRLLYVMTDNCIDSCSTKREIMYFKKKEKPIYVYQPKAVTREIPQYLDGCKEIECINAVSFN	FLALYNIFISHAWKYSDDYKKVVSWLNEAQDEGLLTWKNYSVPVHDPLIDPTQPAGKTTLKNLLKNQISPASKVIIISGMYAAHSEWIDFEIDTSTDYDKYIIGLKPWGQQRIPSKVQDNATVMVGWNKDSLINAILNS	1	HMPREF1064_00174.TIR_2.1	1.3192	Inactive
BG1C0468	20.96	-1.53	Healthy	METAD60E3C99_306785	METAD60E3C99_306785.TIR_2.1	MLMKYKYQVVVLGTPWNQKELTHGVLSLPGLSLVELNELNMNRPFLCLYFGQSDKDSVLSNEVKGIANDIIKHHALLPITMFPDAFKTCIPNEFKAINGLFLMKDNKEAVLRLKNWVASYFGLIDTNKKVFISYRRTDLEPLAHKLYEELVKRKYNPFLDSYTIIEGVNFQEHLRHELINSEIVILLDSPDFNSSEYCMEEFNIANRERIPVLDIRFKVDARKNLHRFCDYIETNLSCEEANVNTELIEDIIEKMEQNRIKAYQFKRQYVLDEFASLCQEYGMNIVNQGLFLRCDTTHECFYPLTRIPSCTDLYNLKVMFDKIPLFSTYAKKIIYNGSYCRPGIESYLQWLNMQLPITSYNITK	DKYDIFLSHSYMDKELVCAVVDLFNSAGYSIYIDWMNDQQLNRSEVTATTADILRKRMRMSKGLAYVATGNSSNSKWCPWELGYADAAKNGRCAILPIMKKEGESFKGQEYLGLYPFIDYETRKGTQEYEFWVNDPENG	17	MSNKSG1_05798.TIR_2.2	1.2849	Inactive
BG1C0468	22.01	-1.43	Healthy	METACF1C1A6A_152315	METACF1C1A6A_152315.TIR_2.1	MGYVFVSYSRRQSAAADTLIDWMERHGIAVWKDTASMPAGVAWRRQVTEAIRGADLVVMCVSRLWYGSQACRDEEDQAAHYHRPQVRIPVDPGLFNPTRAVAAIQAAWDAVTPEDRLAGELETAAGDWANRGGRPRDLARGRALKAYRKAFGGARRGGRNGRNSTGAAASRPITEVAARYLTQSIRRGVLLRIFAALAALAIVCAGVTGVTFATRMRRIDAANAQANAESRQWDALRDALDDSPYTAMKTALAQPHDAATMRGTMVVAKMRMVLATHVPDDHGDAADPRFAGFDFPDKLDVRRPDVLDDAGLSSGASAAKTRGYAVSPDGLEIAALDGADVRILDAKRGDALMTLTGADLKDAVSMAWSRDGSALAVRSSDGTATVWKVRAGTTVVKRT…	ENLCVFICFAAKDRYTIAEPIVHHLKNYGIDIWYDRYTMVLGDNRVEKNLKEGAEKCNYALIIISENTINSKCAMEEINIVKRRYCSGNVIVFPVLYEISPINLPSKLQWIKELIFKEVDRKSGTREICNHIACKITGD	1	A0A1W2AZT8_KIBAR.TIR_2.1	1.1493	Inactive
BG1C0468	22.01	-1.43	Healthy	METACF1C1A6A_186045	METACF1C1A6A_186045.TIR_2.1	MKKEFNFTWAALNLLGKSLYSNAWAAISELVANGLDAKATHVSVFIDARTKNDASIQIMDNGTGMRDEAIDTYVNVGYDRRDYYYHSDSPTEAQNNIMGRKGIGKLAALYLSKDYYIQTKTSDSAPTTWHLASDTHLAEKPYLILETGTDTDAIDPEWEQSPSGTLLILNHVDLTGLGEVAFNALSHNLANHFLSSSMQSQAIYLGLARNEKEYNKHEFHKVEKMIAFHNYAMILENLSPENEPKEIREIKEHGSTVLIPYPNSDESKQTKVQVSSFSSVKVKDRPSYQGIYEISSEFLDAKILRLRQDVKIVDGIAKIPYQLTGWIGFHSTLNNSQAQQNDSNFRKNKNYNPAQIRLYVRNKLAVSNVLDTLGITQAFTNYIEGEISFDLLDDDLLPD…	YVYRTKTFISGDWTGDQDLISKLKDWNNNNNLGLSFIDVHDLTQSYDTSNPCSIKASLRQRLNISKTFVLIVGKNTLSLTEGACRYCSSYRTRSSYCANGKPFDNRSFIEYECEMALKDYNAGELKKIVVIYNGLINPD	12	METAFAC6F24F_05170.TIR_2.1	0	Inactive
BG1C0468	22.01	-1.43	Healthy	METACF1C1A6A_191035	METACF1C1A6A_191035.TIR_2.1	MDLLGNLTVRNGIQKTSANTEAYICGGDNLDLTDVVAVSYAHEDISFNEKVIGFVNCLREKHGYNVIIDELLRQQETAIDFNEMMAKLIPNANKVIVILTPKYKKRADDFIGGVGYEYRIILNEISSKPKKFIFVSFDAIDDDLIHRIEPAALGNREIIYLSEDDEKWDELFSKLADRSIYQFSDVATVKSEPKSKIIEFTKTKDKADLFHFAQIKLAENRQLLEQFGPDSVVAITNPMSSAVNTWKTVKLNTIIPNNLEIVHEFEKCISLLSANEVEIYKKFKIHADAFELCTKGEIGREGVPRFPSDFEKMISEGD	MYSKILLSHNSSDKKYGDALRNLFINLGIKNNQLIYTSHPLNKIPFGENIFDYLKKNIQKDILVIYLWSNEYLKSAACLNEMGAAWIVGSDYLNIYTPDFDFNNPQYHNCAIDQKNMGIILKNDESCKIGMVELKNKLL	36	BACCOPRO_02043.TIR_2.1	1.2297	Inactive
BG1C0468	22.01	-1.43	Healthy	METACF1C1A6A_233715	METACF1C1A6A_233715.DUF1863.1	MPALYDYRIFISHAWRYGDEYDRLVSLLNSSPWFSYYNYSAPKEKPLALSSSHASSHEIAQAITAKIQRAQVVLVIGGMYTLYHDWMKYEVDEALRMGKPVIAIMPRGSSVMPADLRVKATRVVGWNTASIIGAIRELV	DKKKIFISYAHADEKFHNRLMTHLSVLKKYIGGFEEWSDKKIHAGQHWKEEIKKALDDANIAILLVSTDFLASDFIENNELPPILRKAEAENTKVLCLLVEPSFFLKSELSAFQAVNKPEETLAEMEKPAQERVFLKLM	5	CLORAM_02972.DUF1863.1	1.2199	Inactive
BG1C0468	22.01	-1.43	Healthy	METACF1C1A6A_266800	METACF1C1A6A_266800.DUF1863.1	MAGRKIFVSYKYADDNVENLSDSPWCDSTVRDYVTLLEGYLDRTDHIYKGESDGEDLSMYSDGTIWEKLRNRIYDSTLTIVMISPNMKDRFRDERSQWIPWEVSFSLKETSRRNSSGQPVVSRANAMLAIVLPDGSGAYGYYLESRSCCNSGCTMHHTDQLFEIIRRNKFNKKVPDSRSCVSGDTVWYGEASYIEAVKWADFAADPEKYISAAYDRRDRIDSFDIRKTF	KPFDVFICYKETDENGKRTVDSVLANDIYYQLTQEGLKVFYAAITLENKLGQEYEPYIFSALNSAKVMLVVGTKPENFNAVWVKNEWSRYLKLMSNDRSKTLIPCFRDMDAYDLPDEFSHLQAQDMSKIGFINDVVRGI	1	CLOHYLEM_07548.DUF1863.1	1.2888	Inactive
BG1C0468	22.01	-1.43	Healthy	METACF1C1A6A_285325	METACF1C1A6A_285325.TIR_2.1	MQRKMYTAFVSSVSSLKEERRATLDVLLDLDVFPVATEHFVIQSKDGINDIERLIDDSDFFILLMGNEYGPKTKIGEFTGSWTEYELVYALEHARSNNTKIIIIELPELKRISSLSSSEKETLKTSEKNQLGFLDRLNGNTICQVADISSLKSTLSTFIEGNRRANSASGWVRALSAQGCFGIEFGRTYRQVHLSPNDDTYIRVGTAVFSCSKQSATMVHVDGVNHKASLDASGNIIPRNGRSKTEWQGEYSCQDGRFCGVYEAYRRDNGAFGGKSVTAGHRRGVHEFAISDGSEAFMDGTFQDAVGRNNINIACKSGEIYFFESEDLMNRFLKRECPELFCTLPAEG	IEKSKVFIVHGHDDAAKLEVARFVEKIGFEPIILHEQANNGMTIIEKIEKYSNVGFGIVLYTPCDVGYENGKEDEKMARARQNVVFEHGYLISKLGRDNVCALVKGSVEIPNDISGIVYISLDSNEGWKLFLAKEMKSS	0	CLOM621_05639.TIR_2.1	1.5473	Inactive
BG1C0468	22.01	-1.43	Healthy	METACF1C1A6A_285335	METACF1C1A6A_285335.DUF1863.1	MGLRDYHILISHSWDYSDDYRTIKSWLDSAGYFKWSDYSVPIENPIDSKSKAELKQRIANRISGCSCVIVLSGMYVAYSEWIDFEIETALRYNKPIIGVRPWGQLRVPDEVSSNADIMVGWTRDGIVSAVRRYAL	NKNKIFISYSHANDSYFNRLMTHLKGLKILKDGFDVWSDKEIHAGQQWKSEISKALSESNIAILLVSPDFLASDFIENNELPPILQKASVDNTTILCILVETCLFSDSKLAEFQAINKPERTLSDMSTPAEQDRTYLAL	0	DORLON_01412.DUF1863.1	1.0825	Inactive
BG1C0468	22.01	-1.43	Healthy	METACF1C1A6A_287235	METACF1C1A6A_287235.TIR_2.1	MPTVPHQAAARLCYLETWLHLAGKHHLKYSKVIGCYFLSHKISFFYTACDKIINMIPSNVRYVTRPLAQVLRQCPNKVAVLEGARAVGKTMLVQTELPDGYHYETLADKRTFEYASSHLDEWVDSLPTPCIIDEAQRIPDLPLSVKGVIDKQTGSTPFFILTGSASITRDGLDGQDPLTRRSLRYTLYPLTRREINKNTDTSIIDLLWNGTPNANYHSETNRDTLARYMTVGGFPSYAMPSIPIAESDLRFSVKTDIDNVLGDTILPGERLDKAIADAILKELLAVPGGILNVKRISDTIHSNPSTIERYISIFMRRFLISALPNLRSAPGKQLFTRAKIHPVDTSFSVETIRQSGRDFHNDRVLFGELFESFAVNQIIPEIQWSDIHPDAFYWRETGN…	QKYEVAVSYASEQRPYVERFVARLQSQKMRVYYDRNAQAKMVGKILDQELHKIYLQESKCCILFLSNAYVEKPVTRYESQIILSETLFKENFMYIFKFDDVTIPGLNRNFVYSSVAEFSEPEAYADFIYEVMQGKTAKD	13	META7C049C36_240330.TIR_2.1	1.0908	Inactive
BG1C0468	22.01	-1.43	Healthy	METACF1C1A6A_305490	METACF1C1A6A_305490.TIR-like.1	MSDFEILQQLCETADELSKKYISSSSPDFKAWKTRADRLLIRRFGKDSYEFKSFNKISYSLSFFTSGTPDSAFVEACADGLRSAKAVLETYLDEFSDEGETGSTANVGDYSKVFIVHGHNGELRERVARIIERQGLTAVVLNEQSNQGKTIIEKLEIEGDAAGAVCLFTADDEGRAQAEQSEKPRARQNVVFEAGYFIGRLGRENVAILVDKGIEIPSDLQGVVYTGTDSWEVGLLKELKSMGYSIDFNKMDI	EHPKVFISYAWGSEDYRLKVRSFATDLMENGIDVLLDQWSLKEGNDTFAFMEQSVTDQTITNVLILLDPIYEKKANGRNGGVGTETQIISPEIYNKVQQEKFLPVIFERGENGEIPKPQYLKTMLHFDLSQEEKYDSEY	0	META102FD299_64095.TIR-like.1	0	Inactive
BG1C0468	22.01	-1.43	Healthy	METACF1C1A6A_37035	METACF1C1A6A_37035.TIR_2.1	MRNKNQFISDALKWNWGIKLFVAHADIRISEDWSAEIKNALSSCDAGVAFLTDREAFKASTWCDQEIGWMLGRFEDKVLAMRFKLNGVYQDPYGPLGGRQAQPVAENESEDKIAAKIVDWCMTRESLRNKLCTSLVKAFAKARNWYQRDDIYQRLKLFIHSVSYKFSFCWKACITISKLGAEKIEQLQSIPKCLIHCLDSLLHSLVSKANLPGGTVPTQTVLFVPLK	MSDAIEAKVKGCSCVIILAGVYATYSKWINKEIEMAKKYSKPIIAVQPWGAEHTSNVVKNAADVIVGWNAKSVANAVRNYAINQSL	1	A0A0H1RMF5_9RHIZ.TIR_2.1	1.5554	Inactive
BG1C0468	22.01	-1.43	Healthy	METACF1C1A6A_382805	METACF1C1A6A_382805.DUF1863.1	MSKHKCFISFKSQDMDYKKYIQNNLDIDMIDKSLNEPINSTNEDYIMRKIREDYLQDSTVTIHLIGQYSSENNWLQNQNYIKRELQASLSNTSAGTRNGILGIVLPEMYSTIYTGTYTCNKCGNRHNGVKINDDTTIPEFNYNYYLPLEEEKCAWSEEDRYCVLVKWDDFKKDPNNYIDQAFEKRNSEITKKIKVRP	SALKIFLSHAKEGNNGLNIAKQLKALIDDSTMKRFFDANDIAPGYRFDEEIINNIKESSLIIINSDIYSSRYWCQREIQVAKEFERPIIEIDLVDKEMDRKFPFASNVPVVRVDVINGEAEKDDLYRVLENIMIETIRF	0	META650EBBEB_147175.DUF1863.1	0.90253	Inactive
BG1C0468	22.01	-1.43	Healthy	METACF1C1A6A_396370	METACF1C1A6A_396370.TIR_2.1	MKVFISWSGNKSHKVAMIFREWLPSVIQSLEPYVSSEDIDKGARWSSDIAKELEDSTFGILCVTKDNLHAPWLSFEAGALSKTMDKSFVTPFLFDIKRSEVNGPILQFQSTVFEKEDIKKLIHTLNKACGESGISEAMLDKAFEVWYPTLEEELNSLKEDNENDLEKNIQEENHSTEIIEEILELSRDNQKLLRNPDSKLNDSIDELKERLDLTLSKVERNIDFEERRMPRKYKSMFMEELIHSILPDCQKQYAFLIVLSMVQDKLPWIYNIGKELLEMLSSENSIDVKRESINNFRRIMEVSFEHPMMREVYMRKKDDYILMRDMEHMLMELVGALEKEIID	MSSTKNIFVSHYHSDAEKIGQLNALLNRHGLKMKDSSIYENKNPNNAHNEEYIKSLIRPRIEWAGTLVVLVGKDTSKSDYVNWEIEYAAQKGKRIVGVYLPGESNSEIPEALNKYGDSLQKWNGESIISGIKGDNTWNG	1	EUBREC_RS12015.TIR_2.1	1.6012	Inactive
BG1C0468	22.01	-1.43	Healthy	METACF1C1A6A_396375	METACF1C1A6A_396375.DUF1863.1	MAKKKVCCSFDYEHDGIYYNLLEAWNENDDIDFSINDCTPSEIQSESVSTIKQVLSTKIGQANYMIAIVGKHSNDKHPDSEEIGYRNWQAYEIAKNYEKGNGLVVVKLDSSYEAPDEAYGIGAEWVYSFNLEDILNALNELAK	TQPYIFVSYAHKNDAAVLEIIGTLQSRGFRVWYDEGIEAGSEWPESIASHLERAQLVLAFLSPAYLQSDNCRKEMHYALTKKKPVINVYLEQTELSPGMEMQIGNLFALMKYTYPSEEYFYDKLFSAELLDADKFAGEA	0	META40DCD9F7_284855.DUF1863.1	0.065868	Inactive
BG1C0468	22.01	-1.43	Healthy	METACF1C1A6A_396385	METACF1C1A6A_396385.DUF1863.1	MAKPKIFVSFDFENDRSYKYTLNMWNANSNFEFTCNDKSPSEIQSWNIPTVKAVLSRKINEATHVVVIVGKEANKLHKDRGLIGYRNWQNFEVAKAKELGKHIIAVQLNSLYEYPEELKNCGAKRVYSFNHDDIVRAIRGW	TSNNKVFIVHGHDSLKTEVELFLTKLGLEPIILHKQANMGKTIIEKIEKYTDVGFGIVLYTPDDEGRVKGNSELSSRARQNVVFEHGYLIGKLGRDRVCALVVDNVEKPGDIDGIVYVNVDDNGYWKVAVANDMKAVGF	1	META3C0CE0E5_239450.DUF1863.1	0.18687	Inactive
BG1C0468	22.01	-1.43	Healthy	METACF1C1A6A_157965	METACF1C1A6A_157965.DUF1863.1	MVYRTRTYIAADWDGDRDAVDQLHKWNDSDYWGLSFTDAHNLQQSRDSSLPCSIKSSLKERMDHSKCFVLIVGDSTDTVTKGSCRYCGSYNSWTSSCARMHSVDYRSYIKYECDKAMEADIDIVVLYNNTRVDRSKCPEAVRYHGNHVAMMYYRDGKYYWDYPAVKKALQ	MSHKCFISFKTEDKEYKRYIQEDLKIDMIDKSLNTPINSTDEDYIMRKIREDYLSDSTVTIHLIGEYSAENSLYENQAYIKRELQASLYNGENNTKNGILGIVLPNMYDKIFKGSEVCSVCGKSHNIVCINDSTVVKEF	0	NA	>1.75	Unassigned
BG1C0468	22.01	-1.43	Healthy	METACF1C1A6A_337180	METACF1C1A6A_337180.TIR_2.1	MPQKSPKVFISHSSQDKDYVSCIVDFLEDIGLTQEQLFCSSIPGYGIPLDEDIYDYLKQQFQEHNLHVILVLSDNYYQSVACMNEMGAA	YLKNYRLLISHSWHYESQYSTIVTWLNNTSYFKWSNHSVSADRPLNTKTNQQLREELSQQIRGCNAVIVVAGMYTLYSEWINYEIDEALRMKKPIIGIKPWGNQRIPEKIQQNATVLVGWNSSSLISAVRNYAL	12	NA	>1.75	Unassigned
BG1C0468	22.96	-1.14	Healthy	METAD68F6467_170900	METAD68F6467_170900.DUF1863.1	MPALYDYRIFISHAWRYGDEYDRLVSLLNSSPWFSYYNYSAPKEKPLALSSSHASSHEIAQAITAKIQRAQVVLVIGGMYTLYHDWMKYEVDEALRMGKPVIAIMPRGSSVMPADLRVKATRVVGWNTASIIGAIRELV	SPKDVFISHSHKDINKVKAFAGWLYNCFGLKAFIDSCSWEYCDELLNKIDKKYCYNPKTKTYDYNLRNYTTSHVHMMLSTALTEMMNKTECVIFFNTPNSISMTEALSKIKDNPKEKRTTSPWIYYELSMTTMLQITEP	5	CLORAM_02972.DUF1863.1	1.2199	Inactive
BG1C0468	22.96	-1.14	Healthy	METAD68F6467_177300	METAD68F6467_177300.TIR-like.1	MKQELLNLIDEKDKILALAHEENSFMNISFVVYDVPEFISWKEKVRAELVSIPNKNDTIIQTIEVIDNGFKGWHDKTNFNLLCGKLMAIKTSIDSYYEGDIKDMPGRTNTKVFIVHGHDVNRRNEVELFMRRIGLTPVILCNQPNAGLTIIEKIEENTDVDFSLVLYTGCDEGKLKTDADLKPRARQNVVFEHGYLINKLGRNRVVALVDDGVETPGDLSGVIYIHFSDADWKNQVMKELHDCGISFDPYNA	TDPVIFISHKSDDKKYGDALERFITGLGVKDNQLVYTSHPLHKIPLDASIYEYLRSHFNSTLFMIILWSDKYLESPACLNEMGAAWVTQTDYTNIYVPSFSFGNPKYHECAVDTKKMGAVLNGDEHCKASMIELKNKIE	0	META102FD299_64095.TIR-like.1	0.7296	Inactive
BG1C0468	22.96	-1.14	Healthy	METAD68F6467_189965	METAD68F6467_189965.TIR_2.1	MTVGGFPSYAMPSIPIAESDLRFSVKTDIDNVLGDTILPGERLDKAIADAILKELLAVPGGILNVKRISDTIHSNPSTIERYISIFMRRFLISALPNLRSAPGKQLFTRAKIHPVDTSFSVETIRQSGRDFHNDRVLFGELFESFAVNQIIPEIQWSDIHPDAFYWRETGNKPKEVDLVLLHDNQLVALEMKSNNTVDRKDFSGIAALRDSDKRFHRGYVLYTGDKMQQFTNNIWALPISSLWDSDGFQTATSDAEHYSLSVPSVLPIRPSDTDVAAHANAPTDANLFLSYCHADNDHLKGAILQFVNDIIDEYNYETSNTLGLFVDKTSINWGEDWRQALDRGIGNANIILPIITPRYVRSEACRKELLDFNTRVTEHGPNRILPLMLQSIDGMTGIS…	MKIFISHASKNKEIILKFADFLESISTEIEVFCTSEKGCIAAGKNFIETIFEELNTSDLFIPVLSQEYYESKFCMIELGVAYSYMYSKHKKNGEYIFPFALYPINKGQALSGTPLSDIQVGDINSEVDVKAFLEYLSKE	13	META7C049C36_240330.TIR_2.1	1.0908	Inactive
BG1C0468	22.96	-1.14	Healthy	METAD68F6467_197515	METAD68F6467_197515.TIR_2.1	MSVFYRKEYYREKLFLNSLHLKACRKKLQEILPYKCSKIDYIQAFKECFPHIWEDIVFFCKIRKNDYYRRKRKRLRTIKFYDPQRYLLQHCPYNNDYVSHLLEEEKVRRKEQLIISGQKKLQKRKEKLANNLVFIQEVCPGYVSRLIKTYFDIRRKHTIDINARYLIVLEAGQFKCTETISFLYKIAACEKNSDMRQMAFYALQRMGEHPWLGRGRKGKKHLSQLKRIDIQKNPTSLLELIQKYQSLLYQNFDVFLSHSSMDKQEILLIKTALNSQGYTVYIDWVNDREMLNRKNQDSNTWNALYMRMDQSCRLLYVMTDNCIDSCSTKREIMYFKKKEKPIYVYQPKAVTREIPQYLDGCKEIECINAVSFN	MAKKKVCCSFDYENDRHYYNLLEAWNENENIDFSINDCTPSEIQSESISKIKQVLSTKIGQANYMIAIIGEHSNDEHPDSEEIGYKNWQAYEIDKNNEKGNGLVAVRLDSSYSVPDEAYGIGAKWVYSFNLDDILEALE	20	HMPREF1064_00174.TIR_2.1	1.3192	Inactive
BG1C0468	22.96	-1.14	Healthy	METAD68F6467_197520	METAD68F6467_197520.TIR_2.1	MLMKYKYQVVVLGTPWNQKELTHGVLSLPGLSLVELNELNMNRPFLCLYFGQSDKDSVLSNEVKGIANDIIKHHALLPITMFPDAFKTCIPNEFKAINGLFLMKDNKEAVLRLKNWVASYFGLIDTNKKVFISYRRTDLEPLAHKLYEELVKRKYNPFLDSYTIIEGVNFQEHLRHELINSEIVILLDSPDFNSSEYCMEEFNIANRERIPVLDIRFKVDARKNLHRFCDYIETNLSCEEANVNTELIEDIIEKMEQNRIKAYQFKRQYVLDEFASLCQEYGMNIVNQGLFLRCDTTHECFYPLTRIPSCTDLYNLKVMFDKIPLFSTYAKKIIYNGSYCRPGIESYLQWLNMQLPITSYNITK	MSKPQIFVSFDFEKDRNHKYTLNMWNANSSFEFTCNDKSPSEIQSRNIPTVKSVLSRKINEATHVIVIVGKEANKLHKDRELIGYRNWQNFEIAKAKELGKKLIAVQLNSLYEYPEELKNCGATRVYSFTHDEIVKAIR	1	MSNKSG1_05798.TIR_2.2	1.2849	Inactive
BG1C0468	22.96	-1.14	Healthy	METAD68F6467_197530	METAD68F6467_197530.DUF1863.1	MIMSDIHNVFISHYSEDDDELHRLKQRLTDRGCTVRNSSVEKGDYRKDPVKDATIAKELRGFIKWAGTFIVLIGEHTHERPWVNYEIRSAYMQGKKIIGVYMHGCKDSVELPEAFKRYGGPIIGWNSTDKLADMIEGDCPASEKPSGAVAQPIYNIIHIKC	MGHKCFISYKKEDKTYKNYLVELFAGQDVIDKSLDRIIDSEDGDYIMETIRNDYLSDSTVTIFLIGQHSSENEGNDYWGRPRNYFIQRELQASLYNGIGNTRNGVLGIVLPEMYDSIYKGSSLCSTCGQYHDCILLNDT	34	CLORAM_02972.DUF1863.1	1.5554	Inactive
BG1C0468	22.96	-1.14	Healthy	METAD68F6467_204090	METAD68F6467_204090.TIR_2.1	MKKEFNFTWAALNLLGKSLYSNAWAAISELVANGLDAKATHVSVFIDARTKNDASIQIMDNGTGMRDEAIDTYVNVGYDRRDYYYHSDSPTEAQNNIMGRKGIGKLAALYLSKDYYIQTKTSDSAPTTWHLASDTHLAEKPYLILETGTDTDAIDPEWEQSPSGTLLILNHVDLTGLGEVAFNALSHNLANHFLSSSMQSQAIYLGLARNEKEYNKHEFHKVEKMIAFHNYAMILENLSPENEPKEIREIKEHGSTVLIPYPNSDESKQTKVQVSSFSSVKVKDRPSYQGIYEISSEFLDAKILRLRQDVKIVDGIAKIPYQLTGWIGFHSTLNNSQAQQNDSNFRKNKNYNPAQIRLYVRNKLAVSNVLDTLGITQAFTNYIEGEISFDLLDDDLLPD…	MKIFISWSGTKSQEVAKILKQWIPCVIQSVEPYFSSADIDKGARWSTDIAKELQDASFGILCVTKDNLSSSWLNFEAGALSKSIEQSKVCPFLVDLKPSDIQNSPILQFQMASATKDDVFKLFKSINSNLGDVKLAENV	12	METAFAC6F24F_05170.TIR_2.1	0	Inactive
BG1C0468	22.96	-1.14	Healthy	METAD68F6467_234905	METAD68F6467_234905.TIR_2.1	MQRKMYTAFVSSVSSLKEERRATLDVLLDLDVFPVATEHFVIQSKDGINDIERLIDDSDFFILLMGNEYGPKTKIGEFTGSWTEYELVYALEHARSNNTKIIIIELPELKRISSLSSSEKETLKTSEKNQLGFLDRLNGNTICQVADISSLKSTLSTFIEGNRRANSASGWVRALSAQGCFGIEFGRTYRQVHLSPNDDTYIRVGTAVFSCSKQSATMVHVDGVNHKASLDASGNIIPRNGRSKTEWQGEYSCQDGRFCGVYEAYRRDNGAFGGKSVTAGHRRGVHEFAISDGSEAFMDGTFQDAVGRNNINIACKSGEIYFFESEDLMNRFLKRECPELFCTLPAEG	NKMKVFISWSGSKSQEVAKILKQWIPCVIQSVEPYFSSADIDKGARWSTDIAKELQDASFGILCVTKENLSSSWLNFEAGALSKSIDQSKVCPFLVDLKPSDIQNSPILQFQMTSATKDEVLKLFESINANLGEKQLNE	0	CLOM621_05639.TIR_2.1	1.5473	Inactive
BG1C0468	22.96	-1.14	Healthy	METAD68F6467_234915	METAD68F6467_234915.DUF1863.1	MGLRDYHILISHSWDYSDDYRTIKSWLDSAGYFKWSDYSVPIENPIDSKSKAELKQRIANRISGCSCVIVLSGMYVAYSEWIDFEIETALRYNKPIIGVRPWGQLRVPDEVSSNADIMVGWTRDGIVSAVRRYAL	KKPLIFISHSSKNKDQVAKIADLLRSINLSPRRDIFCSSLPGYGIPNGANIFDFLRERFLNYDLHIIFVHSPEYYESPVSLNEMGAAWVLRANATSLLLPGFDFSGMKGVIGSDCIAIKLDGDRSEVKDRLNQLRRDLE	0	DORLON_01412.DUF1863.1	1.0825	Inactive
BG1C0468	22.96	-1.14	Healthy	METAD68F6467_245600	METAD68F6467_245600.TIR_2.1	MVMTVTKKYHVGVSYANEDQDIVKSVVKALESVGLTVFFDQKEATRLVGKNLTYTLPEIYRNCCEYCLMFVSNSYVSKKWTTYERDWLLDKRIELQRDDIFTDCIIPVFIDRMDMPGLNPGIVGFDIRKQSADDIARIMYEKIAGSESHMTAEPLSLETVFNKVLAAVEDLLTKQSTCPYQTDRLSEYDVVVHLSAEDNDYFLRLALEEPLHGLLKIAQGEVFMPQQEWIWDAEADLEDGQLQFINYNLTPEFPGLPHPYTVEKLCKAVMQKVSDFVKEYPHV	KKNKIFISYSHADSAYFNRLITHLKVLKNYNGEFEEWSDQKILAGQKWKEEITKALKKANIAILLVSTDFLASDFIQRNELPPILKKAAEEDTTILCLLVEPSLFEKTELGDFQAINDPRTTLSELDKSAQERMYLKLV	8	META345FD2C4_86460.TIR_2.1	0	Inactive
BG1C0468	22.96	-1.14	Healthy	METAD68F6467_352865	METAD68F6467_352865.DUF1863.1	MAGRKIFVSYKYADDNVENLSDSPWCDSTVRDYVTLLEGYLDRTDHIYKGESDGEDLSMYSDGTIWEKLRNRIYDSTLTIVMISPNMKDRFRDERSQWIPWEVSFSLKETSRRNSSGQPVVSRANAMLAIVLPDGSGAYGYYLESRSCCNSGCTMHHTDQLFEIIRRNKFNKKVPDSRSCVSGDTVWYGEASYIEAVKWADFAADPEKYISAAYDRRDRIDSFDIRKTF	MGYVFVSYSRRQSAAADTLIDWMERHGIAVWKDTASMPAGVAWRRQVTEAIRGADLVVMCVSRLWYGSQACRDEEDQAAHYHRPQVRIPVDPGLFNPTRAVAAIQAAWDAVTPEDRLAGELETAAGDWANRGGRPRDLA	1	CLOHYLEM_07548.DUF1863.1	1.2888	Inactive
BG1C0468	22.96	-1.14	Healthy	METAD68F6467_384840	METAD68F6467_384840.TIR-like.1	MNLIDEIILQCEDLIGKDITSKSIEFKVWRSRVTRYLYNTYGEESIELKQFGNIKFTLSNYTNYTLNNDFMRACRQGLKIALALLEDLRDSSYEIESKGINDFDLRNVFIIHGHDGELRESVARVLEKLSINPIILSEQENSGQTIIEKFESNSNVGCAIALFTADDKGKEKNKNKYQNRARQNVVFETGYFMGKIGRDRVIIIADQGIEIPSDLQGVLWTNSENWKFDLAKQLKAIGYDIDFNKLI	FEYEVALSFAGEQRDYVEKVSKELSLLNIKHFYDYNEQVNLWGKNLTQYLDSVYFEKAMYFVPFISKEYEKKVWTRLEVNSALERNMNESRPDFQQYILPVRFDDTRIPGIVGSIGHIDARKTTPQEIAHMIFEKVNKG	0	META102FD299_64095.TIR-like.1	0.50022	Inactive
BG1C0468	22.96	-1.14	Healthy	METAD68F6467_406275	METAD68F6467_406275.DUF1863.1	MANSTGNYCAFYVAEPFNQNNLGANAAKDFCYYNLLKAWKAEDSSFPFVDSHAKTYSVRDGSDWEQTLKPRLHARLNASANVVLFLSSNTRYSRALREEIDYAINSKNLPIIVVYPELKTMDDIHTQSEFTSTVTKLWDKLPMFRDNKYKVPVLHVPNNKVLITKALNDTDLRVSTKAKAGDYYFR	MRIFIASSGERLNMAIEVGSWLESMNVEPVLWNEPEVFPLGAYTWDALIDLSKNVDAAVFIFGEDDKIWFRGEGTMTVRDNVLLEYGLFSGKLSKVNTIFLCEGRPKLASDLEGITWGDVGKKNSAKIKLKNWINSIRT	0	MUS_2159.DUF1863.1	0.61163	Inactive
BG1C0468	22.96	-1.14	Healthy	METAD68F6467_438745	METAD68F6467_438745.TIR_2.1	MYFYLKACIINRMTSRYITRPLAKQLSNTSRKVVILEGARAVGKTLMMKTELSGFNYVSLADNGTYQYAKDHLGEWLNSLSRPIIIDEAQRLSDLPLAVKELSDTLAGNNPQIILTGSASITRTGLSGQDPLARRSRRFTLFPLTRREINGIPESIVDALWSATPNPGYRSSLDSGALHHLMTIGGFPTYSLDNAMSDRERRYIIRDDINSVLGDTILPEERFNIAIAKDILKSLLCIPGGALNINTIATKTGRDKRTVSRYLGIFINRFLISSLPNIALTADRQNLTHAKIHPIDTSLSVEMLRESGKDPWNEPALTGGVFESFVVNQIVPEIEWSSTKPDAFYWRTKDKDPKEVDLVLKRDEELIGIEMKSSEKLHQGDFQGLQALKDSMGDKFKRG…	KIPKIFISYSWSKDALALVLDLANRLVSHGVDVVLDKWELKEGQDKYAFMERCVNDPNITKVCITNYVV	13	META7C049C36_240330.TIR_2.1	0	Inactive
BG1C0468	22.96	-1.14	Healthy	METAD68F6467_504625	METAD68F6467_504625.TIR_2.1	MDLLGNLTVRNGIQKTSANTEAYICGGDNLDLTDVVAVSYAHEDISFNEKVIGFVNCLREKHGYNVIIDELLRQQETAIDFNEMMAKLIPNANKVIVILTPKYKKRADDFIGGVGYEYRIILNEISSKPKKFIFVSFDAIDDDLIHRIEPAALGNREIIYLSEDDEKWDELFSKLADRSIYQFSDVATVKSEPKSKIIEFTKTKDKADLFHFAQIKLAENRQLLEQFGPDSVVAITNPMSSAVNTWKTVKLNTIIPNNLEIVHEFEKCISLLSANEVEIYKKFKIHADAFELCTKGEIGREGVPRFPSDFEKMISEGD	TKTTVFISHKHDDLDEIKGLIGLLERKYNIKAYIDSLDKSMPKKTSGETASKIKQRINRCNKFILLATNGAVESKWCNWELGYGDAQKFDTDNIALFPIKPEKTNDYDYKGNEYMRIYPHIAYYYGSERYSNGTVIKEG	36	BACCOPRO_02043.TIR_2.1	1.2297	Inactive
BG1C0468	22.96	-1.14	Healthy	METAD68F6467_95060	METAD68F6467_95060.TIR_2.1	MGYVFVSYSRRQSAAADTLIDWMERHGIAVWKDTASMPAGVAWRRQVTEAIRGADLVVMCVSRLWYGSQACRDEEDQAAHYHRPQVRIPVDPGLFNPTRAVAAIQAAWDAVTPEDRLAGELETAAGDWANRGGRPRDLARGRALKAYRKAFGGARRGGRNGRNSTGAAASRPITEVAARYLTQSIRRGVLLRIFAALAALAIVCAGVTGVTFATRMRRIDAANAQANAESRQWDALRDALDDSPYTAMKTALAQPHDAATMRGTMVVAKMRMVLATHVPDDHGDAADPRFAGFDFPDKLDVRRPDVLDDAGLSSGASAAKTRGYAVSPDGLEIAALDGADVRILDAKRGDALMTLTGADLKDAVSMAWSRDGSALAVRSSDGTATVWKVRAGTTVVKRT…	MSKHKCFISFKSQDMDYKKYIQNNLDIDMIDKSLNEPINSTNEDYIMRKIREDYLQDSTVTIHLIGQYSSENNWLQNQNYIKRELQASLSNTSAGTRNGILGIVLPEMYSTIYTGTYTCNKCGNRHNGVKINDDTTIPE	1	A0A1W2AZT8_KIBAR.TIR_2.1	1.1493	Inactive
BG1C0468	22.96	-1.14	Healthy	METAD68F6467_227195	METAD68F6467_227195.TIR_2.1	MEDFEGQLDKLLSRAKEIRGPVDMTNLSSISYYEREANIWINNVEIFYNKYLKSHALGDRIKSILFHRNGKAFGDLVACLESIKGDREFIDKMNGIQSVNVPKYQARTLPDYDVFISHANKDKEDLVEELYQSLKALGISIFYDKESLEWGDKWKDKILDGTKKAEFAIIVISENFFDREWTENELNEFLNRQNRNGQKLILPILHNITAEQLKEKYPSVEDIQGIPSDKYSCDQIALLFAKQLIKRLKSA	MAHKTFISYKYSESRFYRDQILDALGDDAVFYKGETSDSPNLTDTTTENIKNHLKQMIYDTTVTIIVLSPNMLQSNWIDWEISYSLKNISRDGRTSHTDGLLGVIPPFYGNYSWFISEINHPDGHVTVSYNEELTFPIM	1	BTPA_BRUMB.TIR_2.2	0.99702	v-cADPR-x
BG1C0468	23.95	-1.28	Healthy	METAE7E80DED_162145	METAE7E80DED_162145.TIR_2.1	MKKEFNFTWAALNLLGKSLYSNAWAAISELVANGLDAKATHVSVFIDARTKNDASIQIMDNGTGMRDEAIDTYVNVGYDRRDYYYHSDSPTEAQNNIMGRKGIGKLAALYLSKDYYIQTKTSDSAPTTWHLASDTHLAEKPYLILETGTDTDAIDPEWEQSPSGTLLILNHVDLTGLGEVAFNALSHNLANHFLSSSMQSQAIYLGLARNEKEYNKHEFHKVEKMIAFHNYAMILENLSPENEPKEIREIKEHGSTVLIPYPNSDESKQTKVQVSSFSSVKVKDRPSYQGIYEISSEFLDAKILRLRQDVKIVDGIAKIPYQLTGWIGFHSTLNNSQAQQNDSNFRKNKNYNPAQIRLYVRNKLAVSNVLDTLGITQAFTNYIEGEISFDLLDDDLLPD…	MPKVFISYSWSSDRLVLELAQRLISHGVDVVLDKWELKEGQDKYAFMERCVNDPDITKVLIICDRVYAQKANNRTGGVGDETVIISGEIYGKMKQEKFIPIIAERDDEGNEYLPAYIKTRIYIDLSDATKYEEQYEKLL	12	METAFAC6F24F_05170.TIR_2.1	0	Inactive
BG1C0468	23.95	-1.28	Healthy	METAE7E80DED_186585	METAE7E80DED_186585.TIR_2.1	MDLLGNLTVRNGIQKTSANTEAYICGGDNLDLTDVVAVSYAHEDISFNEKVIGFVNCLREKHGYNVIIDELLRQQETAIDFNEMMAKLIPNANKVIVILTPKYKKRADDFIGGVGYEYRIILNEISSKPKKFIFVSFDAIDDDLIHRIEPAALGNREIIYLSEDDEKWDELFSKLADRSIYQFSDVATVKSEPKSKIIEFTKTKDKADLFHFAQIKLAENRQLLEQFGPDSVVAITNPMSSAVNTWKTVKLNTIIPNNLEIVHEFEKCISLLSANEVEIYKKFKIHADAFELCTKGEIGREGVPRFPSDFEKMISEGD	KQLSIFISHAKKDGKRMAEDLRDYLVQSGSKLSSFFDVNSIMEGYNFEDQLIDNVKQSIMVVIFTSEYSSREWCIREIMKARESKRPIVIVYAIDGPVDRTFPYIGNIPSISYKGDWLPVINLLLKTTLNQYHQELLLG	36	BACCOPRO_02043.TIR_2.1	1.2297	Inactive
BG1C0468	23.95	-1.28	Healthy	METAE7E80DED_21715	METAE7E80DED_21715.TIR_2.1	MFIPYTRKNILCDNELSNVTRQLIQEGSEILKQREKNEKKEEKLQAKKPMLFISHSSEDEAIASSLVTMLRTLGFNKRNLFCSSVPGYDIPEGEDIYDTLATKFMEYDIYVILLLSKNYYDSVACLNEMGATWVLKAKYSTIVCPDFTVPEIKGAVNPRKMAVVLDDSKRVNGKLNQLKDHLIEFFHLPEVEDDTIWENDRNEFLKSIEIEKVNVKSNIR	GDFSKVFIVHGHDGELRERVARIIERQGLKAVILNEQSNHGQTIIEKLETEGNAAGAVCLFTADDEGKSRVEQLARPRARQNVVFEAGYFIGRLGRENVTILVDKGIEIPSDLQGVVYTGTDNWEFRLLKELRSMGYSI	12	DORLON_01619.TIR_2.1	1.189	Inactive
BG1C0468	23.95	-1.28	Healthy	METAE7E80DED_148310	METAE7E80DED_148310.TIR_2.1	MSGCTAPIRGHRTASGLAACPVCGGRGYGYRAPVYYFSSNSYAPQSGYISNGSHVGSSARPRWSPDTSSVTYTKDEVRALTPVRNAIESRTQLPPESYDVFLCHAWDDRRGIATELHDRLQTQGVSVWFSEKNIILGQPFLREIDKGLAKSRVGLVLVTPAFLERIRSGGVSEKELSALLARDLLFPVIYKTTFDELRNVSPLLASRNGLDANEDPLEDIVTKIAELVTFENS	FDGKLFLSYAHEDNDYLNDGIVQFAKAVVRAYRFQTGRSLSLFIDRRDIQWGDNWRKTISQGLGAANFLLPAITPNYLGSAMCREELLQFNTSKSSNKGNRILSLQWVPIEGATNLSEADPTNRLIKELISSHQWLDVS	19	METADF2C1CEE_38680.TIR_2.1	0	ADPR
BG1C0473	2.99	-0.82	Healthy	META8BB228C6_43870	META8BB228C6_43870.TIR_2.1	MQPGDSIIGKMKEGLEQYTTFFYFLPTNSLGSNMVAREWQSAQISSVNSGLKFVPICLDDCNPPVIMKDLLYIDLYGIGIDEAIFQMKAVVNQENNYKPLEDKENLVAILHKNQILKSNLKLEQQYLVYKVLILLLYVITSLMTLRLYHMMNR	KKVQIFLSHSKHDKDGERIAHLIREQLHSGHGLSSFFDVHDIPAGLRFHQVLLKQLAQSAVVAIHTDSYSSREWCRREIIEAKRNSVPLVVANCISELDERGFPYMGNVPIVRMDPQQAERINIIIARLLDEVLKDFLW	14	NA	>1.75	Unassigned
BG1C0473	4.96	-1.15	Healthy	METAB478E8DD_10530	METAB478E8DD_10530.TIR_2.1	MQPGDSIIGKMKEGLEQYTTFFYFLPTNSLGSNMVAREWQSAQMSSVNSGLKFVPICLDDCNPPVIMKDLLYIDLYGIGIDEAIFQMKAVVNQENNYKPLEDKENLVAILHKNQILKSNLKLEQQYLVYKVLILLLYVITSLMTLRLYHMMNR	FETDVFLSYSRRDKEIVDKLFRALSEAGVRVWYDDNDIPGGADWKETFRKGVRNTRLFIPILSKNIEKEYMEPHEYRDEWSLAASMANKMGKRTFIWPLAEMGFDFYSENNRLPDTFKEKNANWYNIADNFKSYAAEVK	14	NA	>1.75	Unassigned
BG1C0473	10.02	-1.09	Healthy	METAC75F9D01_76935	METAC75F9D01_76935.TIR_2.1	MYQIRIDSFDEKLKGIRTLYEYDFLSSDQVLENVILPYLKGDLFIFEGAKIGDQNIRKVEIYETDKTIKQTVDEANYANQMFIPYTRKNILCDNELSNVTRQLIQEGSEILKQREKNEKKEEKLQAKKPMLFISHSSEDEAIASSLVTMLRTLGFNKRNLFCSSVPGYDIPEGEDIYDTLATKFMEYDIYVILLLSKNYYDSVACLNEMGATWVLKAKYSTIVCPDFTVPEIKGAVNPRKMAVVLDDSKRVNGKLNQLKDHLIEFFHLPEVEDDTIWENDRNEFLKSIEIEKVNVKSNIR	MAKKKVSCSFDYEHDRIYYNLLEAWNENDDINFSINDCTPSEIQSESVSTIKQVLSTKIGQANYMIAIVGKHSNDKHPDSEKIGYRNWQAYEIAKNHEKGNGLVVVKLDSSYEVPDEAYGIGAEWVYSFNLEDILNALN	0	DORLON_01619.TIR_2.1	1.189	Inactive
BG1C0473	10.02	-1.09	Healthy	METAC75F9D01_81005	METAC75F9D01_81005.TIR_2.1	MKKEFNFTWAALNLLGKSLYSNAWAAISELVANGLDAKATHVSVFIDARTKNDASIQIMDNGTGMRDEAIDTYVNVGYDRRDYYYHSDSPTEAQNNIMGRKGIGKLAALYLSKDYYIQTKTSDSAPTTWHLASDTHLAEKPYLILETGTDTDAIDPEWEQSPSGTLLILNHVDLTGLGEVAFNALSHNLANHFLSSSMQSQAIYLGLARNEKEYNKHEFHKVEKMIAFHNYAMILENLSPENEPKEIREIKEHGSTVLIPYPNSDESKQTKVQVSSFSSVKVKDRPSYQGIYEISSEFLDAKILRLRQDVKIVDGIAKIPYQLTGWIGFHSTLNNSQAQQNDSNFRKNKNYNPAQIRLYVRNKLAVSNVLDTLGITQAFTNYIEGEISFDLLDDDLLPD…	MAKPKIFVSFDFENDRSYKYTLNMWNANSNFEFTCNDKSPSEIQSWNIPTVKAVLSRKINEATHIVVIVGKEANKLHKDRMLIGYRNWQNFEVAKAKELGKHIIAVQLNSLYEYPEELKNCGAKRVYSFNHDDIVSAIR	12	METAFAC6F24F_05170.TIR_2.1	0	Inactive
BG1C0473	10.02	-1.09	Healthy	METAC75F9D01_122710	METAC75F9D01_122710.TIR_2.1	MQPGDSIIGKMKEGLEQYTTFFYFLPTNSLGSNMVAREWQSAQMSSVNSGLKFVPICLDDCNPPVIMKDLLYIDLYGIGIDEAIFQMKAVVNQENNYKPLEDKENLVAILHKNQILKSNLKLEQQYLVYKVLILLLYVITSLMTLRLYHMMNR	FLINLILEMNPDLKNNITFTSNPDFSLKKGGNIFEELKECFRPDYYVVFLLTKSFYDSNACLAEVGAAWATNTQYMILPVDIDFSDVDAPLDKYKSSSKYKLDNEDELKNFCLSVKEILSCIDEENDYKVEEIMSNAKK	14	NA	>1.75	Unassigned
BG1C0473	11.01	-0.82	Healthy	METAFFEDA2F4_163125	METAFFEDA2F4_163125.DUF1863.1	MARKTFISYKYNESCKYRDKVIESLGDDATYYTGETADSPDISNLKVDSIKNHLKDMIFNTTVTMVILSPSLVKSKWVEWEIEYSLSKYSRDGKTSSINGLIGIIPPFDGDYSWFISAHSNPDGHETNSYINEKARTFRIMYGNRYNQNPKEYACPCCESVDQFTGSYLSYVKLSDFCTNPDKYIESAYEKSQHLDSYNLRRKI	MKIFVSFDFDNDRRYKYALEMWDSNANIDFSFNDGSTKEIQSWNISRIKAAITTKINQSDAILVLVGEHADTPHKDRYLIGYRNWQYFEIAQAKAVGKKIIAVKLDKGNSSPSLLYGCGASWAMSFSLDSIKAAIHRAQ	1	EUBVEN_01837.DUF1863.1	0.91188	Inactive
BG1C0473	11.01	-0.82	Healthy	METAFFEDA2F4_174615	METAFFEDA2F4_174615.TIR_2.1	MIPSNVRYVTRPLAQVLRQCPNKVAVLEGARAVGKTMLVQTELPDGYHYETLADKRTFEYASSHLDEWVDSLPTPCIIDEAQRIPDLPLSVKGVIDKQTGSTPFFILTGSASITRDGLDGQDPLTRRSLRYTLYPLTRREINKNTDTSIIDLLWNGTPNANYHSETNRDTLARYMTVGGFPSYAMPSIPIAESDLRFSVKTDIDNVLGDTILPGERLDKAIADAILKELLAVPGGILNVKRISDTIHSNPSTIERYISIFMRRFLISALPNLRSAPGKQLFTRAKIHPVDTSFSVETIRQSGRDFHNDRVLFGELFESFAVNQIIPEIQWSDIHPDAFYWRETGNKPKEVDLVLLHDNQLVALEMKSNNTVDRKDFSGIAALRDSDKRFHRGYVLYTGD…	ASGNKVFIVHGHDEGTRDKVELLLLHIGLEPVILCSQPDKGLTIIEKIEEYTDVSFAIVLYTGCDVGKLKTETDLKLRARQNVVFEHGYLVNKLGRKRVVALVEDGVETPGDMSSVLYISLSDADWKQKVLREMGACGL	13	META7C049C36_240330.TIR_2.1	1.0908	Inactive
BG1C0473	11.01	-0.82	Healthy	METAFFEDA2F4_85805	METAFFEDA2F4_85805.TIR_2.1	MKKEFNFTWAALNLLGKSLYSNAWAAISELVANGLDAKATHVSVFIDARTKNDASIQIMDNGTGMRDEAIDTYVNVGYDRRDYYYHSDSPTEAQNNIMGRKGIGKLAALYLSKDYYIQTKTSDSAPTTWHLASDTHLAEKPYLILETGTDTDAIDPEWEQSPSGTLLILNHVDLTGLGEVAFNALSHNLANHFLSSSMQSQAIYLGLARNEKEYNKHEFHKVEKMIAFHNYAMILENLSPENEPKEIREIKEHGSTVLIPYPNSDESKQTKVQVSSFSSVKVKDRPSYQGIYEISSEFLDAKILRLRQDVKIVDGIAKIPYQLTGWIGFHSTLNNSQAQQNDSNFRKNKNYNPAQIRLYVRNKLAVSNVLDTLGITQAFTNYIEGEISFDLLDDDLLPD…	MHKTFLSYHHANEQDLKDEIIDLFGGESFIDKSVSDGDISTTNTDETIMRTIREDFLKDSTVTVVLIGTETKNRPFINSEIQASLWGENYNGLIGVIRDEIYDSVFTPAVCADPSCGCSISLRTPGWGYDYYLPYLVRK	12	METAFAC6F24F_05170.TIR_2.1	0	Inactive
BG1C0473	11.01	-0.82	Healthy	METAFFEDA2F4_86610	METAFFEDA2F4_86610.TIR_2.1	MYQIRIDSFDEKLKGIRTLYEYDFLSSDQVLENVILPYLKGDLFIFEGAKIGDQNIRKVEIYETDKTIKQTVDEANYANQMFIPYTRKNILCDNELSNVTRQLIQEGSEILKQREKNEKKEEKLQAKKPMLFISHSSEDEAIASSLVTMLRTLGFNKRNLFCSSVPGYDIPEGEDIYDTLATKFMEYDIYVILLLSKNYYDSVACLNEMGATWVLKAKYSTIVCPDFTVPEIKGAVNPRKMAVVLDDSKRVNGKLNQLKDHLIEFFHLPEVEDDTIWENDRNEFLKSIEIEKVNVKSNIR	FEYDVALSFAGEQRDYVEKVSEELTALKVKHFYDNNEKVNLWGKNLAQFLDSVYFEKAMYFVPFISKEYKKKIWTRLEVNSALERNMNESGRDFQQYILPVQFDDTRIPGISKTLGLLDARKYSPQEIAYMIYEKVNES	0	DORLON_01619.TIR_2.1	1.189	Inactive
BG1C0473	11.01	-0.82	Healthy	METAFFEDA2F4_178520	METAFFEDA2F4_178520.TIR_2.1	MPLKFQQWDLGQRRSGELVEVQIKGNAANVRLMDSANLQKFRRGQQHRYYGGLVKQSPWRVKIPRSGHWFITVDLGGLKGRVSASVSVLPGAIPQARDLPLSSAPSLLHQVDDDFADDEVYDVFISHASEDKEEVVRPLANALRKAGLKVWYDEFELQIGDSLRRKIDQGLAKSRFGIVVISPNFIRKGWTNYELDGLITRAVTGDQILLPIWHHISKKEVIEFSPSLADKLARNTATDTVEDIASEISQMILGA	MATKVFISFRFSDGKEIKDELVDLFDESTEVINRSEDVDRSQMSEDTIQEYLYEKLKDTSVTIVLLTPEAVSYRKNWIGNYDDWLYDELRYSLEDRKNNRTNGVVAVYTDDAKDMILESSLHYCSHCQQTKSCRTLKSF	1	META7C049C36_42220.TIR_2.1	0	v-cADPR-x
BG1C0473	11.01	-0.82	Healthy	METAFFEDA2F4_21845	METAFFEDA2F4_21845.TIR_2.1	MQPGDSIIGKMKEGLEQYTTFFYFLPTNSLGSNMVAREWQSAQMSSVNSGLKFVPICLDDCNPPVIMKDLLYIDLYGIGIDEAIFQMKAVVNQENNYKPLEDKENLVAILHKNQILKSNLKLEQQYLVYKVLILLLYVITSLMTLRLYHMMNR	KKPMLFISHSSEDEAIASSLVTMLRTLGFNKRNLFCSSVPGYDIPEGEDIYDTLATKFMEYDIYVILLLSKNYYDSVACLNEMGATWVLKAKYSTIVCPDFTVPEIKGAVNPRKMAVVLDDSKRVNGKLNQLKDHLIEF	14	NA	>1.75	Unassigned
BG1C0473	11.96	-0.46	Healthy	META9BB7739F_143800	META9BB7739F_143800.TIR_2.1	MYQIRIDSFDEKLKGIRTLYEYDFLSSDQVLENVILPYLKGDLFIFEGAKIGDQNIRKVEIYETDKTIKQTVDEANYANQMFIPYTRKNILCDNELSNVTRQLIQEGSEILKQREKNEKKEEKLQAKKPMLFISHSSEDEAIASSLVTMLRTLGFNKRNLFCSSVPGYDIPEGEDIYDTLATKFMEYDIYVILLLSKNYYDSVACLNEMGATWVLKAKYSTIVCPDFTVPEIKGAVNPRKMAVVLDDSKRVNGKLNQLKDHLIEFFHLPEVEDDTIWENDRNEFLKSIEIEKVNVKSNIR	SPKDVFISHSHKDINKVKAFAGWLYNCFGLKAFIDSCSWEYCDELLNKIDKKYCYNPKTKTYDYNLRNYTTSHVHMMLSTALTEMMNKTECVIFFNTPNSISMTEALSKIKDNPKEKRTTSPWIYYELSMTTMLQITEP	0	DORLON_01619.TIR_2.1	1.189	Inactive
BG1C0473	11.96	-0.46	Healthy	META9BB7739F_144620	META9BB7739F_144620.TIR_2.1	MKKEFNFTWAALNLLGKSLYSNAWAAISELVANGLDAKATHVSVFIDARTKNDASIQIMDNGTGMRDEAIDTYVNVGYDRRDYYYHSDSPTEAQNNIMGRKGIGKLAALYLSKDYYIQTKTSDSAPTTWHLASDTHLAEKPYLILETGTDTDAIDPEWEQSPSGTLLILNHVDLTGLGEVAFNALSHNLANHFLSSSMQSQAIYLGLARNEKEYNKHEFHKVEKMIAFHNYAMILENLSPENEPKEIREIKEHGSTVLIPYPNSDESKQTKVQVSSFSSVKVKDRPSYQGIYEISSEFLDAKILRLRQDVKIVDGIAKIPYQLTGWIGFHSTLNNSQAQQNDSNFRKNKNYNPAQIRLYVRNKLAVSNVLDTLGITQAFTNYIEGEISFDLLDDDLLPD…	DKYDIFLSHSYMDKELVCAVVDLFNSAGYSIYIDWMNDQQLNRSEVTATTADILRKRMRMSKGLAYVATGNSSNSKWCPWELGYADAAKNGRCAILPIMKKEGESFKGQEYLGLYPFIDYETRKGTQEYEFWVNDPENG	12	METAFAC6F24F_05170.TIR_2.1	0	Inactive
BG1C0473	11.96	-0.46	Healthy	META9BB7739F_22715	META9BB7739F_22715.TIR-like.1	MRKNLIKKLQSKVKVQSVNSLGNIYLDDIAEWLSTSKKETKDFVEELHNQRIILYKFVFKCECGEICTVYENRLNRDGNYFCDICGKEYSINQIVEKMSIVYEIDREALLDLEENIDFKIIPEIKLTDKVVPITKVKEDKAMEIFMGSSSEAAEYMEGIAVHLENLKMKPLLWNATGKGIFIPNVNTIDSLIAIAERVDAAVFIFNADDKTWNDKSSLESTNTVRDNVLFEYGLFMGKLGKNNVCFICKGNPKVASDLKGITYINGDEGDYNVKSKIRDWINAMK	KPHKLFISHSSKDAEYMKAFVDLLVAIGVHKNQITCTSVPQCYIPVRCNIYDWLAKQFQTSDLHVVYAFSDNYYSSVATLNEMGAAWVMRCKWTGLLLPGFTFDKLAGCIDKNQICIKLDDPDIKQRLREFRNGIIEEF	0	WP_034976296.TIR-like.1	1.0384	Inactive
BG1C0473	11.96	-0.46	Healthy	META9BB7739F_22685	META9BB7739F_22685.TIR_2.1	MRNKNQFISDALKWNWGIKLFVAHADIRISEDWSAEIKNALSSCDAGIAFLTDREAFKASTWCDQEIGWMLGRFEDKVLAMRFKLNGVYQDPYGPLGGRQAQPVAENESEDQIAAKIVDWCMTRESLRNKLCTSLVKAFAKARNWYQRDDIYQRLKLFIHSVSYKFSFCWKACITTSKLGAEKIEQLQSIPKCLIHCLDSLLHSLVSKANLPGGTVPTQTVLFVPLK	MAHKTFISYKYSEARDLRDAIIDSLGGDATYYKGETSDSPDLTDTTTENIKKVLRDKMYDTSVTIVIISPNMKKSKWIDWEIEYSLKSTTRKGRKSHTNGVVGVIMKYDGGYDWFRETRINDDGCHSVSYKESKVYDII	1	COPEUT_02740.TIR_2.1	1.6012	cADPR
BG1C0473	11.96	-0.46	Healthy	META9BB7739F_67330	META9BB7739F_67330.TIR_2.1	MPLKFQQWDLGQRRSGELVEVQIKGNAANVRLMDSANLQKFRRGQQHRYYGGLVKQSPWRVKIPRSGHWFITVDLGGLKGRVSASVSVLPGAIPQARDLPLSSAPSLLHQVDDDFADDEVYDVFISHASEDKEEVVRPLANALRKAGLKVWYDEFELQIGDSLRRKIDQGLAKSRFGIVVISPNFIRKGWTNYELDGLITRAVTGDQILLPIWHHISKKEVIEFSPSLADKLARNTATDTVEDIASEISQMILGA	KKPMLFISHSSADEAIASSLVAMLRTLGFNKKNLFCSSVPGYDIPEGEDIYDALATKFMEYDIYVILLLSKNYYDSVACLNEMGATWVLKAKYSTIVCPGFTVPEIKGAVNPRKMAVVLGDSKRVNGKLNQLKDHLIDF	1	META7C049C36_42220.TIR_2.1	0	v-cADPR-x
BG1C0473	11.96	-0.46	Healthy	META9BB7739F_68550	META9BB7739F_68550.DUF1863.1	MTKRQVFYSFHFKNDSWRAGQVRNIGVVEGNTPVSSNDWEEVKRKGNVAVKRWINSHMEYRSCIIVLIGSETSSREWCRYEIEHAWKEGKGIVGIYVHHLKDFNGEQSTKGNNPFKLFYIDRTYNYIAERNYPVDGNEINLSEICKTYNPPYKISTNVYDYIKEHINEWVEEAIRIRNQYPK	KPYDIFISHSHNNQREAEILAAWLTKHKGLSCFVDSFVWGSADELLKEIDNKYCKNYRKNTYDYTKRNFTTSHVHAILSMSLFKIINESSYCIFIESSESLNLTCLGKKKTFSPWLYEEVEYMKTLVPKEAKLKLFCKA	1	K9Q5L4_9CYAN.TIR_2.5	1.5659	v-cADPR-x
BG1C0473	11.96	-0.46	Healthy	META9BB7739F_152390	META9BB7739F_152390.TIR_2.1	MQPGDSIIGKMKEGLEQYTTFFYFLPTNSLGSNMVAREWQSAQMSSVNSGLKFVPICLDDCNPPVIMKDLLYIDLYGIGIDEAIFQMKAVVNQENNYKPLEDKENLVAILHKNQILKSNLKLEQQYLVYKVLILLLYVITSLMTLRLYHMMNR	MSDIHNVFISHYSEDDDELHRLKQRLTDRGCTVRNSSVEKGDYRKDPVKDATIAKELRGFIKWAGTFIVLIGEHTHERPWVNYEIRSAYMQGKKIIGIYMHGCKDSVELPEAFKRYGGPVIGWNSTDKLADMIDGDCPA	14	NA	>1.75	Unassigned
BG1C0473	13.01	-0.93	Healthy	META7C049C36_11180	META7C049C36_11180.TIR_2.1	MKKEFNFTWAALNLLGKSLYSNAWAAISELVANGLDAKATHVSVFIDARTKNDASIQIMDNGTGMRDEAIDTYVNVGYDRRDYYYHSDSPTEAQNNIMGRKGIGKLAALYLSKDYYIQTKTSDSAPTTWHLASDTHLAEKPYLILETGTDTDAIDPEWEQSPSGTLLILNHVDLTGLGEVAFNALSHNLANHFLSSSMQSQAIYLGLARNEKEYNKHEFHKVEKMIAFHNYAMILENLSPENEPKEIREIKEHGSTVLIPYPNSDESKQTKVQVSSFSSVKVKDRPSYQGIYEISSEFLDAKILRLRQDVKIVDGIAKIPYQLTGWIGFHSTLNNSQAQQNDSNFRKNKNYNPAQIRLYVRNKLAVSNVLDTLGITQAFTNYIEGEISFDLLDDDLLPD…	MRIFISHSIKNEKIVLKFAEFLESINSEIEVFCSSEKGSIGTGKNFVKTIFDELDACDLFIPVLSREYYESKFCMIELGVAYSYLIKKYKSNGEDYIFPYALYPVTKSQALAGTPMMNIQVGEINDKEDIRSLLEYIDL	12	METAFAC6F24F_05170.TIR_2.1	0	Inactive
BG1C0473	13.01	-0.93	Healthy	META7C049C36_225540	META7C049C36_225540.DUF1863.1	MGHKCFVSFKKEDIYYKEKLVTLFSKEDIIDKTLDKVIDSENGDYIMQVIRNKYLKDSTVTICLIGTHSSENEGYDYLGQKKNYFIIRELQASLYNGKNNTRNGVLGVVTPEMYGKIYKGSYKCSLCGGNHNYVKIDDDTVIREFSQNYYIEPHDGCCWNENQRYCVLVKWDDFVKNPEKYVNDAYDKRIDIIANKIKVRAKR	TTKNYTAFVSHSWDYDKQLKNLKSLIEKNSTITIDYSEVTVDNRINSEQRDYIRGVLKKRIISSDVFLVMAGMYTSYSDWMKWEIETAKKNNIPVIAVKPRGAERIPVIIQENADVIVGWNSNSIVNNIISAIENSSV	0	META650EBBEB_147175.DUF1863.1	0.9486	Inactive
BG1C0473	13.01	-0.93	Healthy	META7C049C36_225545	META7C049C36_225545.TIR_2.1	MYKAFDLKLTNGEFGNVLKYNASQQIKIWENIGKQYKQDFNTKYRRLLKNYLENGTVDGTKLLKEVFAKDHYDIFISYSHNDEDLIFAIAGMLGKELNLNVFVDAFYWGSADRLLKEIDDIKCKKTDGTYDYQKRNLTTSHVHAMLTSAIMQVMDLSEVVIFVNTYNSVPVLENTLSGKKEYTFSPWIYEEVLFTELLRKKEWFEHRILNLSEKFESKVEQDFEIAYELPKNNMISIDINIIREWIMINNRFNVSKGKSIRTVEELELLLFKVHHPLNILYKIIEDKYDLKSS	MDDIKNIFVSHYHTDAERIEDLKSLLGKHGMTMKDSSIYESKNPNNAHNEEYIKSIIRPRIDWAGTTVVLIGKDTSKSEYVNWEIEHAARKGKRIVGVYLPGESDSELPEALNKYGNSLQKWNGESIISGINGDNTWNG	0	EUBVEN_01841.TIR_2.1	1.3091	Inactive
BG1C0473	13.01	-0.93	Healthy	META7C049C36_240330	META7C049C36_240330.TIR_2.1	MLAILVSALWASEGFQNDSYAIRQKELNVDGSANILNSNPSSEAFDGKLFLSYAHEDNDYLNDGIVQFAKAVVRAYRFQTGRSLSLFIDRRDIQWGDNWRKTISQGLGAANFLLPAITPNYLGSAMCREELLQFNTSKSSNKGNRILSLQWVPIEGATNLSEADPTNRLIKELISSHQWLDVSELQFLDPTSIEFKRKAMEVASRLKEVIDSIAAQHAPDFSTTGGMEAVDENTAQLEQFDFIGGLQNIESASAYISTLSNNMTSSMQNISTAISSHPVPEQATAKQLRQWSQSLQEDIQPDVDVLNTAVDELGNQWNDAYRFLEQYTALMLQWPNDDARTKYMGALIPQLQSILLAFTLSDDVHQANNMIQTVGNVIPPLKPLAIAFGNTITLMTNMR…	LTDVVAVSYAHEDISFNEKVIGFVNCLREKHGYNVIIDELLRQQETAIDFNEMMAKLIPNANKVIVILTPKYKKRADDFIGGVGYEYRIILNEISSKPKKFIFVSFDAIDDDLIHRIEPAALGNREIIYLSEDDEKWDE	13	META7C049C36_240330.TIR_2.1	0	Inactive
BG1C0473	13.01	-0.93	Healthy	META7C049C36_87005	META7C049C36_87005.TIR_2.1	MARCTAPSRGHRTESGRQACPACGGSSRRYSSYNLYPSYFSSSPSRINHTSPNRNKKVSWASSGSTILYTPEEIRTLTPVRKRVEERSELPDLRDVFLCHAWDDRKNAAKELHDLLEQKGVSVWFSEKDVLLGSSLLREIDKGLVKSRVGIVLVTPSFLKRITGEGVADKELSALLARDLLVPIVHGTTYEELREVSPLLGSRSGLNTTEESMEEIAAKLSELVTL	TDANLFLSYCHADNDHLKGAILQFVNDIIDEYNYETSNTLGLFVDKTSINWGEDWRQALDRGIGNANIILPIITPRYVRSEACRKELLDFNTRVTEHGPNRILPLMLQSIDGMTGISDRDPVWDIAHNRQYLPVGDLRL	19	VIB_002795.TIR_2.1	0.41053	Inactive
BG1C0473	13.01	-0.93	Healthy	META7C049C36_42220	META7C049C36_42220.TIR_2.1	MPLKFQQWDLGQRRSGELVEVQIKGNAANVRLMDSANLQKFRRGQQHRYYGGLVKQSPWRVKIPRSGHWFITVDLGGLKGRVSASVSVLPGAIPQARDLPLSSAPSLLHQVDDDFADDEVYDVFISHASEDKEEVVRPLANALRKAGLKVWYDEFELQIGDSLRRKIDQGLAKSRFGIVVISPNFIRKGWTNYELDGLITRAVTGDQILLPIWHHISKKEVIEFSPSLADKLARNTATDTVEDIASEISQMILGA	ALYDYRIFISHAWRYGDEYDRLVSLLNSSPWFSYYNYSAPKEKPLALSSSHASSHEIAQAITAKIQRAQVVLVIGGMYTLYHDWMKYEVDEALRMGKPVIAIMPRGSSVMPADLRVKATRVVGWNTASIIGAIRELV	1	META7C049C36_42220.TIR_2.1	0	v-cADPR-x
BG1C0473	13.01	-0.93	Healthy	META7C049C36_44600	META7C049C36_44600.TIR_2.1	MRNKNQFISDALKWNWGIKLFVAHADIRISEDWSAEIKNALSSCDAGIAFLTDREAFKASTWCDQEIGWMLGRFEDKVLAMRFKLNGVYQDPYGPLGGRQAQPVAENESEDQIAAKIVDWCMTRESLRNKLCTSLVKAFAKARNWYQRDDIYQRLKLFIHSVSYKFSFCWKACITTSKLGAEKIEQLQSIPKCLIHCLDSLLHSLVSKANLPGGTVPTQTVLFVPLK	MAGRKIFVSYKYADDNVENLSDSPWCDSTVRDYVTLLEGYLDRTDHIYKGESDGEDLSMYSDGTIWEKLRNRIYDSTLTIVMISPNMKDRFRDERSQWIPWEVSFSLKETSRRNSSGQPVVSRANAMLAIVLPDGSGAY	1	COPEUT_02740.TIR_2.1	1.6012	cADPR
BG1C0473	13.01	-0.93	Healthy	META7C049C36_00945	META7C049C36_00945.TIR_2.1	MQPGDSIIGKMKEGLEQYTTFFYFLPTNSLGSNMVAREWQSAQMSSVNSGLKFVPICLDDCNPPVIMKDLLYIDLYGIGIDEAIFQMKAVVNQENNYKPLEDKENLVAILHKNQILKSNLKLEQQYLVYKVLILLLYVITSLMTLRLYHMMNR	MAKKRAFISFDYDNDVDLKALLVGQARNPDSPFEIVDMSIKETIESNWKENARRRIKGCDVVIVICGKYTNFATGVSAEVKIAQEENVPYFLLWGRSSGTCARPVAARYTDKIYTWTWANLKMLIGGAR	14	NA	>1.75	Unassigned
Bgsng8024	7	-1.41	Healthy	META42C4C495_09965	META42C4C495_09965.TIR_2.1	MKKEFNFTWAALNLLGKSLYSNAWAAISELVANGLDAKATHVSVFIDARTKNDASIQIMDNGTGMRDEAIDTYVNVGYDRRDYYYHSDSPTEAQNNIMGRKGIGKLAALYLSKDYYIQTKTSDSAPTTWHLASDTHLAEKPYLILETGTDTDAIDPEWEQSPSGTLLILNHVDLTGLGEVAFNALSHNLANHFLSSSMQSQAIYLGLARNEKEYNKHEFHKVEKMIAFHNYAMILENLSPENEPKEIREIKEHGSTVLIPYPNSDESKQTKVQVSSFSSVKVKDRPSYQGIYEISSEFLDAKILRLRQDVKIVDGIAKIPYQLTGWIGFHSTLNNSQAQQNDSNFRKNKNYNPAQIRLYVRNKLAVSNVLDTLGITQAFTNYIEGEISFDLLDDDLLPD…	MVYRTRTYIAADWDGDRDAVDQLHKWNDSNYWGLSFTDAHDLQQSRDSSLPCSIKSSLKERMDHSKCFVLIVGDSTDTVTKGSCRYCGSYNSWTSSCARMHSVDYRSYIKYECDKAVEAGIDIVVLYNDTRVDRSKCPE	12	METAFAC6F24F_05170.TIR_2.1	0	Inactive
Bgsng8024	7	-1.41	Healthy	META42C4C495_144225	META42C4C495_144225.DUF1863.1	MRNQLVGLSVVVTKNNLFCEDEHLIGFLSNEKVREVKFMAKRVFFSFYYENDLSRALVVKNNWALKENEESGFISNSEFERMKRDGDEAIERWIDKQIAGTSVTVVLIGSETLDSKYVQYAIKKSYELGNSIIALKIGKIKNLSQQTSISQSVVKIVGKKNNGELLWFDEIIDKEYDYIKNDGYNNLEKWINEVDKVKER	MRIFIASSGERLNMAIEVGSWLESMNVEPVLWNEPEVFPLGAYTWDALIDLSKNVDAAVFIFGEDDKIWFRGEGTMTVRDNVLLEYGLFSGKLSKVNTIFLCEGRPKLASDLEGITWGDVGKKNSAKIKLKNWINSIRT	1	K9Q5L4_9CYAN.TIR_2.4	1.3647	Inactive
Bgsng8024	7	-1.41	Healthy	META42C4C495_228585	META42C4C495_228585.TIR_2.1	MARERVQPHGPAAGGQAQSGEAAVEDRQGVRDARTPAGHLRRQRQPHGGGGRIQGIVLVDDAFAAETDEGPRRTVPPAPAGHPGLLRPSVRQRDPRGTQQHHPARQNPLPQLQEHGLLRHHDLPDLRQTRPQHRHRLTRFTHTKQRKAKISDALKWNWGIKLFVAHADIRISEDWSAEIKDALSSCDAGIAFLTDREAFKASTWCDQEIGWMLGRSEDKVLAMRFKLNGVYQDPYGPLGGCQAQPVAENESEDQITAKIVGWCMTRESLQNKLCTSLVKAFAKARNWYQRDDIYQRLKLFIHSMSYKFSFCWKACITTSKLGAEKIEQLQSIPKCLIHCLDSLLRSLVSKANLPGGTVPTQTVLFVPLK	MAKKKVCCSFDYENDRHYYNLLEAWNENENIDFSINDCTPSEIQSESISKIKQVLSTKIGQANYMIAIIGEHSNDEHPDSEEIGYKNWQAYEIDKNNEKGNGLVVVRLDSSYSVPDEAYGIGAKWVYSFNLDDILEALE	1	A0A1Y4S9Y5_9FIRM.TIR_2.1	1.6277	Inactive
Bgsng8024	7	-1.41	Healthy	META42C4C495_270505	META42C4C495_270505.DUF1863.1	MARRVFFSFYYENDLSRALVVKNNWALKENEESGFINKGEFERIKRDGEESIRRWIDKQLAGTSVTVVLIGSETLDSEYVQYEIEKSYERGNAIIALKIGKVKNLSQKTSISQSVVKIVGKKANGELLWFDEIIDGEYDYIKNDGYNNLEQWIENVDKVKER	MSKPQIFVSFDFEKDRNHKYTLNMWNANSSFEFTCNDKSPSEIQSWNIPTVKRVLSRKINEATHVIVIVGKEANKLHKDRELIGYRNWQNFEIAKAKELGKKLIAVQLNSLYEYPEELKNCGATRVYSFTHDEIVKAIR	1	K9Q5L4_9CYAN.TIR_2.4	1.3291	Inactive
Bgsng8024	7	-1.41	Healthy	META42C4C495_311440	META42C4C495_311440.TIR_2.1	MIFLSHNSKDKPIVEPLAIRLRDAFGQENIFYDSWSIQPGDGIINQMNNGLEKCHFFFFFVSRNSLESKMVTMEWQNAVMKSAQDDVKIIPIRLDGSIMPTILLQTLYIDLFSNGLEVALTQMVDVVQGTNNFQPQNAEFHNLEAICESTGNDFMISINAKHYMEPKSNFMIVLLNSQNQAEVRVKKMGISNYGFEPEIALNNGVKACGWIVGVLEATVPGFPLEIVGKSKDGSKLNIVMVLHEVSQGKWMSIPTKLI	KKNKIFISYSHADSAYFNRLITHLKVLKNYNGEFEEWSDQKILAGQKWKEEITKALKKANIAILLVSTDFLASDFIQRNELPPILKKAAEEDTTILCLLVEPSLFEKTELGDFQAINDPRTTLSELDKSAQERMYLKLV	14	K9Q5L4_9CYAN.TIR_2.2	1.3547	Inactive
Bgsng8024	7	-1.41	Healthy	META42C4C495_142575	META42C4C495_142575.DUF1863.1	MTVVLIGKETLDREYVKYEIQESYKRGNAILAVNIGKIKDFNQTTTTSQSVIKIIGQKPDGEYLWFDEIIDGQYDYISDDGYNNLGTWIDSAAYKKGK	KLYDYRLFISHAWKYGDDYNKLISFLDKATYFSYYNYSAPIEKPLFPAGTPMTNSEIQELISAKIRPSQITIVLSGMYAAHSDWMKYEIDESVRMGKPILAVLPWGQQRVPSYITMHADKIVGWNTNSIVSAIRSLIK	0	NA	>1.75	Unassigned
Bgsng8024	13	-1.24	Healthy	META102FD299_172020	META102FD299_172020.DUF1863.1	MAKRVFFSFYYENDLSRALVVKNNWALKENEESGFISNSEFERMKRDGDEAIERWIDKQIAGTSVTVVLIGSETLDSKYVQYAIKKSYELGNSIIALKIGKIKNLSQQTSISQSVVKIVGKKNNGELLWFDEIIDKEYDYIKNDGYNNLEKWINEVDKVKER	MKTYNLFISHSWKYTDSYDRLLNILHNRGYFYFKNYSVPRIDPILGAQGDIALYSAIKSQMSPSSVVLILAGVYATYSKWIDAEIRIAKEYGKPIIAIEPWGSERTSTVVKNAADRIVKWNADSIVAAIREIS	1	K9Q5L4_9CYAN.TIR_2.4	1.3647	Inactive
Bgsng8024	13	-1.24	Healthy	META102FD299_224315	META102FD299_224315.DUF1863.1	MKDIKNIFVSHYHTDAEKIENLKALLSKHGMTMRDSSIYENKSPNKAHNEEYIKKLIRPQIDWAGTVIVLIGKNTSKSDYVNWEIEYAAKKGRRIVGVYLPGESESKLPDAFNKYGNSLQKWNGESIISGINGNDEWNGPSRNWGTTRVTC	MARRVFFSFYYENDLSRALVVKNNWALKENEESGFINKGEFERIKRDGEESIRRWIDKQLAGTSVTVVLIGSETLDSEYVQYEIEKSYERGNAIIALKIGKVKNLSQKTSISQSVVKIVGKKANGELLWFDEIIDGEYD	34	BUAKA3JSW_01831.DUF1863.1	1.4802	Inactive
Bgsng8024	13	-1.24	Healthy	META102FD299_224320	META102FD299_224320.TIR_2.1	MEPLAICFVWNKEDDRVVKKYIDYTTELLTRDLENPFSRNLDLPIFYFSNSQKENTPVSINILANKVIVYIFVGENMVAAEEWEDYIKKMVENPMLHIVPVALDKTAFNIEAIKSLNYIREYEYEKNKQQQFFISMAHEIYRVGFNDKHEEISQNSALKIFLSHAKDGKNGVNVAKQLKRIIDNSAMRRFFDADEIAPGYRFDDEIINNIRDSTIIIINSDIYSTRYWCQREVQISKEKERPIIEVDLIEKSIDRKFPYAGNVPVVRVNICDGKIEIEDLYRILETALIETIRYYYVDNKLYKFEEGLKGQVKRISRPPEMCDLQKILSKEKEKIILKYNTILYPDPPIYSEELDFFKHLGIKVCTPVEMQAQKLLSKNIGISISDPEIEVLNKIGQNR…	MIFISYNHKDQQLVDMVARQLEITFGKNNIFYDRWSMQPGDSIISKMNDGLERYTTFFYFLSTNSLASNMVAREWQSALMSSVNYDLKFVPIRLDDCNPPAIMKDLLYIDLYGIGIDEAILQMKAVINKENNYKPLEDK	0	BXY_39720.TIR_2.2	1.3344	Inactive
Bgsng8024	13	-1.24	Healthy	META102FD299_267060	META102FD299_267060.DUF1863.1	MARKTFISYKYSEARNLRDDIICAMGPDATYYNGERSSSPNMSDRTTEYIKNTLKDMIYSTSVTIVIISPNMKQSNWIDWEIEYSLKQIKRGDRASGSNGIVGVVMKYNGDYSWLRPTTVNTDGCTSISTNDSYLYDIISKNRFNQNPKIYSCDKCQTVNSLNGSYISLVNEDDFLSNPSHYIENAYDKSKNVDGYDVSKIV	AFIKKTYLNMFDVFVSSDGENISSGDRWLESIDNALGSCVIQVSLCSPYSVTRPWINFEAGASWIRRIPVIPICHSGMTKNKLPIPLSLLQGIDMEQSDAMDRFFVTLSDKLGADIPSVDASSLINDYKDWSLNYTFTS	1	COLINT_03298.DUF1863.1	0.55994	Inactive
Bgsng8024	13	-1.24	Healthy	META102FD299_276565	META102FD299_276565.TIR_2.1	MDLLGNLTVRNGIQKTSANTEAYICGGDNLDLTDVVAVSYAHEDISFNEKVIGFVNCLREKHGYNVIIDELLRQQETAIDFNEMMAKLIPNANKVIVILTPKYKKRADDFIGGVGYEYRIILNEISSKPKKFIFVSFDAIDDDLIHRIEPAALGNREIIYLSEDDEKWDELFSKLADRSIYQFSDVATVKSEPKSKIIEFTKTKDKADLFHFAQIKLAENRQLLEQFGPDSVVAITNPMSSAVNTWKTVKLNTIIPNNLEIVHEFEKCISLLSANEVEIYKKFKIHADAFELCTKGEIGREGVPRFPSDFEKMISEGD	KKPRVFLSYSHKDEEYKKELDKHFAPLRNNGRVETWNDRKLEAGSRLNEIIQEELNTSDIIIFMLSSDFLDSYYCYDIEMKKAIEREKRGECKIIPVIVRACMWDETPLKNFLAFPKDGKSIEQYERKDDAYLEIAKGV	36	BACCOPRO_02043.TIR_2.1	1.2297	Inactive
Bgsng8024	13	-1.24	Healthy	META102FD299_62545	META102FD299_62545.TIR_2.1	MLVQTELVAKRNYHYATLADNLTYHEALRNVDEWLSHLPRPVVIDEAQRISDLPLAVKEIVDASDSSTPQFILTGSASITRTGLDGQDPLTRRSQRFTLSPMTIREINRNSDTSIVDVLWKANPNMEWTATESKDELFSRMKTGGFPSYAINRTIMSDAERRLYIRDDIENTLGDTILPEEQFNKSLAQDLLNELLCIPGRVLNVSTLAIALNRDKRTIQRYISIFMRRFLLTHLPNLALAGQKQALARAKIHPIDTSLSVEAIQRSGNNPLEDPVIFGMLFESFVVNQIVPESQWSHYQPDLFYWRTSGKEAYEVDLVLVHDNELIGIEVKSSSKLHQGDFKGLEALKSKDQRFKRGFVIYTGDKILRHSSNMWAIPVSALWEKDAFTMKQEFVSLDT…	QNYKIFLSHKSDDARFTNFIYKLLEQRGARKTDFFYTSADDNTEKYNDITSLSTQIKNNIVDDKSLIVYLATPLFKKSEFCLFEAGAGWATRGIEDYKIIGLRYEDIPQYLTNGKSEFSFLTNSEKSIELNKRTYLYLI	13	META7C049C36_240330.TIR_2.1	0.92424	Inactive
Bgsng8024	13	-1.24	Healthy	META102FD299_64095	META102FD299_64095.TIR-like.1	MSDFEILQQLCETADELSKKYISSSSPDFKAWKTRADRLLIRRFGKDSYEFKSFNKISYSLSFFTSGTPDSAFVEACADGLRSAKAVLETYLDEFSDEGETGSTANVGDYSKVFIVHGHNGELRERVARIIERQGLTAVVLNEQSNQGKTIIEKLEIEGDAAGAVCLFTADDEGRAQAEQSEKPRARQNVVFEAGYFIGRLGRENVAILVDKGIEIPSDLQGVVYTGTDSWEVGLLKELKSMGYSIDFNKMDI	MNTYNIFISHAWKYTEHYNKVVQWLDEAKNEGTLNWKNYSVPEHDPLIDPNSSAGKTTLKNELKDQIKPASVVLVLAGMYVSYSDWIDFEIDTAVNSNKYIIGIEPWGQERIPSKVSNNADVMVGWNKNSVINAILNS	0	META102FD299_64095.TIR-like.1	0	Inactive
Bgsng8024	13	-1.24	Healthy	META102FD299_86275	META102FD299_86275.TIR_2.1	MKNHISVFISYAWNKQNKDFVDWLYTFLSDKNKVLEQKINIFMDRNSTRLGDDLNSFMTGTLINSDFVICLLDNEYLERMDTPGTGVFQEVNEIKKNKNNIQIIPIHVYGHDQPSGVFNKLKYITININNPDDNKNITAYQQLLDKIFSNTDTVNMLKPKGYKCGIDNLIKKAFIQENRNFNPRLSGTSTINTAFNNGIFSFGSGQQLFTTMWTHASNNEVYSYNVQNSNSQRKQYLYVCTQKKYEDINNPLDVNECLYIRWSPEKPFSNGTVLLWINEHKIMMVGKISDISKDSLKLTYKIL	MQFDVFISYAWGGPENTAHREWVRLLAAHLKQIGFHVGIDSEVDYGEDLTGFMREIEDAKRVLMIVDEGYVERADNYPDSGVGRETKTIQDVVDDRPNNWLSVLFVRNEKRLLPKWMEGRDPKYFDFSYRDRDGSFPGS	1	STRINF_00936.TIR_2.1	1.2849	Inactive
Bgsng8024	13	-1.24	Healthy	META102FD299_222305	META102FD299_222305.TIR_2.1	MRNKNQFISDALKWNWGIKLFVAHADIRISEDWSAEIKNALSSCDAGIAFLTDREAFKASTWCDQEIGWMLGRFEDKVLAMRFKLNGVYQDPYGPLGGRQAQPVAENESEDQIAAKIVDWCMTRESLRNKLCTSLVKAFAKARNWYQRDDIYQRLKLFIHSVSYKFSFCWKACITTSKLGAEKIEQLQSIPKCLIHCLDSLLHSLVSKANLPGGTVPTQTVLFVPLK	MARSVFYSFHYQNDISRVMVVRNRWVTQGGQIVSGVIDHADFEQVKRQGEAAIKRWINKQLEGTSVTVVLIGADTLNRPYVQYEIRESLRRGNAVIGVDIHRIRDFNSRMSTVCNHHTIIGQYDNGRPAYFDDIASGIY	1	COPEUT_02740.TIR_2.1	1.6012	cADPR
Bgsng8031	7	0.53	Healthy	META6641D342_154535	META6641D342_154535.TIR_2.1	MRDYGEYIDEIPDIPSKTKIEVKGMMAMQLKGEVEAKQNYKIFLSHKSDDARFTNFIYKLLEQRGARKTDFFYTSADDNTEKYNDITSLSTQIKNNIVDDKSLIVYLATPLFKKSEFCLFEAGAGWATRGIEDYKIIGLRYEDIPQYLTNGKSEFSFLTNSEKSIELNKRTYLYLIDLFNHLIDHINKSREIKGEELVKRFDQPQFEDAVQMRKKRKTEKDYMDPMVIDYWDTYVAPGLAEYLASITTKESVRP	MAKRQVFFSFHYDNDNWRAGQVRNMGKVDSSSIFSDNDWEEVKEKTDSKIEAWIDEQLNKRSCLVVLIGEKTANRKWINYEIKKAYELNKGIVGIYIHKLENSLGEQDDKGNNPFDYLTLEGEKLSKYVKCFDSVYLSS	12	METAFAC6F24F_05170.TIR_2.1	0	Inactive
Bgsng8031	7	0.53	Healthy	META6641D342_21315	META6641D342_21315.TIR_2.1	MLVQTEMRDGYHYETLADKRTFDYASSHLDEWINALPTPCIIDEAQRISDLPLAIKNVVDGKEGSNPLFVLTGSAAITRNGLDGQDPLTRRSIRYSLYPLTRRELNKNTSISAVDLLWNGIPNTDYHSETDRNALSRYMAIGGFPSYILSSVPITDNDLRLAVRTDIDNVLGDTILPGERLDRTIANAVLTELLAVPGSILNVKKISDTISSNPATIERYISIFLRRFLISALPNLRSAPGKQIFTRAKIHPIGTSFSAEILRQSGRDFREDRVLFGELFESFAVNQIVPEIQWSSIHPDAFYWREPGSKPKEVDLVLLHDDQLIALEMKSNNTVNRQDFAGIAALADKDKRFHRGYVFYTGDKVQQFNEHMWALPISALWDSDGFLREETAPLAVTRS…	MSVFYSFHYDRDNWRVHQIMEMGVIEGTPLLNHQEWEKVKRSGDSAIRNWIDSQMRYKSAVIVLAGYQTAGRPWVRYEINRALELGKPLLGVRINGLKDKSGRTDPEGRNPFDFLGFESLLIPLHRPYGYTSTDRYADI	13	META7C049C36_240330.TIR_2.1	1.0317	Inactive
Bgsng8031	7	0.53	Healthy	META6641D342_101065	META6641D342_101065.TIR_2.1	MRNKNQFISDALKWNWGIKLFVAHADIRISEDWSAEIKNALSSCDAGIAFLTDREAFKASTWCDQEIGWMLGRFEDKVLAMRFKLNGVYQDPYGPLGGRQAQPVAENESEDQIAAKIVDWCMTRESLRNKLCTSLVKAFAKARNWYQRDDIYQRLKLFIHSVSYKFSFCWKACITTSKLGAEKIEQLQSIPKCLIHCLDSLLHSLVSKANLPGGTVPTQTVLFVPLK	MQPGDSIIGKMKEGLEQYTTFFYFLPTNSLGSNMVAREWQSALMSSVNSGLKFVPIRLDDCNPPVIMKDLLYIDLYGIGIDEAIFQMKAVVNQENNYKPLEDKENLVAILHKNQILKSNLKLEQQYLVYKVLILLLYVI	1	COPEUT_02740.TIR_2.1	1.6012	cADPR
Bgsng8031	7	0.53	Healthy	META6641D342_22570	META6641D342_22570.TIR_2.1	MSNGKKIFISHSSKDQEYVDAFIQLLKKFGFRTQDIFYSSTIETGVQPGELIFDTIKRELTNQPVMLYFLSDHYYQSIPCLNEMGASWMLSDKHYPIALNNFSMKDMKGVISSERLAIAFNDKTSTNEINCLLKKLSHDTDVQAEPDFELNVEKNIQPFQNKLTQLIRQASYLKPDEKGYFETTLSTHRPVYGTAKGVYDCFKLPSLIEPKSLGLDTLSEDESHWLFFFLTWGTFQEGEKVRFKLKKDKAYNNREFSDIGKCKNIYVSYLEKVE	DKAMEIFMGSSSEAAEYMEGIAVHLENLKMKPLLWNATGKGIFIPNVNTIDSLIAIAERVDAAVFIFNADDKTWNDKSSLESTNTVRDNVLFEYGLFMGKLGKNNVCFICKGNPKVASDLKGITYINGDEGDYNVKSKI	12	TCPF_ENTFA.TIR_2.1	0	ADPR
Bgsng8031	7	0.53	Healthy	META6641D342_69115	META6641D342_69115.TIR_2.1	MQPGDSIIGKMKEGLEQYTTFFYFLPTNSLGSNMVAREWQSAQMSSVNSGLKFVPICLDDCNPPVIMKDLLYIDLYGIGIDEAIFQMKAVVNQENNYKPLEDKENLVAILHKNQILKSNLKLEQQYLVYKVLILLLYVITSLMTLRLYHMMNR	MQPGDSIIGKMKEGLEQYTTFFYFLPTNSLGSNMVAREWQSAQMSSVNSGLKFVPICLDDCNPPVIMKDLLYIDLYGIGIDEAIFQMKAVVNQENNYKPLEDKENLVAILHKNQILKSNLKLEQQYLVYKVLILLLYVI	14	NA	>1.75	Unassigned
Bgsng8033	5	-0.9	Healthy	META5FCC3E68_106625	META5FCC3E68_106625.DUF1863.1	MAHKTFISYKYSESRFYRDQILDALGDDAVFYKGETSDSPNLTDTTTENIKNHLKQMIYDTTVTIIVLSPNMLQSNWIDWEISYSLKNISRDGRTSHTDGLLGVIPPFYGNYSWFISEINHPDGHVTVSYNEELTFPIMKANRGNQKPKVYACPDCQSIDKLSGSYLSYVKMEDFVNNPSRYIDNAYDKSLNADNNYDLTKLL	QISGFFSYAHADNAYDFLSHLKDDLCTEFNILSGLTLDLYIDRESIAWGDNWRKSIASGINDASFFIPILSPNYFNSGSCRAELTQYMGKSKELGVKDLLLPLLLVDIKSDSLGLDTTLVSNVLEYQYLDISDLRFLER	1	EUBVEN_01837.DUF1863.1	0.88963	Inactive
Bgsng8033	5	-0.9	Healthy	META5FCC3E68_146635	META5FCC3E68_146635.TIR-like.1	MLYHIVITKKSVKAGKAGLEETKTDLTKEQLIARFIEPYELGNPITVNGTTIQPSEIERVTVKESANVIESYIPAIEAENARSGFISFGVSLVDQAIWQATDVTDEFVTGPVGHKKELLKKKPTASPINKNSDKVFIVHGHDEGAKIRTARFIEQLDFKAVILHEQVSSGRTIIEKIEQFTDVGFAVVLYTPDDLGHQKDQSEQIKLRARQNVVFEHGYLIGKLGRARVMALVDGELELPNDISGVVYTKMDEAGGWRLSLAQELKQAGYNVDMNKLFG	MQPGDSIIGKMKEGLEQYTTFFYFLPTNSLGSNMVAREWQSAQMSSVNSGLKFVPICLDDCNPPVIMKDLLYIDLYGIGIDEAIFQMKAVVNQENNYKPLEDKENLVAILHKNQILKSNLKLEQQYLVYKVLILLLYVI	0	META102FD299_64095.TIR-like.1	0.64552	Inactive
Bgsng8033	5	-0.9	Healthy	META5FCC3E68_183910	META5FCC3E68_183910.TIR-like.1	MTDFEALQQLCNTADQLSNRYTSASSPDFKAWKTKADRLLIRRFGEDSYEFKSFNKISYSLSLFTTSTPDSAFVEACTSGLRKAKAVLETYLDEFSDQEESASITNIGDFSKVFIVHGHDGELRERVARIIERQGLKAVILNEQSNHGQTIIEKLETEGSAAGAVCLFTADDEGKSRVEQSTKPRARQNVVFEAGYFIGRLGRENVTILVDKGIEIPSDLQGVVYTGTDNWEFSLLKELKSMGYSIDFNKMDF	MKVFISHKKEDEIKAMEVLSTLKAEKIDAYLDLLDDYVSNDGEKLTKHIRQKLRECTHAIVIISTKTKESWWVPFEIGMATEKDMPIVNYLVDFEYLPKYLEYWPQLKSLQDVSKYVKAGEEISQEILLEKSKQSGYYQ	0	META102FD299_64095.TIR-like.1	0.16106	Inactive
Bgsng8033	5	-0.9	Healthy	META5FCC3E68_196885	META5FCC3E68_196885.TIR_2.1	MKDNLLNLIKQIDDIKSHFHVIDTNFTKINRIHDRPEFSRWKQELVFELDEIYSRTHDDFIEATLSILNTGFKGTWDEQSFHELAGSLLAIQKNIDKFYQEANDSTFKNDNKTEGLTKSPKIFISHSSLDIDYVSDIVELLEDLGIREDQLFCSSIAGYGIPLDEDIYDYLKQQFQEYDLHIIFALSDNYYKSPACLNEMGATWVLQKRYTTILLPGFDFKEVKGAIDPTKIAIKLDGDSLDVKEKLGQLKDSIVQEFSLTSISDIRWEKKRDGFISKINNSKCINHNISDEAIELLSTACANNDVILKTMDLSGVHIQVNDRSFIASQKIEEVTRWKNALNELLIAHFVEARGNKGEIFGVIKKGVDFYKQLELKGNGEN	EPFDIFISYKELEEGIGQRTEDSVIAQDIYSRLTQEGYKVFFSRITLENRLGEDYEPIIYSALRSSKIMLLIGTSREHMNAPWVRNEWTRYLSMMDEEENAKTLIPVYSGMDPYDIPQEINGRHLQAQDATKIGFQQDL	12	DORLON_01619.TIR_2.1	0.90253	Inactive
Bgsng8033	5	-0.9	Healthy	META5FCC3E68_264575	META5FCC3E68_264575.TIR_2.1	MIPSNVRYVTRPLAQVLRQCPNKVAVLEGARAVGKTMLVQTELPDGYHYETLADKRTFEYASSHLDEWVDSLPTPCIIDEAQRIPDLPLSVKGVIDKQTGSTPFFILTGSASITRDGLDGQDPLTRRSLRYTLYPLTRREINKNTDTSIIDLLWNGTPNANYHSETNRDTLARYMTVGGFPSYAMPSIPIAESDLRFSVKTDIDNVLGDTILPGERLDKAIADAILKELLAVPGGILNVKRISDTIHSNPSTIERYISIFMRRFLISALPNLRSAPGKQLFTRAKIHPVDTSFSVETIRQSGRDFHNDRVLFGELFESFAVNQIIPEIQWSDIHPDAFYWRETGNKPKEVDLVLLHDNQLVALEMKSNNTVDRKDFSGIAALRDSDKRFHRGYVLYTGD…	MRIFISHSIKNEKIVLKFAEFLESINSEIEVFCSSEKGSIGTGKNFVKTIFDELDACDLFIPVLSREYYESKFCMIELGVAYSYLIKKYESNGEDYIFPYALYPITKSQALAGTPMMNIQVGEINDKEDIRSLLEYIDL	13	META7C049C36_240330.TIR_2.1	1.0908	Inactive
Bgsng8033	5	-0.9	Healthy	META5FCC3E68_83735	META5FCC3E68_83735.TIR_2.1	MKKEFNFTWAALNLLGKSLYSNAWAAISELVANGLDAKATHVSVFIDARTKNDASIQIMDNGTGMRDEAIDTYVNVGYDRRDYYYHSDSPTEAQNNIMGRKGIGKLAALYLSKDYYIQTKTSDSAPTTWHLASDTHLAEKPYLILETGTDTDAIDPEWEQSPSGTLLILNHVDLTGLGEVAFNALSHNLANHFLSSSMQSQAIYLGLARNEKEYNKHEFHKVEKMIAFHNYAMILENLSPENEPKEIREIKEHGSTVLIPYPNSDESKQTKVQVSSFSSVKVKDRPSYQGIYEISSEFLDAKILRLRQDVKIVDGIAKIPYQLTGWIGFHSTLNNSQAQQNDSNFRKNKNYNPAQIRLYVRNKLAVSNVLDTLGITQAFTNYIEGEISFDLLDDDLLPD…	MAHKTFISYKYSESRFYRDQILDALGDDAVFYKGETSDSPNLTDTTTENIKNHLKQMIYDTTVTIIVLSPNMLQSNWIDWEISYSLKNISRDGRTSHTDGLLGVIPPFYGNYSWFISEINHPDGHVTVSYNEELTFPIM	12	METAFAC6F24F_05170.TIR_2.1	0	Inactive
Bgsng8033	5	-0.9	Healthy	META5FCC3E68_94395	META5FCC3E68_94395.TIR-like.1	MSDFEILQQLCETADELSKKYISSSSPDFKAWKTRADRLLIRRFGKDSYEFKSFNKISYSLSFFTSGTPDSAFVEACADGLRSAKAVLETYLDEFSDEGETGSTANVGDYSKVFIVHGHNGELRERVARIIERQGLTAVVLNEQSNQGKTIIEKLEIEGDAAGAVCLFTADDEGRAQAEQSEKPRARQNVVFEAGYFIGRLGRENVAILVDKGIEIPSDLQGVVYTGTDSWEFGLLKELKSMGYSIDFNKMDI	MIYNLFISHSWAYGDAYDGLINLLNKRRYFEYRNYSVPKNDPIHNAKNDSQLRTAIRKQMQPVSCVLILAGVYSTYSKWINIEIELAKEMGKRIIAIEPWASQKTSQTVKNNADVIVGWNTESIVKAIRNY	0	META102FD299_64095.TIR-like.1	0.0093921	Inactive
Bgsng8033	5	-0.9	Healthy	META5FCC3E68_203555	META5FCC3E68_203555.TIR_2.1	MRNKNQFISDALKWNWGIKLFVAHADIRISEDWSAEIKNALSSCDAGIAFLTDREAFKASTWCDQEIGWMLGRFEDKVLAMRFKLNGVYQDPYGPLGGCQAQPVAENESEDQITAKIVDWCMTRESLQNKLCTSLVKAFAKARNWYQRDDIYQRLKLFIHSMSYKFSFCWKACITTSKLGAEKIEQLQSIPKCLIHCLDSLLHSLVSKANLPGGTVPTQTVLFVPLK	MAKRQVFFSFEYNKDAWRASQVRNMGKVDNSSTFSDNDWEEVKEKTDAKIREWIDNQMAKRSCLVVLIGATTSGRKWINYEIEKAYELNKGIVGIYIHGLKDKNGNQTTKGSNPFYNILIGKNKERLSKYVECYEAPHL	1	COPEUT_02740.TIR_2.1	1.6012	cADPR
Bgsng8033	5	-0.9	Healthy	META5FCC3E68_218025	META5FCC3E68_218025.TIR_2.1	MARCTAPVRGHSSAAAAAACPACRNRSGYRRSSYSYDSYPSYSSSGSAGGSRGSSGTKPRWSKSGSSVSYTTAQVQSLTPIRQTVEKLVAEKPDLRDVFLCHAWDDRQGVAKELHDLLEAAGVKVWFSEKDLALGVPMMRAIDKGLANSRIGLVLVTPALLNRLPKEGVADKELSALLAGNQLVPIVHNTTYEALRNVSPLLASRSGLDTGEDTLEVVATKIAELITV	TKTTVFISHKHDDLDEIKGLIGLLERKYNIKAYIDSLDKSMPKKTSGETASKIKQRINRCNKFILLATNGAVESKWCNWELGYGDAQKFDTDNIALFPIKPEKTNDYDYKGNEYMRIYPHIAYYYGSERYSNGTVIKEG	31	META5FDAC71F_537940.TIR_2.1	0.036075	ADPR
Bgsng8033	5	-0.9	Healthy	META5FCC3E68_218155	META5FCC3E68_218155.TIR_2.1	MREFQYFISYSRDIYYEFVNNLNNTLNEIGLKTWIDKFEINIGDEIIDNLYTVLDKSADYYGIIFIFDETFFNKAWCIKELDYAMKKRIPFFPILYKIKKEDIPNEYTFLKNYNLLTVSSLKETDYIVDRFILLHLNNIICRNISNFSIDSYVGNFLLEQIRHTTVNSIDAIFILDNFSQYLRKQKRLGNFKLTHEILFCIAITRLLKERLFRKDFQGEYHFKILEIIQEIYIKTFL	KKPMLFISHSSADEAIASSLVAMLRTLGFNKKNLFCSSVPGYDIPEGEDIYDALATKFMEYDIYVILLLSKNYYDSVACLNEMGATWVLKAKYSTIVCPGFTVPEIKGAVNPRKMAVVLGDSKRVNGKLNQLKDHLIDF	1	META7C049C36_42220.TIR_2.1	1.2786	v-cADPR-x
Bgsng8033	5	-0.9	Healthy	META5FCC3E68_13915	META5FCC3E68_13915.TIR_2.1	MQPGDSIIGKMKEGLEQYTTFFYFLPTNSLGSNMVAREWQSAQMSSVNSGLKFVPICLDDCNPPVIMKDLLYIDLYGIGIDEAIFQMKAVVNQENNYKPLEDKENLVAILHKNQILKSNLKLEQQYLVYKVLILLLYVITSLMTLRLYHMMNR	QIKKRMIVFSSQENISLAEAIQRNLYIGTYTTRVWTNGFFALSQSCISNFQDIQYEYDFAVVICGADDAVVTRGKKKKMARDNVLLELGMCISSFTLNRVIIVKHKDIKLPSDLDGISAIEYNELETDNIDAIAGTICS	14	NA	>1.75	Unassigned
Bgsng8033	6	-0.9	Healthy	META05CE3414_03425	META05CE3414_03425.TIR_2.1	MREFQYFISYSRDIYYEFVNHLNNMLNEIGLKTWIDKFEINIGDEIIDNLYTVLDKSADYYGIIFIFDETFFNKAWCIKELDYAMKKRIPFFPVLYKIKKEDIPSEYTFLKNYNLLTVSSLKEIDYIVDRFILLHLNNIVCRDIPKFSISSYVGNFLLEQIRCCTVNNIDAIFIIDNFSQYLRKQKKSGDFKLTHEILFCTEITQLLKERLFRKDFQGEYHFKILEIIQEIYTNIYM	MARKTFISYKYSESRDVRDRIIRALGDDATYYKGEDGFSQDLSGYAAGTIKEHLKKMIYDTSVTIVVLSPNMNNSAWIPWELEYSLKDVKRGDRYSHSNGIVAVVKKVDGRYSWLRRDVVQADGCRTHSFDESKLPKII	1	B4W0R0_9CYAN.TIR_2.3	1.189	Inactive
Bgsng8033	6	-0.9	Healthy	META05CE3414_210245	META05CE3414_210245.TIR_2.1	MKKKIFISYAWEENSEKDKKVKMFTQWLAVYLKKWDFEVLLDVYENHPGTKLDSFMLEGVNTSRFVLCICTETYTKKMTKIGTGVNTEFTLLQENADSKFIIPIIEKGKFVNLPSFFRGKFVSELNFSEPYSQDNRNNIFELISTLRDEALSVKGVEPKKRIENYYNNVEKFKLLADTIDLMNFECQPEGIVSFQYLLNEGDFEIGLPPMNFTTHWSTSGVQNIHSYNKVQKTFRIHNFTLFEKVRKTSDIPVNDLFHLSGLQLLRSVMVLCG	TDTVIFISHKSDDKKYGDALERFITGLGVKDNQLVYTSHPLHKIPLDASIYEYLRSHFNSTLFMIILWSDKYLESPACLNEMGAAWVTQTDYTNIYVPSFSFGNPKYHECAVDTKKMGAVLNGDEHCKASMIELKNKIE	1	STRINF_00936.TIR_2.1	0	Inactive
Bgsng8033	6	-0.9	Healthy	META05CE3414_243220	META05CE3414_243220.TIR_2.1	MTDVFISYRREDGLMHARFLSEKLTNSGCRVFFDQKDIHPGNDFDLTIKKHLEECNDVILIVTKSYFGMKDSNHQLRIQQDSDWVRKEIALALSHHKNIIPLLFNDTQYPKASEIPTDIQAVLKKHYIRTFNDEKPDRLLNSIKDSLSPSTQTQMKFGEYVQIFNTIVQNKKDHFTDEIKNICKKLTEEKINKQLIPLLDSDQANDIQFLAYYTIFTFYRRREEKSKLYHFIEQYSSSFQDHPFNNIVLSQYYKFKYDETIDEFENLDKAICFANEARQQIQRNYGVYITYSELVALGLENNSSRYKAHLQEAIDSIHKANELKKDYPKNYYIYGKLLAYSGDYPAGLHFIKKAIDLEDRERKDSFIRILQYSISKESIICKMENQQLEKRFKKFILLN…	MVYRTRTYIAADWDGDRDAVDQLHKWNDSNYWGLSFTDAHDLQQSRDSSLPCSIKSSLKERMDHSKCFVLIVGDSTDTVTKGSCRYCGSYNSWTSSCARMHSVDYRSYIKYECDKAVEAGIDIVVLYNDTRVDRSKCPE	17	PROH_04335.TIR_2.1	1.1493	Inactive
Bgsng8033	6	-0.9	Healthy	META05CE3414_92155	META05CE3414_92155.TIR_2.1	MVARLDMCCYALVCLANIRLKMKITFKNIFVIFVLVTIVYESLYLYKTIVWDKSKIIGIIVFVVSLVLTSVILATYLMSYRYRYKQYYISFPQEFERDINEFRINSMISPQYGTDTLRPGKDISKEIKKKISHCSICLVIISKKISTMQKIEISEMRAKHKKIIPILVDGGKLPSSLSKIVPICTTADQLSKVSLEEQLS	MQPGDSIIGKMKEGLEQYTTFFYFLPTNSLGSNMVAREWQSAQMSSVNSGLKFVPICLDDCNPPVIMKDLLYIDLYGIGIDEAIFQMKAVVNQENNYKPLEDKENLVAILHKNQILKSNLKLEQQYLVYKVLILLLYVI	14	Btheta7330_RS03065.TIR_2.1	1.5221	v-cADPR-x
Bgsng8033	6	-0.9	Healthy	META05CE3414_181995	META05CE3414_181995.TIR_2.1	MQPGDSIIGKMKEGLEQYTTFFYFLPTNSLGSNMVAREWQSALMSSVNSGLKFVPIRLDDCNPPVIMKDLLYIDLYGIGIDEAIFQMKAVVNQENNYKPLEDKENLVAILHKNQILKSNLKLEQQYLVYKVLILLLYVITPLMTLRLYHMMNR	KIPKIFISYSWSSDTLVIDLANRLVSHGVDVVLDKWDLKEGNDKYKFMERCVNDSSITKVLIICDKAYAQKANDRTGGVGDETVIISSEVYGNARQEKFIPIIAERDEEGKEYVPTYIKTRIYIDLSDPEKYEVEYEKL	14	NA	>1.75	Unassigned
Bgsng8033	11	0.42	Healthy	METAB281A2F5_07360	METAB281A2F5_07360.DUF1863.1	MKTYNLFISHSWKYTDSYDRLLNILHNRGYFYFKNYSVPRIDPIIGAQGDIALYSAIKSQMSPSSVVLILAGVYATYSKWIDAEIRIAKEYGKPIIAIEPWGSERTSTVVKNAADRIVKWNADSIVAAIREIS	QHFKYFAFISYSSHDIAWGKKLQKKLEGYRMPSTLCSEHGWQRNPIKPVFFAPTDIQPGDLDEELKERLKASRNLIVICSPHSAKSDWVGKEIAFFHSLGRASSIHFFIVDGIPHSGNSETECFNPIVKTLEIPEILGA	0	BUAKA3JSW_01831.DUF1863.1	1.1901	Inactive
Bgsng8033	11	0.42	Healthy	METAB281A2F5_104745	METAB281A2F5_104745.TIR_2.1	MKKEFNFTWAALNLLGKSLYSNAWAAISELVANGLDAKATHVSVFIDARTKNDASIQIMDNGTGMRDEAIDTYVNVGYDRRDYYYHSDSPTEAQNNIMGRKGIGKLAALYLSKDYYIQTKTSDSAPTTWHLASDTHLAEKPYLILETGTDTDAIDPEWEQSPSGTLLILNHVDLTGLGEVAFNALSHNLANHFLSSSMQSQAIYLGLARNEKEYNKHEFHKVEKMIAFHNYAMILENLSPENEPKEIREIKEHGSTVLIPYPNSDESKQTKVQVSSFSSVKVKDRPSYQGIYEISSEFLDAKILRLRQDVKIVDGIAKIPYQLTGWIGFHSTLNNSQAQQNDSNFRKNKNYNPAQIRLYVRNKLAVSNVLDTLGITQAFTNYIEGEISFDLLDDDLLPD…	MGYVFVSYSRQQSAAADTLIDWMERHGIAVWKDTASMPAGVAWRRQVTEAIRGADLVVMCVSRLWYGSQACRDEEDQAAHYHRPQVRIPVDPGLFDPTRAVAAIQAAWDAVTPEDRLAGELETAAGDWANRGGRPRDLA	12	METAFAC6F24F_05170.TIR_2.1	0	Inactive
Bgsng8033	11	0.42	Healthy	METAB281A2F5_135170	METAB281A2F5_135170.TIR_2.1	MADSKKVIFVAFAIEDERMRDLLKGQSLNTKCEFEYIDMSVKEAYESGWKDKVRTRIKRSDGVIALISSDSLTSTGQKWEIECAKEEGKPILPLWIYKDDRTKPDGLSPVVWTWDGVKSFIDSL	VQDNKIFIVHGHNEALKQEVARMVEKQGLEAIILSEQANRGKTIIEKFEEHSDVGAAICLFTGDDYGKAKDATSENLRARQNVVFEAGYFMGKLGRENVIIVADKNLELPSDMQGVVYTDAGNWKTEVLQELDKIGYAI	1	COLAER_RS08275.DUF1863.1	0.7671	Inactive
Bgsng8033	11	0.42	Healthy	METAB281A2F5_152740	METAB281A2F5_152740.TIR_2.1	MINVFISYAREDVLIAKKLTEELSRYDYNVFLDQQSIRLGSHWQEDILKHLKNADVFIALVTEHSDKSYYFNIEVTGAISYVANSNRDKLVLPVVLDKEALNDSDLGAFQALFARSDDMTNLVNEIVNAISRFEGARVAQEERKEIRAKVLKDESADYISETIEDLKAREKDGRQLSSRWHFAGYGALVASVIFVLILWFLAERSFVESPLDTTRLIFDAIKGVTVVALLLGLARYSFLMAKTHQLEALKNADRLHAISFGKFYMRVFSTQISQTELKEVFQHWNTSGASDLSHLDVDKIDSRFIELFGKISEKFDIKNKS	MKNVFICHHSADVPKLRDLLDNLNSKGYQVRSSSLQEDKDNKVIHKGKHVSDATVARYIRRAIKWAGTFIVLIGEHTHERAWVNYEIKNAHLQGKKIIGVYKYGCAQNAELPEAYKRYGTSPIGWNSIDKLAGMIEGKV	1	B4W0R0_9CYAN.TIR_2.3	1.242	Inactive
Bgsng8033	11	0.42	Healthy	METAB281A2F5_215260	METAB281A2F5_215260.DUF1863.1	MARSVFYSFHYQNDISRVMVVRNRWVTQGGQIVSGVIDHADFEQVKRQGEAAIKRWINKQLEGTSVTVVLIGADTLNRPYVQYEIRESLRRGNAVIGVDIHRIRDFNSRMSTVCNHHTIIGQYDNGRPAYFDDIASGIYDYVYDDGYNNLGRWVETAVK	ASGNKVFIVHGHDEGTRDKVELLLLHIGLEPVILCSQPDKGLTIIEKIEEYTDVSFAIVLYTGCDVGKLKTETDLKLRARQNVVFEHGYLVNKLGRKRVVALVEDGVETPGDMSGVLYISLSDADWKQKVLREMGACGL	17	A0A1V2I627_9ACTN.TIR_2.1	1.4094	Inactive
Bgsng8033	11	0.42	Healthy	METAB281A2F5_291650	METAB281A2F5_291650.DUF1863.1	MTSHKCFISFKSDDMHYKKYIQNYLDIDMIDKSLNEPIQSENEDYIMRKIREDYLQDSTVTIHLIGEYSAENSYLNQNYIKRELQASLSNTSAGTRNGILGVVLPEVYNKIYKGQQACSQCFKNHNIVVINENTTIREFSYNYYLPLDNGEHVWSEDDRYCVLVKWEDFIVSPNKYIEQAFNKRTSDIAKKIKVRP	PKKYIYLSYATCNHQDKEIADKIILVLNEQFKKLSKYRFEIITEDSIPFGNDIDITMKENIAKSEIVIVIVSSAYLESEWCINEFTIFSNDNNKRIIPVVTESFSYLAELPKDISNIKALSLIDCKLEEDFSKTIAMLA	0	META650EBBEB_147175.DUF1863.1	0.68224	Inactive
Bgsng8033	11	0.42	Healthy	METAB281A2F5_33255	METAB281A2F5_33255.TIR-like.1	MTDFEALQQLCNTADQLSNRYTSASSPDFKAWKTKADRLLIRRFGEDSYEFKSFNKISYSLSLFTTSTPDSAFVEACTSGLRKAKAVLETYLDEFSDQEESASITNIGDFSKVFIVHGHDGELRERVARIIERQGLKAVILNEQSNHGQTIIEKLETEGSAAGAVCLFTADDEGKSRVEQSTKPRARQNVVFEAGYFIGRLGRENVTILVDKGIEIPSDLQGVVYTGTDNWEFSLLKELKSMGYSIDFNKMDF	QNYKIFLSHKSDDARFTNFIYKLLEQRGARKTDFFYTSADDNTEKYNDITSLSTQIKNNIVDDKSLIVYLATPLFKKSEFCLFEAGAGWATRGIEDYKIIGLRYEDIPQYLTNGKSEFSFLTNSEKSIELNKRTYLYLI	0	META102FD299_64095.TIR-like.1	0.16106	Inactive
Bgsng8033	11	0.42	Healthy	METAB281A2F5_338030	METAB281A2F5_338030.DUF1863.1	MAHKTFISYKYSESRFYRDQILDALGDDAVFYKGETSDSPNLTDTTTENIKNHLKQMIYDTTVTIIVLSPNMLQSNWIDWEISYSLKNISRDGRTSHTDGLLGVIPPFYGNYSWFISEINHPDGHVTVSYNEELTFPIMKANRGNQKPKVYACPDCQSIDKLSGSYLSYVKMEDFVNNPSRYIDNAYDKSLNADNNYDLTKLL	MASKVFISWGGDLSKRLAEEVKNWLPSVLQFVRPYFTPDDIEKGARWESHIAQELATSNVGLICLTKDNINRPWILFEAGALSKNFGKSNVCTILFNVDSSQITGPLTSFQATRFDKTDFKKLIKTINETGGELKLDSK	1	EUBVEN_01837.DUF1863.1	0.88963	Inactive
Bgsng8033	11	0.42	Healthy	METAB281A2F5_348670	METAB281A2F5_348670.TIR_2.1	MMEQRHTVDANYPTVFISYSWDDDEHKGWVKDFADRLLSDGVNAVVDQYDLSLGDRLPQFMEQSISDADFVLVICTPRYKEKADKRTGGVGYEGHIISDELFNHHNERKFIPVLRRGTFETSLPKFCAGKLSIDLSETPISQEQYHDLLITIFGKKKKPDIGKKSSTVGTFQKNIDQDEATHILGIITNEVTIPKMDGSRGSALYSIPFQLSKSPSKLWGQLFVASWNSPPRFTTMHRPGIASVVGSKIILNGTTIDEVKNYHRDTLLLCVEEANKREQEIKERENRLNEQKEKRKQQHFQHVSDLVDEIKF	MSKPQIFVSFDFENDRNHKYTLNMWNANSSFEFTCNDKSPSEIQSRNIPTVKSVLSRKINEATHVIVIVGKEANKLHKDRELIGYRNWQNFEVAKAKELGKHIIAVQLNSLYEYPEELKNCGAKRVYSFNHDDIVSAIR	36	BACCOPRO_02043.TIR_2.1	0.8166	Inactive
Bgsng8033	11	0.42	Healthy	METAB281A2F5_392085	METAB281A2F5_392085.TIR-like.1	MPLAQLMRDTLSLVKRNGDRTDGIKGSVQKNKIFINRSDIAIEKGDLLIRSMPHGGTEEYIVIEPNFRMGVGGIPATYQAEVRLKENTTTEEMMSSPSTTVPEAVIATVNTFIALCVTIVNEGSSSPDKYVSQFYRLRQELLELDNIITIPSWIRFSMSPADIKNNVGLNVTGGDGAWGRRRQYLQSESMKILSSYKTAPIIEHSISENKIKNTEQVSGLTTVASDAGLNMKKKVFIVHGHDDKLKNEVYIFLVNEGFQPVILHHEANEGQTIIEKLEKHIDTVSYAVVLYTACDEGKAKNETELKKRARQNVVLEHGWLMSKLSRKFVAAIVEDGVEFPGDLSGVVRISASDWKYDLSKELKVLNN	MIFISYNHGDQDVVDMIAKRLEIEFGRDNIFYDKWSMQPGDSIIGKMDEGLEKVTTFFYFLSSNSLNSNMVKKEWQAALTKSLYEGVKFVPIKVSDCKIPAILTDVYYIDLFSQGLDNTIEQMRSVISGSSRYTPLPDI	0	META102FD299_64095.TIR-like.1	0.8326	Inactive
Bgsng8033	11	0.42	Healthy	METAB281A2F5_396635	METAB281A2F5_396635.TIR_2.1	MLVQTELVAKRNYHYATLADNLTYHEALRNVDEWLSHLPRPVVIDEAQRISDLPLAVKEIVDASDSSTPQFILTGSASITRTGLDGQDPLTRRSQRFTLSPMTIREINRNSDTSIVDVLWKANPNMEWTATESKDELFSRMKTGGFPSYAINRTIMSDAERRLYIRDDIENTLGDTILPEEQFNKSLAQDLLNELLCIPGRVLNVSTLAIALNRDKRTIQRYISIFMRRFLLTHFPNLALAGQKQALARAKIHPIDTSLSVEAIQRSGNNPLEDPVIFGMLFESFVVNQIVPESQWSHYQPDLFYWRTSGKEAYEVDLVLVHDNELIGIEVKSSSKLHQGDFKGLEALKSKDQRFKRGFVIYTGDKILRHSSNMWAIPVSALWEKDAFTMKQEFVSLDT…	MDAYLEEYGITSFVAHEDINPTKEWQKEIQRALNSMDCMSAMLYDGFHQSYWCDQEVGVALRRSITVLPLILDHNPYGFLGEYQGIKIKGMRPTALAKEIFTILCDNSNTRSKYLSCLTSLLQSSNNTDDAKKWLELIE	13	META7C049C36_240330.TIR_2.1	0.92424	Inactive
Bgsng8033	11	0.42	Healthy	METAB281A2F5_447535	METAB281A2F5_447535.TIR_2.1	MFGAEEELAQVALSPSPHLQLDSRVKSVFVIGGHTGETADVDAGLPRLNKASLTLGHVLAKAGAQLLICSPFTDSVDYYAAMGYADSKCGGLIQFHSPSHPTVEEKRCLLRKTLGRPGLVIQDWNYPGPEGNEEDAWFQSWFLAQIQALEKADVVVALGGKVSQTASTLLHLAEARGLPIIPFAFLGGVAKRSYERRDWSRLNPGFDPSVLCDVDGVEHTIEIANRLMLDRMQPSRLLERPKMVFVSFAHQDAEMANALRAVLVKEGIEVLVGDDEIRSDQMITATIEQAVLRSDVCAVLWSRQYAQSPWCYDEMSLAINQQEYGKIKVWLFNLDDSPIVPAQARKLPTISVRNVQAMHNCVHELLGR	MRNKNQFISDALKWNWGIKLFVAHADIRISEDWSAEIKNALSSCDAGVAFLTDREAFKASTWCDQEIGWMLGRFEDKVLAMRFKLNGVYQDPYGPLGGRQAQPVAENESEDKIAAKIVDWCMTRESLRNKLCTSLVKAF	0	K9Q5L4_9CYAN.TIR_2.2	1.4492	Inactive
Bgsng8033	11	0.42	Healthy	METAB281A2F5_79465	METAB281A2F5_79465.DUF1863.1	MSLRDYHILISHSWDYSDDYRTLKSWLDSAGYFKWSDYSVPIENPIDAKSRAELKQRIANRISCCSCVIVLSGMYVAYSEWIDFEIETALKFNKPIIGVKPRAQMRVPDAVSSNADVMVGWTRDGIVDAVRQYAL	MSYRNKTYVAFASENISSYRLMEAWKANENIDFNFFDAHDLYISRDTSKPETIKKNLRERMKNAKQVVLLGSSDAKRKGGDGDSFLAHEIDLIIEFNLPVVIANLDGDRKVDRNFIPKPLLDADHYTVSVSFQPKIIKY	0	CLORAM_02972.DUF1863.1	0.98748	Inactive
Bgsng8033	11	0.42	Healthy	METAB281A2F5_79480	METAB281A2F5_79480.TIR_2.1	MQRKMYTAFVSSVSSLKEERRATLDVILDLDVFPVATEHFVIQSKDGINDIERLIDDSDFFILLMGSEYGPKTKIGDFTGSWTEYELVYALEHARSNNTKIIIIELPELKRISSLSSSERETLKTSEKNQLVFLDRLNGNTICQVADISSLKSTLSTFIEGNRRANSASGWVQALSAQGCFGIEFGRTYR	PVSRKIFIVHGHDNDALQSVARFISRIGLEEIILSERPDGSRTIIEKFEAESGDVSFAIVLMTPDDSGSALASESTRLRARQNVLYELGYFAGKLGRGKVLVLRKGDIEIPSDLAGVLYTELDEHGGWKRKLLSELAYA	0	K9Q5L4_9CYAN.TIR_2.2	1.7314	Inactive
Bgsng8033	11	0.42	Healthy	METAB281A2F5_396370	METAB281A2F5_396370.TIR_2.1	MKYKLLKTWQLSLQPIIPITYLVLLSQQIYSRILRGKQNMARCTAPVRGHSSAAAAAACPACRNRSGYRRSSYSYDSYPSYSSSGSAGGSRGSSSGGSSSGTKPRWSKSGSSVSYTTAQVQSLTPIRQTVEKLVAEKPDLRDVFLCHAWDDRQGVAKELHDLLEAAGVKVWFSEKDLALGVPMMRAIDKGLANSRIGLVLVTPALLNRLPKEGVADKELSALLAGNQLVPIVHNTTYEALRNVSPLLASRSGLDTGEDTLAVVATKIAELITV	NMKKIFISHSSKDRDIVLKFIDFLSSAFDIKKADVFCTSLNGSIEVGDEFIGKIKTEVTNSSVVIFLITKNFLESKFSLAEMGAAWALNQKIFPVLYTDTNYKDLGDTPLASLQMTKINDVNSMSGLASSITKLGLSDP	31	META5FDAC71F_537940.TIR_2.1	0.008891	ADPR
Bgsng8033	11	0.42	Healthy	METAB281A2F5_155345	METAB281A2F5_155345.TIR_2.1	MQPGDSIIGKMKEGLEQYTTFFYFLPTNSLGSNMVAREWQSAQMSSVNSGLKFVPICLDDCNPPVIMKDLLYIDLYGIGIDEAIFQMKAVVNQENNYKPLEDKENLVAILHKNQILKSNLKLEQQYLVYKVLILLLYVITSLMTLRLYHMMNR	MRNKNQFISDALKWNWGIKLFVAHADIRISEDWSAEIKNALSSCDAGVAFLTDREAFKASTWCDQEIGWMLGRFEDKVLAMRFKLNGVYQDPYGPLGGRQAQPVAENESEDKIAAKIVDWCMTRESLRNKLCTSLVKAF	14	NA	>1.75	Unassigned
Bgsng8033	11	0.42	Healthy	METAB281A2F5_199900	METAB281A2F5_199900.TIR_2.1	MAHADIRISEDWSAEIKDALSSCDAGIAFLTDREAFKASTWCDQEIGWMLGRSEDKVLAMRFKLNGVYQDPYGPLGGCQAQPVAENESEDQITAKIVDWCMTRESLQNKLCTSLVKAFAKARNWYQRDDIYQRLKLFIHSMSYKFSSCWKACITTSKLGAEKIEQLQSIPKCLIHCLDSLLHSLVSKANLPGGTVPTQTVLFVPLK	MRNKNQFISDALKWNWGIKLFVAHADIRISEDWSAEIKNALSSCDAGIAFLTDREAFKASTWCDQEIGWMLGRFEDKVLAMRFKLNGVYQDPYGPLGGRQAQPVAENESEDQIAAKIVDWCMTRESLRNKLCTSLVKAF	1	NA	>1.75	Unassigned
Bgsng8033	12	0.42	Healthy	META8D451EC5_12300	META8D451EC5_12300.TIR_2.1	MTDVFISYRREDGLMHARFLSEKLTNSGCRVFFDQKDIHPGNDFDLTIKKHLEECNDVILIVTKSYFGMKDSNHQLRIQQDSDWVRKEIALALSHHKNIIPLLFNDTQYPKASEIPTDIQAVLKKHYIRTFNDEKPDRLLNSIKDSLSPSTQTQMKFGEYVQIFNTIAQNKKDHFTDEIKNICKKLTEEKINKQLIPLLDSDQANDIQFLAYYTIFTFYRRREEKSKLYHFIEQYSSSFQDHPFNNIVLSQYYKFKYDETIDEFENLDKAICFANEARQQIQQNYGVYITYSELVALGLENNSSRYKAHLQEAIDSIHKANELKKDYPKNYYIYGKLLAYSGDYPAGLHFIKKAIDLEDRERKDSFIRILQYSISKESIICKMENQQLEKRFKKFILLN…	MAHKTFISYKYSESRFYRDQILDALGDDAVFYKGETSDSPNLTDTTTENIKNHLKQMIYDTTVTIIVLSPNMLQSNWIDWEISYSLKNISRDGRTSHTDGLLGVIPPFYGNYSWFISEINHPDGHVTVSYNEELTFPIM	17	PROH_04335.TIR_2.1	1.1493	Inactive
Bgsng8033	12	0.42	Healthy	META8D451EC5_200740	META8D451EC5_200740.TIR-like.1	MSDFEILQQLCETADELSKKYISSSSPDFKAWKTRADRLLIRRFGKDSYEFKSFNKISYSLSFFTSGTPDSAFVEACADGLRSAKAVLETYLDEFSDEGETGSTANVGDYSKVFIVHGHNGELRERVARIIERQGLTAVVLNEQSNQGKTIIEKLEIEGDAAGAVCLFTADDEGRAQAEQSEKPRARQNVVFEAGYFIGRLGRENVAILVDKGIEIPSDLQGVVYTGTDSWEVGLLKELKSMGYSIDFNKMDI	TDANLFLSYCHADNDHLKGAILQFVNDIIDEYNYETSNTLGLFVDKTSINWGEDWRQALDRGIGNANIILPIITPRYVRSEACRKELLDFNTRVTEHGPNRILPLMLQSIDGMTGISDRDPVWDIAHNRQYLPVGDLRL	0	META102FD299_64095.TIR-like.1	0	Inactive
Bgsng8033	12	0.42	Healthy	META8D451EC5_219135	META8D451EC5_219135.DUF1863.1	MTYHLFISHSWNYSNEYNNLIRLLDSKAYFSYKNYSVPKDDPIHNAPYDYQLKAAIRNQMQHASCVLILAGVYSTYSKWINIEIQLAQEMGKKIIAIEPWASERTSLVVKKAANDIVKWNKDSIVRAIRGY	MVLYTACDEGKAKNETELKKRARQNVVLEHGWLMSKLSRKFVAAIVEDGVEFPGDLSGVVRISASDWKYDLSKELKVLNN	34	CLORAM_02972.DUF1863.1	1.2849	Inactive
Bgsng8033	12	0.42	Healthy	META8D451EC5_24540	META8D451EC5_24540.TIR_2.1	MIFISYNHGDQDVVDMIAKRLEIEFGRDNIFYDKWSMQPGDSIIGKMDEGLEKVTTFFYFLSSNSLNSNMVKKEWQAALTKSLYEGVKFVPIKVSDCKIPAILTDVYYIDLFSQGLDNTIEQMRSVISGSSRYTPLPDIDNLQVSIKYISTNEVEFKIFTTHFVESDASFGFVCKNPIESYEVRPLTETIYRSMQGETYKKLSDGREKAFKMQIGILQRSITPNQPFIGRLVSKQLPLQLEGILHIKSFEPVNFRELKINIEQ	KKYHVGVSYANEDQDTVKSVVKALESVGLTVFFDQKEATQLVGKNLTYTLPEIYRNCCEYCLMFVSNSYVSKKWTTYERDWLLDKRIELQRDDIFTDCIIPVFIDRMDMPGLNPGIVGFDIRKQSADDIARIMYEKIAG	14	B4W0R0_9CYAN.TIR_2.2	1.2849	Inactive
Bgsng8033	12	0.42	Healthy	META8D451EC5_264760	META8D451EC5_264760.TIR_2.1	MNLKRRDAVFLFDSSNGFENWVIDLERDLKLNFLQHKVEMSMQPMKIFLSHKSINKNRVRHFKSTLELLGFSPWLDEEDMSAGVNLERALQQGMSDSCAAIFFITPDYTDEKYLASEIDYAIAKKRQEENFSIITLVFANENGEKGIVPAMLKPYVWKEPANDLIALNEILKALPLEVGDVRFKSNVIK	DKAMEIFMGSSSEAAEYMEGIAVHLENLKMKPLLWNATGKGIFIPNVNTIDSLIAIAERVDAAVFIFNADDKTWNDKSSLESTNTVRDNVLFEYGLFMGKLGKNNVCFICKGNPKVASDLKGITYINGDEGDYNVKSKI	1	K9Q5L4_9CYAN.TIR_2.4	1.4197	Inactive
Bgsng8033	12	0.42	Healthy	META8D451EC5_325565	META8D451EC5_325565.TIR_2.1	MRDYGEYIDEIPDIPSKTKIEVKGMMAMQLKGEVEAKQNYKIFLSHKSDDARFTNFIYKLLEQRGARKTDFFYTSADDNTEKYNDITSLSTQIKNNIVDDKSLIVYLATPLFKKSEFCLFEAGAGWATRGIEDYKIIGLRYEDIPQYLTNGKSEFSFLTNSEKSIELNKRTYLYLIDLFNHLIDHINKSREIKGEELVKRFDQPQFEDAVQMRKKRKTEKDYMDPMVIDYWDTYVAPGLAEYLASITTKESVRP	MKIFLSHKREDSYEANQIALHLAMLGIPYYLDILDSKVTDSGKELTEHIKKNLNDCTDIIVVISEATRYSQWVPFEVGMSAQKDMPTATFLKSNVLLPEFLEYWPRLKQPGDIGKYVAARREVQDEYEKRSLHYDFAQM	12	METAFAC6F24F_05170.TIR_2.1	0	Inactive
Bgsng8033	12	0.42	Healthy	META8D451EC5_334725	META8D451EC5_334725.TIR-like.1	MFNLLITSDEEGWATGRYVMSRSRSIVEYTAPEIIERYRDLNKKNIEELKKFPCLFVVEGEPVPSLIGYITGIRLRDKEYVIEFKVDNSFPPLPPGTIKSIRADIDVGEWELSRTHWAIKDEPLFEVLLENNFITKENIQSSYFYQSSDRFESQSVNNVGMSLYNNQQVFIVHGHDEITRLQVEDFLRSINIEPIVLSQQPSSGKTIIEKIEHYSNVGFGVVLYTECDIGAKKDSLVYKHRARQNVVFEHGFLIGKLTRNRVAALVKGNVETPNDISGVVYISIDESERWKNELTQEMRVVGYNI	MLKKRAFISFDYDNDSDLKTLLVGQARNPDSPFEIVDMSIKETIATNWKDNARRRIKGCDVVIVICGEYTSLATGVSAEVKIAQEESIPYFLLWGRANGRCVKPKAAKDSDKIYNWTWDNLKKLIGGAR	0	META102FD299_64095.TIR-like.1	0.86441	Inactive
Bgsng8033	12	0.42	Healthy	META8D451EC5_266635	META8D451EC5_266635.TIR_2.1	MARCTAPVRGHSSAAAAAACPACRNRSGYRRSSYSYDSYPSYSSSGSAGGSRGSSSGGSSSGTKPRWSKSGSSVSYTTAQVQSLTPIRQTVEKLVAEKPDLRDVFLCHAWDDRQGVAKELHDLLEAAGVKVWFSEKDLALGVPMMRAIDKGLANSRIGLVLVTPALLNRLPKEGVADKELSALLAGNQLVPIVHNTTYEALRNVSPLLASRSGLDTGEDTLAVVATKIAELITV	MKIFLSHKREDSYEANQIALHLAMLGIPYYLDILDSKVTDSGKELTEHIKKNLNDCTDIIVVISEATRYSQWVPFEVGMSAQKDMPTATFLKSNVLLPEFLEYWPRLKQPGDIGKYVAARREVQDEYEKRSLHYDFAQM	31	META5FDAC71F_537940.TIR_2.1	0.008891	ADPR
Bgsng8033	12	0.42	Healthy	META8D451EC5_299410	META8D451EC5_299410.TIR-like.1	MVFEHGLLMGRLGRHKVIPLVSGTLELPSDIQGVVYINDKNWQLEVAREIKSAGYDIDMNKIL	MHKTFLSYHHANEQDLKNGIIEAFAGASFIDKSVTDGDISTNVSEDYIMRKIREDYLGDSTVTVVLIGTETASRPFVNSEIQASLWGENPAGLIGVIRDEIYSSVFSSGVCSDTSCNCGIGIRTIDWGYEHYLPWLIKK	0	NA	>1.75	Unassigned
Bgsng8033	17	1.75	Healthy	METAFE63B677_136500	METAFE63B677_136500.TIR_2.1	MNKKNKIFISYSHADGAYFERLITHLKVLKNYNGDFEEWSDRKILAGQKWKEEITKALKKANIAILLVSTDFLASDFIQRNELPPILKKAAEEDTTILCLLVEPSLFEKTELGDFQAINDPKTTLSELDKSAQERMYLKLVEEIERITSSCS	MSYRTKTYLAGDWDGDKDLIDKLHEWNDSERLALNFTDVHEFTSSNDNSHNCSIKRSLRQRMNLCKTFVLVVGPKTKSLRSGSCALCGYYKKGLYGINPYCSLSPCNSIDYRSYVDYECDMALKDFNDGKIKNIVVIYN	22	METAC8BD3930_110175.TIR_2.2	0.036403	Inactive
Bgsng8033	17	1.75	Healthy	METAFE63B677_147815	METAFE63B677_147815.TIR-like.1	MIKTLEVGIEMTDYQKFKAIYDEIDVLIAHNVKSSTPEFVTWRTKATRFLNNYYGEKSEESTKFKTTNFHPTIMIVGAFNEGDYISYCRSALNSTKAIFVVYLDEIKEKEGSNIQEGRPKQSVHVLNKVFIVHGHDNALKQEVARIIEKQGIEAVILSEQANQGKTIIEKIEENADVDAAICLFTGDDYGRAKGTEAEENKLRARQNVVFEAGYFMGKLGRKNVIIVADKNLELPSDMQGVVYTDAGNWKTEVLQGLDKIGYTIDFNKLFKR	MTYNLFISHSWAYGDAYDKLTNMLRSKPYFDYRDYSVPKNDPIHNASYAYQLKEAIRRQMQPASCVLIMAGVYSTYSKWINIEIELAKSMNKKIIAIEPWGSERTSAVVKNAADKIVRWNTDSIVSAIRGY	0	META102FD299_64095.TIR-like.1	0.51602	Inactive
Bgsng8033	17	1.75	Healthy	METAFE63B677_198090	METAFE63B677_198090.DUF1863.1	MTTKNYTAFVSHSWDYDKQLKNLKSLIEKNSTITIDYSEVTVDNRINSEQRDYIRGVLKKRIISSDVFLVMAGMYTSYSDWMKWEIETAKKNNIPVIAVKPRGAERIPVIIQENADVIVGWNSNSIVNNIISAIENSSV	TKTTVFISHKHDDLDETKGLIGLLERKYNIKAYIDSLDKSMPKKISGETASKIKQRINRCNKFILLATNGAVESKWCNWELGYGDAQKFDTDNIALFPIKPDKTNDYDYKGNEYMRIYPHIAYYYGSERYSNGTVIKEG	1	BUAKA3JSW_01831.DUF1863.1	0.97787	Inactive
Bgsng8033	17	1.75	Healthy	METAFE63B677_200880	METAFE63B677_200880.DUF1863.1	MAKRQVFFSFEYNKDAWRASQVRNMGKVDNSSTFSDNDWEEVKEKTDAKIREWIDNQMAKRSCLVVLIGATTSGRKWINYEIEKAYELNKGIVGIYIHGLKDKNGNQTTKGSNPFYNILIGKNKERLSKYVECYESPHLTSTYVYDDIKNNIEQLIEDAISNAGTY	MAKRQVFFSFEYNKDAWRASQVRNMGKVDNSSTFSDNDWEEVKEKTDAKIREWIDNQMAKRSCLVVLIGATTSGRKWINYEIEKAYELNKGIVGIYIHGLKDKNGNQTTKGSNPFYNILIGKNKERLSKYVECYESPHL	17	DORLON_01412.DUF1863.1	1.656	Inactive
Bgsng8033	17	1.75	Healthy	METAFE63B677_226960	METAFE63B677_226960.DUF1863.1	MAKKKVCCSFDYENDRHYYNLLEAWNENENIDFSINDCTPSEIQSESISKIKQVLSTKIGQANYMIAIIGEHSNDEHSDSEEIGYKNWQAYEIDKNNEKGNGLVVVRLDSSYSVPDEAYGIGAKWVYSFNLDDILEVLEELKN	IHYDVFISYSHLDEEEAEYLHWFLTTQCKLHVFLDSTIWHSADLLLKAIDDKYCKNTTNNNYNYNKRNFSTSHVHTLLSMAMLNAIKRSECFLFIESNNSLTLKDGIHDHSLSPWIYQETEFANSLPKILPRRLHPESI	0	META40DCD9F7_284855.DUF1863.1	0.63064	Inactive
Bgsng8033	17	1.75	Healthy	METAFE63B677_226970	METAFE63B677_226970.DUF1863.1	MSKPQIFVSFDFEKDRNYKYTLNMWNANSSFEFTCNDKSPSEIQSWNIPTVKRVLSRKINEATHVIVIVGKEANKLHKDRELIGYRNWQNFEIAKAKELGKKLIAVQLNSLYEYPEELKNCGATRVYSFTHDEIVKAIRGW	GYFRMFISHITSKKQQASNLKNALEEYGITSFVAHEDINPTREWQKEIQRALNSMDCMSAMLYNGFHESNWCDQEVGIALGRSITVLPLILDHDPYGFLGEFQGVKIKGMHPVDLAKDIFTILCENPNTRNKYLSCLTG	1	META3C0CE0E5_239450.DUF1863.1	0.074257	Inactive
Bgsng8033	17	1.75	Healthy	METAFE63B677_235555	METAFE63B677_235555.TIR_2.1	MDYQAALQYSDGITKRQYEKDAAKIAEVQHGILATCQNEQPFDVFICYKESDENGSRTKDSTLAQEIYYQLTDQGRRVFFARITLEDKVGTEYEPYIFAALNSAKVMIVVGTKPEYFNAVWVKNEWSRFLAMMKKDRSKLLLPCYRDMDPYDLPEALAVLQSYDMSKIGFMQDLTRGISKVLDTGKQPAAEAKETVVVQNVSNTNVTAQIKRGNMALADGEWEQAKTFFNQALDMDAECAEAYLGLALAEEHYANLAALQEKQLLKVHAAKKESVEVSFSKQLQGVLDDTRAEYSNKIVELCDLAGMAFDMEKLFDYSDYQIQSALAAKQDACKEVRQYYAENRNISKAIRFAKGGTAQQLKEFLAGLNIALEQLLAEQKQLDENAAADVQKRFDAFIE…	ENFDVFICHASEDKKDIAIPIYDELTKLKISAFIDHVEIKWGDSLIDKINAALVKSKYVIAILSANSVNKEWPQKELRAVLASEISSGDVKLLTLLKKEDEEVVNLSLPLLSDKFYMVYDNNPEVVANNIKSLLQR	34	EUBELI_RS07950.TIR_2.1	1.0317	Inactive
Bgsng8033	17	1.75	Healthy	METAFE63B677_263555	METAFE63B677_263555.TIR-like.1	MRIFIASSGERLNMAIEVGSWLESMNVEPVLWNEPEVFPLGVYTWDALIDLSKNVDAAVFIFGEDDKIWFRGEGTMTVRDNVLLEYGLFSGKLSKVNTIFLCEGRPKLASDLEGITWGDVGKKNSAKIKLKNWINSIRTNNQKKVEGFKITDLNDAFQITLKNQKIKKLRIFAISTFKSVQMFRLINDISINHAEILLREYDNKNDEYYDQSMEGAIDNAILNWKHMIENDHKINKLDIFRFNYHPDEGYYIFDDKYLILGNLKYEMEKKEYTFSKNVMLIDNQTETGRTWIKKYIERFEDTKKNYETSVMQYCDTES	GDYSKVFIVHGHNGELRERVARIIERQGLTAVVLNEQSNQGKTIIEKLEIEGDAAGAVCLFTADDEGRAQAEQSEKPRARQNVVFEAGYFIGRLGRENVAILVDKGIEIPSDLQGVVYTGTDSWEFGLLKELKSMGYSI	0	WP_005552896.TIR-like.1	1.3138	Inactive
Bgsng8033	17	1.75	Healthy	METAFE63B677_263635	METAFE63B677_263635.TIR-like.1	MANAIFIHFLNRELLRSLSIKRINGVNFALKILLLAKDSMLYVPLSSVWENMSSTDLDYDFFNIVYEAGQIELICDCVTCDEFLERNLQLYYFDKMRYSCYFSDKNKYTRYTPTLLKKAGATNSIKRDLEKWNNTSKLQFHLPIRDKKIIELNKKNICEIVQNTEDTGITKSLFKDRLTEVTHELAVARLLSVYYIKDYLKFTKGDIATGVTSNIGYFDDFAKEYPYNDISILSVILECAGIDKNIYNPEKNKEWIYFFYKRNSPQHERICDYINIIIQKSLMCIKRKKEDNIRIISNEIVLYIKRIAIKCIGKIICVSSVNQLDIIENNLKLLLNVFYENKFQQSTIKDEPPERRKKMEANNKVFIVHGHNELLKEQVSNWLYSLELEPIILHKQASG…	MGHKCFISFKTEDENYKTEIQKWSDNNKVDMIDKSLNEPIDSEDEDYIMRKIREDYLADSTVTIVLIGVNSAENQGEEEQKYIKRELQASLYNGKNNTRNGILGVVLPDMIDKIYKGNYTCNICGKSHRCIDLSDSTII	0	META102FD299_64095.TIR-like.1	0.84229	Inactive
Bgsng8033	17	1.75	Healthy	METAFE63B677_307200	METAFE63B677_307200.TIR_2.1	MEKNYIWQGEYGKRSHLKASFKELLKEQDSSSLETLAIFVNNNPYNFEFYIVVVYDIPKEEHVEKMIGLFENAGLVLRNDLTFFMFMNSMKDRRFNSCAFLGEQDIDLKFENMFDFVEIEDLKKKGYYMQPFGKEKQVFISHSSKDKKDVEMIIPYLNGQDLPVWFDKYSIPVGASITEQVQRGIEESDMVIFWVTDNFLNSNWCQMEMKAYISRMIQENIRICIVMDDDIEIKKLPLFLRDIKHIRRDHRSVIEVAEEIAGIIKYM	KKNKIFISYSHADGAYFERLITHLKVLKNYNGDFEEWSDRKILAGQKWKEEITKALKKANIAILLVSTDFLASDFIQRNELPPILKKAAEEDTTILCLLVEPSLFEKTELGDFQAINDPKTTLSELDKSAQERMYLKLV	1	METAD38276BD_32925.TIR_2.1	1.2199	Inactive
Bgsng8033	17	1.75	Healthy	METAFE63B677_321490	METAFE63B677_321490.TIR-like.1	MTDFEALQQLCNTADQLSNRYTSASSPDFKAWKTKADRLLIRRFGEDSYEFKSFNKISYSLSLFTISTPDSAFVEACTSGLRKAKAVLETYLDEFSDQEESASITNIGDFSKVFIVHGHDGELRERVARIIERQGLKAVILNEQSNHGQTIIEKLETEGNAAGAVCLFTADDEGKSRVEQLARPRARQNVVFEAGYFIGRLGRENVTILVDKGIEIPSDLQGVVYTGTDNWEFRLLKELRSMGYSIDLNKMDF	TSNNKVFIVHGHDSLKTEVELFLMKLGLEPIILHKQANMGKTIIEKIEKYTDVGFGIVLYTPDDEGRLKGNTALSSRARQNVVFEHGYLIGKLGRDRVCALVVDNVEKPGDIDGIVYVNVDNNDSWKVALANDMKAVGF	0	META102FD299_64095.TIR-like.1	0.1721	Inactive
Bgsng8033	17	1.75	Healthy	METAFE63B677_40895	METAFE63B677_40895.TIR_2.1	MDLLGNLTVRNGIQKTSANTEAYICGGDNLDLTDVVAVSYAHEDISFNEKVIGFVNCLREKHGYNVIIDELLRQQETAIDFNEMMAKLIPNANKVIVILTPKYKKRADDFIGGVGYEYRIILNEISSKPKKFIFVSFDAIDDDLIHRIEPAALGNREIIYLSEDDEKWDELFSKLADRSIYQFSDVATVKSEPKSKIIEFTKTKDKADLFHFAQIKLAENRQLLEQFGPDSVVAITNPMSSAVNTWKTVKLNTIIPNNLEIVHEFEKCISLLSANEVEIYKKFKIHADAFELCTKGEIGREGVPRFPSDFEKMISEGD	IKPVVFLSHKSEDKDFVESIGEYLMDAGIDIYLDKNDFKLQRAVENEDSEKITKCIHEGISKSDYILCFVSNKTVESWWVPYEIGYGRKSQKKISTLVRKDVDYIPDYLQIEEIIDSIDDINSYIKNITASHYIPLLEQ	36	BACCOPRO_02043.TIR_2.1	1.2297	Inactive
Bgsng8033	17	1.75	Healthy	METAFE63B677_447280	METAFE63B677_447280.TIR_2.1	MIAYKCAKCGAGELEPLGDGKKAVCQYCFSVMVLPALDPEAFNRATELRQQLQFDQAEMAFERIVSEYPDDSESYWNLVLCRYGIEYVKDRDGSLVPTCHRMSYQSILEDPDYQKALQYADGYSRQRYEEEGAKIDRVLKRIAQISHSQPDYDIFISYKETDEAGHRTADSAVAQKIYDAMKHKYPDLNIFLSRVTLKELAAGMEYEPVIFSALNTAKLMLVVGTSRENLESVWVRNEWSRYRRMMERDNSKKMAVVFKNMDPGRDFPPELGSFSIQAMEAEGFYMQDLIRGVENLLGLKEKQQAAGAAAAGNQIYESANSLQAANLLRRARQELDAGDTDAAISYLKKALDMQPDYAEAWW	MKIFISWSGTKSQEVAKILKQWIPCVIQSVEPYFSSADIDKGARWSTDIAKELQDASFGILCVTKDNLSSSWLNFEAGALSKSIEQSKVCPFLVDLKPSDIQNSPILQFQMASASKDDVFKLFNSINSNLGDGKLAEAV	0	EUBELI_RS07950.TIR_2.1	1.4802	Inactive
Bgsng8033	17	1.75	Healthy	METAFE63B677_489175	METAFE63B677_489175.DUF1863.1	MSHKTFISYKYSEARKLRDDIINSLREDATYYKGETSDSPNLTDTTTENIKRYLKNMIYDTSVTIVIISPNMKRSKWIDWEIEYSLKSIARSDRTSHPNGIVGVIMKYNGGYDWFKNTGRNTDGCLSTSYRTEYVYDIINNNRFNQNPKKYSCNVCKTVDALTGSYIAFVEEGDFLNNPSKYIDNAFDKSENDAAGYDLVKTR	MAKKHVCVSFDFENDKYYYYLLKAWDSNPDIEFSITDCTPREIQTESVSKVKQVLSTKIGEASYMIAIIGEHSDEEHPYHKEIGYRNWQAYEIAKSEEKGNGLVVVKLNRTYIAPTEAYGVGAEWVDSFNLDDIRDALN	1	EUBVEN_01837.DUF1863.1	0.72823	Inactive
Bgsng8033	17	1.75	Healthy	METAFE63B677_179525	METAFE63B677_179525.TIR_2.1	MKKKNFEYDVALSFAGEQRDYVEKVSEELTALKVKHFYDNNEKVNLWGKNLAQFLDSVYFEKAMYFVPFISKEYKKKIWTRLEVNSALERNMNESGRDFQQYILPVQFDDTRIPGISKTLGLLDARKYSPQEIAYMIYEKVNESSAPITVVKKKRV	MSDRTTEYIKNTLKDMIYSTSVTIVIISPNMKQSNWIDWEIEYSLKQIKRGDRASGSNGIVGVVMKYNGDYSWLRPTTVNTDGCTSISTNDSYLYDIISKNRFNQNPKIYSCDKCQTVNSLNGSYISLVNEDDFLSNPS	8	A0A1H7VGH3_9FLAO.TIR_2.1	0.7671	v-cADPR-y
Bgsng8033	17	1.75	Healthy	METAFE63B677_200890	METAFE63B677_200890.TIR_2.1	MAKDIFDKTIFDGYRVESLTESAQDIIPKYNFDGSTKTTVFISHKHDDLDETKGLIGLLERKYNIKAYIDSLDKSMPKKTSGETASKIKQRINRCNKFILLATNGAVESKWCNWELGYGDAQKFDTDNIALFPIKPDKTNDYDYKGNEYMRIYPHIAYYYGSERYSNGTVIKEGFYVCTDTENGRTIVPLEKWLKK	DKAMEIFMGSSSEAAEYMEGIAVHLENLKMKPLLWNATGKGIFIPNVNTIDSLIAIAERVDAAVFIFNADDKTWNDKSSLESTNTVRDNVLFEYGLFMGKLGKNNVCFICKGNPKVASDLKGITYINGDEGDYNVKSKI	17	H2CG15_9LEPT.TIR_2.1	1.5659	v-cADPR-x
Bgsng8033	17	1.75	Healthy	METAFE63B677_70615	METAFE63B677_70615.TIR_2.1	MANDVRKQRGRKPRRKSDVFISWSGSNSREIASALKKLLETKVFAVEKIKCFVSNQDIESGANWRNIIHSELKSCKIGIICITKENVRKPWIYYEAGAMAAQGVSEIIPLLISCSLDVLKETPLQSNQAVDFYDYQRFVKMICDIAEEMEYRERTEDEKNVLIKAQYEHLKRDLTQTLKRLRDYRLFNETYVYPNDVTTVRKNTIFVSAPMSSISGDEYKELRKSLIEICKVLTELQPVGFTEVFCPVIEKDNPLRFDGKTKAIKDNFPQMKQSDSMLIIYPRNVPSSSLVENGYGIALTKKTVIFHKEKLPYILEEAGGAIQNVKTYHYDSFSEIKDILVNNGMTLFDGDGDDL	MQPGDSIIGKMKEGLEQYTTFFYFLPTNSLGSNMVAREWQSAQMSSVNSGLKFVPICLDDCNPPVIMKDLLYIDLYGIGIDEAIFQMKAVVNQENNYKPLEDKENLVAILHKNQILKSNLKLEQQYLVYKVLILLLYVI	1	AMN69_RS06490.TIR_2.1	1.3916	cADPR
Bgsng8033	17	1.75	Healthy	METAFE63B677_315470	METAFE63B677_315470.TIR_2.1	MVMTVTKKYHVGVSYANEDQDTVKSVVKALESVGLTVFFDQKETSLDKGTQRKTTENELPSLTQCTA	QNYKIFLSHKSDDARFTNFIYKLLEQRGARKTDFFYTSADDNTEKYNDITSLSTQIKNNIVDDKSLIVYLATPLFKKSEFCLFEAGAGWATRGIEDYKIIGLRYEDIPQYLTNGKSEFSFLTNSEKSIELNKRTYLYLI	0	NA	>1.75	Unassigned
Bgsng8033	17	1.75	Healthy	METAFE63B677_317465	METAFE63B677_317465.TIR_2.1	MREIDKGLAKSRVGLVLVTPAFLERIRSGGVSEKELSALLARDLLFPVIYKTTFDELRNVSPLLASRNGLDANEDPLEDIVTKIAELVTFENS	MQPGDSIIGKMKEGLEQYTTFFYFLPTNSLGSNMVAREWQSAQMSSVNSGLKFVPICLDDCNPPVIMKDLLYIDLYGIGIDEAIFQMKAVVNQENNYKPLEDKENLVAILHKNQILKSNLKLEQQYLVYKVLILLLYVI	19	NA	>1.75	Unassigned
Bgsng8033	17	1.75	Healthy	METAFE63B677_328565	METAFE63B677_328565.DUF1863.1	MNTYNIFISHAWKYTEHYNKIVQWLNEAKNDDILTWKNYSVPEHDPLIDPNSSSGNTKLKN	MARKTFISYKYNESCKYRDKVIESLGDDATYYTGETADSPDISNLKVDSIKNHLKDMIFNTTVTMVILSPSLVKSKWVEWEIEYSLSKYSRDGKTSSINGLIGIIPPFDGDYSWFISAHSNPDGHETNSYINEKARTFR	0	NA	>1.75	Unassigned
Bgsng8033	17	1.75	Healthy	METAFE63B677_343405	METAFE63B677_343405.DUF1863.1	MKAWKQNDYSSFNFYDAHDINNIYDKSEASIKAGLQERFRNTKVFVLLVGEHTRYLYRYVRWEIEQAIKREIPCIVVNLNGKRSLDQDLCPALMRDSLAIHISFNAKIMQYALENWPAQSEEYRRNGETGPYHYIASVYEKLGL	TDANLFLSYCHADNDHLKGAILQFVNDIIDEYNYETSNTLGLFVDKTSINWGEDWRQALDRGIGNANIILPIITPRYVRSEACRKELLDFNTRVTEHGPNRILPLMLQSIDGMTGISDRDPVWDIAHNRQYLPVGDLRL	0	NA	>1.75	Unassigned
Bgsng8033	17	1.75	Healthy	METAFE63B677_77015	METAFE63B677_77015.TIR_2.1	MQPGDSIIGKMKEGLEQYTTFFYFLPTNSLGSNMVAREWQSAQMSSVNSGLKFVPICLDDCNPPVIMKDLLYIDLYGIGIDEAIFQMKAVVNQENNYKPLEDKENLVAILHKNQILKSNLKLEQQYLVYKVLILLLYVITSLMTLRLYHMMNR	EVYDVFISHASEDKEEVVRPLANALRKAGLKVWYDEFELQIGDSLRRKIDQGLAKSRFGIVVISPNFIRKGWTNYELDGLITRAVTGDQILLPIWHHISKKEVIEFSPSLADKLARNTATDTVEDIASEISQMILGA	14	NA	>1.75	Unassigned
Bgsng8033	18	1.75	Healthy	METAE144DAE7_125420	METAE144DAE7_125420.DUF1863.1	MSKPQIFVSFDFEKDRNYKYTLNMWNANSSFEFTCNDKSPSEIQSWNIPTVKRVLSRKINEATHVIVIVGKEANKLHKDRELIGYRNWQNFEIAKAKELGKKLIAVQLNSLYEYPEELKNCGATRVYSFTHDEIVKAIRGW	MPMSNNVFICHHSADVPKLRDLLDNLRSKGYDVRSSSLQEDKDNKVVHKGKYVADATVARYIRRAIKWAGTFIVLIGEHTHERAWVNYEIRNAHFQGKKIIGVYKYGCAQTAELPEAYKRYGTSPIGWNSMDKLAGMIQ	1	META3C0CE0E5_239450.DUF1863.1	0.074257	Inactive
Bgsng8033	18	1.75	Healthy	METAE144DAE7_125430	METAE144DAE7_125430.DUF1863.1	MAKKKVCCSFDYENDRHYYNLLEAWNENENIDFSINDCTPSEIQSESISKIKQVLSTKIGQANYMIAIIGEHSNDEHSDSEEIGYKNWQAYEIDKNNEKGNGLVVVRLDSSYSVPDEAYGIGAKWVYSFNLDDILEALEELKN	MIKAFISHSSAQKEFAQELVNTIGRDYCKIDCFDFEPAYKSIDEIFKAIDSCTIFVLLISKEALASSWVQKEIYKAKDKLTSGQLEQFWPYIIDSSLKLDDVPSWMAKDECFNLKYFVSPEMLRKDIEQKIRRLIWREN	0	META40DCD9F7_284855.DUF1863.1	0.54067	Inactive
Bgsng8033	18	1.75	Healthy	METAE144DAE7_155490	METAE144DAE7_155490.TIR_2.1	MRDYGEYIDEIPDIPSKTKIEVKGMMAMQLKGEVEAKQNYKIFLSHKSDDARFTNFIYKLLEQRGARKTDFFYTSADDNTEKYNDITSLSTQIKNNIVDDKSLIVYLATPLFKKSEFCLFEAGAGWATRGIEDYKIIGLRYEDIPQYLTNGKSEFSFLTNSEKSIELNKRTYLYLIDLFNHLIDHINKSREIKGEELVKRFDQPQFEDAVQMRKKRKTEKDYMDPMVIDYWDTYVAPGLAEYLASITTKESVRP	FANNKVFVVHGHDGELKEKVARRLEQQGIEAIILSEQANRGKTIIEKLEAYSDVHVAIALFTQDDLGAAKDEKENEKYRARQNVVFEAGYFMGYLGRENTIIIVDENIEIPGDLAGMVYTTKDNWEFEMLKELNAAGMK	12	METAFAC6F24F_05170.TIR_2.1	0	Inactive
Bgsng8033	18	1.75	Healthy	METAE144DAE7_164465	METAE144DAE7_164465.TIR_2.1	MSEHPKVFISYSHQNVEYENKILEFANRLRSEGIDANIDLYEEAPAEGWPRWMENQINNSDFVLVANSKSYYEKCYSDNKGKGISWEVNIVYQHIYDASTINTKFIPVFFEEEEEQYILTPLKSFTYYNVGKKEGFEKLYWRLRGVSKTQKPPLGNLRPLPKKEQKTMFFSTPIDLDKWNAAEWRGMLYLFYPGAVPVLGLLYRNYAAAKSIFTDWKKTAKDNFADDFIKVDYVTPPFPQDCWVYTDKERSFGKGYFVHIGPNIEESINRAVSSGVQPEELLLASFSRYQWMDELNGSKNRDLFQYLTREGSGYLLMPIGIKDAKKPIEESNLIIDFNYAIRMKKVTFKTGLEVEDNDLCKVVLQKAEEK	GDYSKVFIVHGHNGELRERVARIIERQGLTAVVLNEQSNQGKTIIEKLEIEGDAAGAVCLFTADDEGRAQAEQSEKPRARQNVVFEAGYFIGRLGRENVAILVDKGIEIPSDLQGVVYTGTDSWEFGLLKELKSMGYSI	1	ANACOL_02507.TIR_2.1	1.0222	Inactive
Bgsng8033	18	1.75	Healthy	METAE144DAE7_177060	METAE144DAE7_177060.TIR_2.1	MDLTDVVAVSYAHEDISFNEKVIGFVNCLREKHGYNVIIDELLRQQETAIDFNEMMAKLIPNANKVIVILTPKYKKRADDFIGGVGYEYRIILNEISSKPKKFIFVSFDAIDDDLIHRIEPAALGNREIIYLSEDDEKWDELFSKLADRSIYQFSDVATVKSEPKSKIIEFTKTKDKADLFHFAQIKLAENRQLLEQFGPDSVVAITNPMSSAVNTWKTVKLNTIIPNNLEIVHEFEKCISLLSANEVEIYKKFKIHADAFELCTKGEIGREGVPRFPSDFEKMISEGD	RKNQIFISYRRNGGFETAKHLRDLLVNDGYRVTFDIDSFRRGAFDIQLYEKVDECKDFILIVDAHAFDRCLNEKNADHKEDDWMRCELSRALEKGKNIVPVFLSGVNSIPKGLPDDISKVQYLNGLTANHEYFDEFYRR	36	BACCOPRO_02043.TIR_2.1	1.2297	Inactive
Bgsng8033	18	1.75	Healthy	METAE144DAE7_283080	METAE144DAE7_283080.TIR_2.1	MIDKYIHRPLADQVCRSHRKVVVIEGARAVGKTMLAQTELVDKRNYHYVTLADSLTYHDALRNVDDWLSRLPRPIVIDEAQRVGGLPLAIKGVVDASNASTPQFILTGSASITRTGLDGQDPLTRRSQRFTLSPMTVREINCNADTSIVDILWNANPNLEWTTANSREDLFARMKVGGFPNYAISQTIMSDSERRLYIRDDIENTLGDTILPEEQFNKSLAQDLLNELLCIPGRVLNVSALASTLNRDKRTIQRYISIFMRRFLLTYLPNLALTGQKQTLTRAKIHPIDTSLSVEAIRRSGKDPLGDPVIFGMLFESFVVNQIVPEVQWSRIHPDLFFWRTSGKEAHEVDLVLVNDNELIGIEVKSSGRLHQGDFKGLEALKNKDPRFRKGFIVYAGNK…	RQKNRVFVVHGHDEALKEKVARLLEKQGLEAIILSEQANKGKTIIEKFEENSDVGAAICLFTGDDIGKEKSEAVEKQRARQNVVYEAGYFMGKLGRERVIMLVDEGVELPSDLQGVVYTDSESWKTEILQELQSIGYEI	13	META7C049C36_240330.TIR_2.1	0.88031	Inactive
Bgsng8033	18	1.75	Healthy	METAE144DAE7_287295	METAE144DAE7_287295.TIR_2.1	MRIFISHATKNKEIVLKFAELLESISSEIEVFCSSESGSIKVGKNFIETIFKELSTSDLFVPILSKEYYESRFCMIELGVAYSYLFNKFEKNGEDYILPFALYPVKKGQALSGTPMANIQVGEINDKNDIRSFLECLSSEKGIRVGSGINRKLHSFKAEIDQIFLKYQNIVELARIATYFDDSIDYKKKEDIVNYSVKDNAVIVNFNMNPYELNEVRYPNFISVVLGYIDKIDIGRYLDFNDAAEFGFVLTSFTNSLKKIFVEFKYSDNNKILETFELPVAYGENKLSIPLKKMRSKALGEISEICFVVHPDDVVEEEGMFRISDMKVY	MGRKIFVSYKYWDSNVYPIPTISNSIPKVRDYVSWLEKKFNERTPHIYKGESDGEDLSLKREDYIWSTLKNRLYDTSITIVLISPNMKEPNKWEKSQWIPWEISYSLRETTRKNLTSHSNAILAVVLPDRNNNYDYYSD	12	METAD38276BD_32925.TIR_2.1	1.189	Inactive
Bgsng8033	18	1.75	Healthy	METAE144DAE7_383195	METAE144DAE7_383195.DUF1863.1	MYFNTYNSKHKVFISFYHHDDEWYKEEVEDCFGNRMISKSVQDGEYDPDDSDGYVKRLIREDKVSDSSVLVVLCGPNTWRRKHVDWEIYAGLCKSVKGTSGLVGVLLPEFPASRGYYDCSYLPGRLRDNYESGFAKLYTWSEFKVGFDRIIQEAFDNRKRLASRVDNSRLQMKRNQ	MKYDVFISYKRDGGSVWAELIRAILVHKYHLKVFLDVETVRGGEWPKQLDDGIRNSYNIIMVLFEGIGDKIKSDSDVFVQEIEHAKEYEKPIIPFYGLGCDLLYILENKNIPSVIKEVVSIQHSIVKYDHANSEKTYDL	1	META650EBBEB_147175.DUF1863.1	1.3916	Inactive
Bgsng8033	18	1.75	Healthy	METAE144DAE7_395365	METAE144DAE7_395365.TIR_2.1	MQRKMYTAFVSSVSSLKEERRATLDVLLDLDVFPVATEHFVIQSKDGINDIERLIDDSDFFILLMGNEYGPKTKIGEFTGSWTEYELVYALEHARSNNTKIIIIELPELKRISSLSSSEKETLKTSEKNQLGFLDRLNGNTICQVADISSLKSTLSTFIEGNRRANSASGWVRALSAQGCFGIEFGRTYRQVHLSPNDDTYIRVGTAVFSCSKQSATMVHVDGVNHKASLDASGNIIPRNGRSKTEWQGEYSCQDGRFCGVYEAYRRDNGAFGGKSVTAGHRRGVHEFAISDGSEAFMDGTFQDAVGRNNINIACKSGEIYFFESEDLMNRFLKRECPELFCTLPAEG	MGNKVFISHASRDYRDSNGKIIEGNAISQIIKVLDDNNIERWIDESGLVSAKGWCEQLKEAIDECNIVLFVSSHNANRSDNTANEISYAYEHKKHIIPLRLDCSPYHKAIELNLSRLHYLKFYEDKNKALRNLISTIKD	0	CLOM621_05639.TIR_2.1	1.5473	Inactive
Bgsng8033	18	1.75	Healthy	METAE144DAE7_395375	METAE144DAE7_395375.DUF1863.1	MGLRDYHILISHSWDYSDDYRTIKSWLDSAGYFKWSDYSVPIENPIDSKSKAELKQRIANRISGCSCVIVLSGMYVAYSEWIDFEIETALRYNKPIIGVRPWGQLRVPDEVSSNADIMVGWTRDGIVSAVRRYAL	MNKVFLSHSSANKDYVSYIAEQLGRDHCVYDAMSFEAGMKNIDEIFREMDKSSIFVIFLSDEALNSGWVRKELSIAEERLNHDKYKLSQIFPLIIDPRIDHTDSRIPEFLKKGPSSYNLRVITSEVVAYRKIKAQQTKF	0	DORLON_01412.DUF1863.1	1.0825	Inactive
Bgsng8033	18	1.75	Healthy	METAE144DAE7_404800	METAE144DAE7_404800.TIR_2.1	MRVYILALQNRIYFAEKLLEDIKNARIISKPFVDETVTEIATDVKRRIAGADIILAIIDEKSNNSVMFNTELQLALMESRKNRNKMLIPIILDDVAVPVTIEDTLYIKCNSESEEDLEKTKLKIVRMMEHKRYIVKKQKLRENKSRTSSMVILTLAIEVFAVLFIVLLIKEPSFNIGHWDDKGIMISSLVGIMTTLSIATLSTSYLSIMKRRRQEDEEEEIEFYSRRLKRAIVPEESKQPQNNKTGNEETKKEIDALGRMMINLEDIKEFYTWSQKQAKASFILAVSMCISGFVLMVVAILLPVVFRLSFQMSIIPAVGGAITEVIAGTALIVYRNSLSQLNHYHKALHEDERFLSSVNLLGKFSTVEARDDMLREIIRSEIQMNLAVMHENVKLDSSS…	GLYSYRIFISHAWEYGADYYRLVNLLDAAPYFSYYNYSAPSEKPLELSSINASDAEIKRAITRKISNAQVVLVLGGMYAIYHHWMEYEVDEAVRMGKPIIVVKPWGQERVPNYLQARANDIVGWNTDSIVGAIRTLV	15	AMN69_RS28755.TIR_2.2	1.6012	Inactive
Bgsng8033	18	1.75	Healthy	METAE144DAE7_428990	METAE144DAE7_428990.TIR_2.1	MLVQTELPDGYHYETLADKRTFEYASSHLDEWVDSLPTPCIIDEAQRIPDLPLSVKGVIDKQTGSTPFFILTGSASITRDGLDGQDPLTRRSLRYTLYPLTRREINKNTDTSIIDLLWNGTPNANYHSETNRDTLARYMTVGGFPSYAMPSIPIAESDLRFSVKTDIDNVLGDTILPGERLDKAIADSILKELLAVPGGILNVKRISDTIHSNPSTIERYISIFMRRFLISALPNLRSAPGKQLFTRAKIHPVDTSFSVETIRQSGRDFHNDRVLFGELFESFAVNQIIPEIQWSDIHPDAFYWRETGNKPKEVDLVLLHDNQLVALEMKSNNTVDRKDFSGIAALRDSDKRFHRGYVLYTGDKVQQFTNNIWALPISSLWDSDGFQTATSDAEHYSLS…	KDMKSVFIVHGHDDAAINEVKIFLINLGLKPIVLREQASAGKTIIEKIEEYTNVGFSIVLYTPCDEGKAKREDSYKDRARQNVVFEHGYLCAKLGRENVCALVKGDIEIPGDISGVVFVPMEKGWEYQVAKELKKANYQ	13	META7C049C36_240330.TIR_2.1	1.0908	Inactive
Bgsng8033	18	1.75	Healthy	METAE144DAE7_494540	METAE144DAE7_494540.DUF1863.1	MSHKTFISYKYSEARKLRDDIINSLREDATYYKGETSDSPNLTDTTTENIKRYLKNMIYDTSVTIVIISPNMKRSKWIDWEIEYSLKSIARSDRTSHPNGIVGVIMKYNGGYDWFKNTGRNTDGCLSTSYRTEYVYDIINNNRFNQNPKKYSCNVCKTVDALTGSYIAFVEEGDFLNNPSKYIDNAFDKSENDAAGYDLVKTR	MIFISYNHKDQQLVDMVARQLEITFGKNNIFYDRWSMQPGDSIIGKMNEGLEKYTTFFYFLSTNSLESNMVTREWQSALMSSVNGGLKFVPIRLDDCNPPAIMKDLLYIDLYGIGIDEAILQMKAVINKENNYKPLEDK	1	EUBVEN_01837.DUF1863.1	0.72823	Inactive
Bgsng8033	18	1.75	Healthy	METAE144DAE7_519050	METAE144DAE7_519050.TIR_2.1	MSKIFITHAWSDDEKYNQKQLDFIRLLEIELKDKGLDVIFDDGVANKGTLNSFMIENIRNSDVILPICDDYYLTKSEDEKSGVSYEINQIMEHDYLKKVIPLKVTSSNLPYSFGTIEYESFCYEFEEMKLSVSENLNSLFVRLANFLEQEELYPQDKLKEEVQTQLDSLSLMSNILNSDLKLSDLYTYPELRLDGNENINYLSAKDLLKNKYFLGRIFIIGDRQSGKTSFAKKLFLDIYSNGFQPIFLEKKDIDSQNIEKAIRKKYIATYKTNNRNIPDKIVVIVDDFHALSPKFQKAIKQIDKFAGVVLFVDDIYSIASNDFTNLKFTIQPFKPTLRNELITKLIDSQPRYCNLTPNDKLKKIDESSNLVNISLGLDRGYKNGIIPAFPLYILIILGT…	MNDELNVCDNLWLIATPHARKSIWVNHELKIMCNLQKKIIPISVDSIDIVSKLPKMRHKVFISYHHANDQWAKDRLVALNEQFQFFIDASVDTGDIPEDWDDEKIRREIRDNYLRNSTVTLLLVGAETKNRKHVDWELF	1	A0A1R4GP93_9MICO.TIR_2.1	1.3547	Inactive
Bgsng8033	18	1.75	Healthy	METAE144DAE7_307560	METAE144DAE7_307560.TIR_2.1	MLRLRKKRYVYVSYSKTETTQGAFEKLKAIYRKRIFVTILDDVEPGDSLTDSMMIKIHESSFCIVLIDKELSSFQKKEIKEMKRQNKRIVPILVTKDTKIPSSLSNISFITLG	MTDVFISYRREDGLMHARFLSEKLTNSGCRVFFDQKDIHPGNDFDLTIKKHLEECNDVILIVTKSYFGMKDSNHQLRIQQDSDWVRKEIALALSHHKNIIPLLFNDTQYPKASEIPTDIQAVLKKHYIRTFNDEKPDRL	0	H2CG15_9LEPT.TIR_2.1	1.6118	v-cADPR-x
Bgsng8033	18	1.75	Healthy	METAE144DAE7_10205	METAE144DAE7_10205.TIR_2.1	MAHADIRISEDWSAEIKDALSSCDAGIAFLTDREAFKASTWCDQEIGWMLGRSEDKVLAMRFKLNGVYQDPYGPLGGCQAQPVAENESEDQITAKIVDWCMTRESLQNKLCTSLVKAFAKARNWYQRDDIYQRLKLFIHSMSYKFSSCWKACITTSKLGAEKIEQLQSIPKCLIHCLDSLLHSLVSKANLPGGTVPTQTVLFVPLK	MAKRQVFFSFEYNKDAWRASQVRNMGKVDNSSTFSDNDWEEVKEKTDAKIREWIDNQMAKRSCLVVLIGATTSGRKWINYEIEKAYELNKGIVGIYIHGLKDKNGNQTTKGSNPFYNILIGKNKERLSKYVECYESPHL	1	NA	>1.75	Unassigned
Bgsng8033	35	-1.55	Healthy	METAA3075C7F_00920	METAA3075C7F_00920.TIR_2.1	MVMTVTKKYHVGVSYANEDQDIVKSVVKALESVGLTVFFDQKEATQLVGKNLTYTLPEIYRNCCEYCLMFVSNSYVSKKWTTYERDWLLDKRIELQRDDIFTDCIIPVFIDRMDMPGLNPGIVGFDIRKQSADDIARIMYEKIAGSESHMTAEPLSLETVFNKVLAAVEDLLTKQSTCPYQTDRLSEYDVVVHLSAEDNDYFLRLALEEPLHGLLKIAQGEVFMPQQEWIWDAEAYLEDGQLQFINYNLTPEFPGLPHPYTVEKLCKAVMQKVSDFVKEYPHV	KQVKIFISHSSNDVKYVKRIVEFLEDLRVPEDGIFCSSIPEYGIPGGKKIFDFLREQFETYDLHVIFVLSQNYYNSVASLNEMGAAWVGRNEYTVLLLPEFPYAEIDGVLDPREIATKIDDASTINRRLSELRDKVISE	8	META345FD2C4_86460.TIR_2.1	0.026687	Inactive
Bgsng8033	35	-1.55	Healthy	METAA3075C7F_1018235	METAA3075C7F_1018235.SEFIR.1	MQMKNRIKHPKVFISYAWGSQEHDEKVIALATNLKGDGVEVVFDKWQLKEGNDTFKFMEKSVLDESITNVLILIDSIYAKKANERAGGVGTETQIISTEVYNKVEQRKFIPVVFERDAEGNVCKPQYLKGLLHFDLSMSDTYDTEYQRMVRTLYGIDTYKEPELGKPPVWLEEIPKVSYKSRVTSDFFRGTAGDAVKKSKFAENLEELKKQILGYEYAEKEVIPCYLELMPFRDEFLLIVKSTEYVQEGYKQVAKFLEELMYEIRRQKTNYANLKETFVHECFIYVVAFYLKKSANEALRYLLNKTYFAGTSHFNKDADSYNCFYCYNDVLASAVCKRDNKNYYCGTAALWIENLNVEVCNKDEFVSGDLFCHSASLLISNYEKDWAWFPLTYVYNNDE…	MKIFLSHKREDSYEANQIALHLAMLGIPYYLDILDSKVTDSGKELTEHIKKNLNDCTDIIVVISEATRYSQWVPFEVGMSAQKDMPTATFLKSNVLLPEFLEYWPRLKQPGDIGKYVAARREVQDEYEKRSLHYDFAQM	14	DORLON_02923.TIR_2.1	0.90253	Inactive
Bgsng8033	35	-1.55	Healthy	METAA3075C7F_1019795	METAA3075C7F_1019795.DUF1863.1	MAKSDENHMFVSHYHEDEEHIKGMKELLGDTYKFKNSSVTSEKFNRANNPDYIKSLLRSRISWAKTVVCLIGPKTHDSEWVDYEIRNAAKQGKLIVGVFVRGAKDSDIPPALNEFADAIVGWNKDSIVDAINGKATFCNADGTARGYGSCSRITC	MLKKRAFISFDYDNDSDLKTLLVGQARNPDSPFEIVDMSIKETIATNWKDNARRRIKGCDVVIVICGEYTSLATGVSAEVKIAQEESIPYFLLWGRANGRCVKPKAAKDSDKIYNWTWDNLKKLIGGAR	34	BUAKA3JSW_01831.DUF1863.1	1.7187	Inactive
Bgsng8033	35	-1.55	Healthy	METAA3075C7F_1252995	METAA3075C7F_1252995.DUF1863.1	MSIYDYVYRTKTFISGDWTGDQDLISKLKDWNNNNNLGLSFIDVHDLTQSYDTSNPCSIKASLRQRLNISKTFVLIVGKNTLSLTEGACRYCSSYRTRSSYCANGKPFDNRSFIEYECEMALKDYNAGELKKIVVIYNGLINPDKSRCPEVLRNIGSHIGSDCWDYNGRRSWDYQSIKKAICE	MGHKCFISFKTEDENYKTEIQKWSDNNKVDMIDKSLNEPIDSEDEDYIMRKIREDYLADSTVTIVLIGVHSAENQGEEEQKYIKRELQASLYNGKNNTRNGILGVVLPDMIDKIYKGNYTCDICGKSHRWIDLNDSTII	0	ANACOL_02507.TIR_2.1	1.7108	Inactive
Bgsng8033	35	-1.55	Healthy	METAA3075C7F_1350695	METAA3075C7F_1350695.TIR_2.1	MISGITKLNIVDNPVSYVDELVIEDDKKVVIPSMQLPKNETENKKIIMHKDKKKIFISYAHADEKFHNRLMTHLSVLKKYIGGFEEWSDKKIHAGQHWKEEIKKALDDANIAILLVSTDFLASDFIENNELPPILRKAEAENTKVLCLLVEPSFFLKSELSAFQAVNKPEETLAEMEKPAQERVFLKLMDEIQRIIEVE	KKYHVGVSYANEDQDTVKSVVKALESVGLTVFFDQKEATQLVGKNLTYTLPEIYRNCCEYCLMFVSNSYVSKKWTTYERDWLLDKRIELQRDDIFTDCIIPVFIDRMDMPGLNPGIVGFDIRKQSADDIARIMYEKIAG	22	METAC8BD3930_110175.TIR_2.2	0.51017	Inactive
Bgsng8033	35	-1.55	Healthy	METAA3075C7F_199330	METAA3075C7F_199330.TIR_2.1	MAIFKCKMCGGSLEVQKGQTICECEYCGTKQTVSATDDEVVTNLYNRANNLRIKCEFDKAQEIYEKIVAKKLNEAEAYWGIVLCKYGIEYVEDPNTYKRVPTCHRTQLESVLTDVDYISAIENADSNQRLIYEQEAKEIDKLQKDILSIVHNEKPFDVFICYKETDENGKRTVDSVLANDIYYQLTQEGLKVFYAAITLENKLGQEYEPYIFSALNSAKVMLVVGTKPENFNAVWVKNEWSRYLKLMSNDRSKTLIPCFRDMDAYDLPDEFSHLQAQDMSKIGFINDVVRGIKKLIAPAKKQPTNTVVVESNNTDIAPLLKRAFIFLEDGNWKDADEYCERVLDLDPECAMAYLGKLMAELKVHKQEDLAKLETSFDESDNYIKAARYANEKLREKLNS…	MLFFCFSSKDRHSIVESILFHLTNYGLPVWYDRHKMLLGDERDNKNFDEGVKACNYSIIILSANTIASECANEEIDLIYQRYKQHKMYVFPIFFNIKASQLPEKYCWMKRLVYKELTVANDSRSACNHIICKVTLDELQ	1	EUBELI_RS07950.TIR_2.1	0.91188	Inactive
Bgsng8033	35	-1.55	Healthy	METAA3075C7F_214225	METAA3075C7F_214225.TIR-like.1	MNERIVINAKNMNIGQGNTNNGTVCIGDNNSNNTAIQTQNKKKKTTIEKSKVFIVHGHDDAAKLEVARFVEKIGFEPIILHEQANNGMTIIEKIEKYSNVGFGIVLYTPCDVGYENGKEDEKMARARQNVVFEHGYLISKLGRDNVCALVKGSVEIPNDISGIVYISLDSNEGWKLFLAKEMKSSGYKIDLNSVM	MGDNREEINLEKGVWKCSYALVVISKFTVDSVCAMEELSIIKSKYRQGKIIVFPVIYELSPNDIPDRLCWIKELIFKEVDRHSGTREVCSHIVCKITENILNNCTHQKVRDIICTSQEILPSGVYDIIRSYLQIDHANL	0	META102FD299_64095.TIR-like.1	0.76925	Inactive
Bgsng8033	35	-1.55	Healthy	METAA3075C7F_240495	METAA3075C7F_240495.TIR_2.1	MEYPIEIKGKTIKQVRKINLSGRNLKFIPDNVFQYTNLEKLDLSNNRIEIIPNDILKLRKLRTLDLSCNKIKVLQASIFKLPKLRILNLHGNEISRLPKQLAESHIEKIILSRNKYTIIDEELTAKIKKLDVVDNPIENSKSLNEEKQVVVKMQDVQIQNINQNKMEKTNKNKIFISYSHANDSYFNRLMTHLKGLKILKDGFDVWSDKEIHAGQQWKSEISKALSESNIAILLVSPDFLASDFIENNELPPILQKASVDNTTILCILVETCLFSDSKLAEFQAINKPERTLSDMSTPAEQDRTYLALMNEIKRIVNK	MKVFVSWSGELSCQIAEVLKKWIPCIIQSVDVFFSPEDIEKGDNWDKTISSELSECKYGIICLTSDNTSAPWINFEAGAIAKSLDSKVTALMVNIKPSDIKGPLSRYQATRFEKADFFQLIESINKALDTPLDSKVLEN	22	METAC8BD3930_110175.TIR_2.2	0.57218	Inactive
Bgsng8033	35	-1.55	Healthy	METAA3075C7F_268975	METAA3075C7F_268975.TIR_2.1	MKSTIEHPKVFISYAWGSEDYRLKVRSFATDLMENGIDVLLDQWSLKEGNDTFAFMEQSVTDQTITNVLILLDPIYEKKANGRNGGVGTETQIISPEIYNKVQQEKFLPVIFERGENGEIPKPQYLKTMLHFDLSQEEKYDSEYQRLVKRLYGIEIVEKPELGKKPSWLEEKPIISTKTRTRYECLKKQKSDNIKKDEFRNFLFIIKKKIVNFNKDELGDHISADEYIELYTDTKLYRDDFLHLLKYSLYVPESYKIIASVMEEICVGIKGKSGYEGEVMRTLLHEMFIYVVAFYLKNKNSDAVSYILSKTYFVGRYGYNEDQSFDVFYDNNENFDRAVSQKDGKNYYSGTANYWINNINMEVCNKNEFVFADIFCHNASMFVENYTKEWFWFPITYIY…	DLRDVFLCHAWDDRKGAAQELHDLLESKGISVWFSEKDVLLGSSLLREIDKGLAKSRVGIVLVTPSFLKRVKGEGVADKELSALLARDLLVPIVHNTTFEELRDVSPLLGSRSGLSTIEEPIADIAAKLAELVTP	36	ANACOL_02507.TIR_2.1	0.8166	Inactive
Bgsng8033	35	-1.55	Healthy	METAA3075C7F_314025	METAA3075C7F_314025.TIR_2.1	MEPLSVVLIWNENDQKSAGKYIKYVTKMLTYDVRRPFSRTINLPIFYYSNFEDNKVPPLPKLKSKKILIYVFIGMDSASSDEWVDYIENLYGIENSIIIPIALDKYALNVSNKVQKYNFIREYELDICKEQQLFIMMAHEMYRHGFNERKEIISQNSALKIFLSHAKEGNNGLNIAKQLKALIDDSTMKRFFDANDIAPGYRFDEEIINNIKESSLIIINSDIYSSRYWCQREIQVAKEFERPIIEIDLVDKEMDRKFPFASNVPVVRVDVINGEAEKDDLYRVLENIMIETIRFNYVKEKLESLRLEMPGRVKKMCRPPEMIDIPKLIEKKDEIRLKYDKVIYPDPPIYSEEIEFFKNIGIEIYTPIEYGKDRLLGKSIGISISDPEISELKNNGQNN…	MQPGDSIIGKMKEGLEQYTTFFYFLPTNSLGSNMVAREWQSAQMSSVNSGLKFVPICLDDCNPPVIMKDLLYIDLYGIGIDEAIFQMKAVVNQENNYKPLEDKENLVAILHKNQILKSNLKLEQQYLVYKVLILLLYVI	0	BXY_39720.TIR_2.2	1.232	Inactive
Bgsng8033	35	-1.55	Healthy	METAA3075C7F_314040	METAA3075C7F_314040.DUF1863.1	MSSTKNIFVSHYHSDAEKIGQLNALLNRHGLKMKDSSIYENKNPNNAHNEEYIKSLIRPRIEWAGTLVVLVGKDTSKSDYVNWEIEYAAQKGKRIVGVYLPGESNSEIPEALNKYGDSLQKWNGESIISGIKGDNTWNGPERNWNTPRATC	TRYQVFISTSGNEMQPERAVLTQTLVGMGFFSWGLEQRTPLSTSIARRQIDDCDYVVILLGSQYGEQSVSGVGYMHLEYIYAMTKQKPVIVFMHEDPESRDAVLHDHKLELREKFKEFRKQLQHEVDQVFTYRTLRDLE	34	META3C0CE0E5_239450.DUF1863.1	1.4596	Inactive
Bgsng8033	35	-1.55	Healthy	METAA3075C7F_427495	METAA3075C7F_427495.TIR-like.1	MATTPKTQNNYKKITKLDLSNQNLTSFPDYVFKMTNLRKLILHNNHISKIPPQIKTLSKLMVLDLSNNELSAIGYQVLKLPKLKILNLCYNQIVCLPNGIKEVGIKQLLLSNNRLSRLNIGGFRKLERLTINNNELNIVALEGVYPFLKDIWMGNNPIKRIAITKTNAPTLRGIYTYTYSCNIKNVAENYKPLMLTKGNAIDIFLGKLKTDNKNVKIKMRIDMNETIKSRLEKLDQLLQDYIYKKKQQANSYEAIDAFQEWYGEACAVFVKYFGKSDEYIDKFCKIDVTGNGYSLEDSYQEAYPIYKIYIEKLNDMSTGKNDIKMSKTSNNKVFIVHGHDSLKTEVELFLTKLGLEPIILHKQANMGKTIIEKIEKYTDVGFGIVLYTPDDEGRVKGNS…	QNYKIFLSHKSDDARFTNFIYKLLEQRGARKTDFFYTSADDNTEKYNDITSLSTQIKNNIVDDKSLIVYLATPLFKKSEFCLFEAGAGWATRGIEDYKIIGLRYEDIPQYLTNGKSEFSFLTNSEKSIELNKRTYLYLI	0	META102FD299_64095.TIR-like.1	0.83027	Inactive
Bgsng8033	35	-1.55	Healthy	METAA3075C7F_42890	METAA3075C7F_42890.TIR_2.1	MQLYVKWVNNLMLDRTPQVFISYSWTTEEFKSKVKELAEKLVHDGVDVKLDIWDLKDGHDKYAFMEQCVTNPNIDRVLIICDKGYAMKADKRQGGVGDETAIISAEVYQHEKQEKFIPVIMERDEHGEPYMPTYLKSRMYKDLTGDNYSKEYEALLRNIYEKPSERKPMLGKMPTWLDEDEPAELYPVKEAKKKVEALGPEQLRMAAAQDFIDVYLDALKQFYKKNIDSEEYLNRFKAMKDYRDVFLDYVKSISTTTEHLGEFMADTFEKMYNTLYNVETFEPTACSSGYDDFDLFRVHMWELFICTTTYFLHNESYKNLNELLVHTYFLRTAPLGSEIKPSSYERFRFHSKMIEEQIKPTLETEKNKFTLTGHYLCKEREYLPIYAGKKIAEADLFLY…	NKPTVFFSHSSLDKEIAKSLKDKLIEYTGGTIQIFVSSDGESIPFGKNWLSTIERGLEESRIMFLLVTPNSINNLWLSFEAGFGYSKNIRVIPLCFKVSVSDLKYPLGMLQGYDLQSADSFNNIISILNSEFDYSHKLS	14	DORLON_02923.TIR_2.1	0.6139	Inactive
Bgsng8033	35	-1.55	Healthy	METAA3075C7F_503635	METAA3075C7F_503635.DUF1863.1	MSNRTANYAAFYVAEPFNESNLGANATPDFLYYNQLRAWKGADSTFPFVDAHAKTYNVRDGSEWETLRKRLHERLNASKNIILFLSSNTKNSQALREEIDYGINTKGLPVIVIYPDFKEKSDIWCSTGMRKQVKDLWDKLPKFRDNMDKVATLHVPYKKTLITSALKDKNFMVQTMTNADVYHYRLD	SDANLFLSYNHADNDFLDGKIVDLAKTIVESYRFLTSHDVSLFIDSESINWGDDWRSALRSSVDSTNFFMPAVTPNYLSSQACREEYLQFEARLSETTQNRILPLMWQQLPNLNQNNADPVLNSIKRTQWINVESLQDL	0	MUS_2159.DUF1863.1	0.9486	Inactive
Bgsng8033	35	-1.55	Healthy	METAA3075C7F_567740	METAA3075C7F_567740.TIR_2.1	MKIFVSWSGELSRQIAEVLKKWIPCIIQSVEVFFSPEDIEKGDNWDKTISTELSECNYGIICLTTDNTTAPWINFEAGAIAKSLDSKVTALMINVKPSDIKGPLSRYQATKFEKDDFLQLITSINKALETPLEYNILQNTFNAMWTSLEKEANAIIEEYSEKGNAKANKGGNKDQNENEPIEEILQLLRKQSTLLSNPESILPLDYMDYIFRRFSERNRELNLDNEIFIEELLHYLSSALRQIELMPKDSIVFELLYMLNFDELFQIMLHNIKRKGNKRYYSSIRNLERQYLEIMNNKPNVITDTGDLSLESGISVEK	KPPKVFISYAHAGKQLADNVLDFSNYLRFRGIDAEIDQYEEAPPQGWPLWMASQVDQADFVLVLATKTYYERSKDFAENPTTGLGAKWETLHILQKVYENAFNNTKYIPICLDREDKQYILDSLKPYTYYDVSDTGQKD	1	WP_110312166.TIR-like.1	1.5449	Inactive
Bgsng8033	35	-1.55	Healthy	METAA3075C7F_620820	METAA3075C7F_620820.TIR_2.1	MEFMEKTIFISYSHDNEAHKLWVKRFADDLRDKGGFRVLLDQYLPKGASWTRFMQKGIKDADRVLVIGTPYYKQRSLNTGGVAFEEAIISNDFLIDIDTTKYYPILRCGNYSESFPPVLAGRNGDDFRNDDSYNKMLEIVISEIKGENSPILNASDEVAVRPSVRVAQQIQFMFETYFGRPTGRCEGIGITIAITNLSKYPMFFKKPHFEFDQNILKGKNAFVPLTYLPNNTTYPIRLEFGEVSEITYIWRSHNLPFLEKLLSDNSNLHFSAVAANTLGNVYYSDSIPLIRLVDDLRRCC	SDANLFLSYNHADNDFLDGKIVDLAKTIVESYRFLTSHDVSLFIDSESINWGDDWRSALRSSVDSTNFFMPAVTPNYLSSQACREEYLQFEARLSETTQNRILPLMWQQLPNLNQNNADPVLNSIKQTQWINVESLQDL	14	BACCOPRO_02043.TIR_2.1	1.0576	Inactive
Bgsng8033	35	-1.55	Healthy	METAA3075C7F_71190	METAA3075C7F_71190.DUF1863.1	MAKPKIFVSFDFENDRSYKYTLNMWNANSNFEFTCNDKSPSEIQSWNIPTVKAVLSRKINEATHVVVIVGKEANKLHKDRGRIGYRNWQNFEVAKAKELGKHIIAVQLNSLYEYPEELKNCGAKRICSFNHDDIVRAIRGW	TDANLFLSYCHADNDHLKGAILQFVNDIIDEYNYETSNTLGLFVDKTSINWGEDWRQALDRGIGNANIILPIITPRYVRSEACRKELLDFNTRVTEHGPNRILPLMLQSIDGMTGISDRDPVWDIAHNRQYLPVGDLRL	1	META3C0CE0E5_239450.DUF1863.1	0.18687	Inactive
Bgsng8033	35	-1.55	Healthy	METAA3075C7F_749415	METAA3075C7F_749415.DUF1863.1	MQYNLFISHSWTYSDQYKRLINLLDSKYGFNYRNYSVPKDDPIHNAGSDYLLRQAIERQMKPASCVIILAGIYSTYSKWIDIEIELARKMGKKIIAVEPWGSERTSTVVKNAADEIVRWNSDSIVRAIRGF	GDYSKVFIVHGHNGELRERVARIIERQGLTAVVLNEQSNQGKTIIEKLEIEGDAAGAVCLFTADDEGRAQAEQSEKPRARQNVVFEAGYFIGRLGRENVAILVDKGIEIPSDLQGVVYTGTDSWEVGLLKELKSMGYSI	0	CLORAM_02972.DUF1863.1	1.0842	Inactive
Bgsng8033	35	-1.55	Healthy	METAA3075C7F_757595	METAA3075C7F_757595.TIR_2.1	MDTKAKLIIDRNKFSSLLVKRIADGKHLLAKEVPSERQLQDSYYGYPVRNSIQPVELTDTQNTFISEFHKWTDYNSEMLKQYFDIPNNEYQTKYVKCGQALVISANEDIIELYKEELRDKINYLDSLNDKVELLPCSLEDPIEEPKKEKQPLLFISHSSYDENIASALVTLLRTLGFNKSNLFCSSVPGYDIAEGEDIYETLVSKFTDYNIYVILLLSANYYKSVACLNEMGATWVLKAKYSTLVCPGFTIPEIKGAVNPSKMAVVLDDAKRVNGKLNQLKDHLIEFFYLPEIEDDTIWENDRNKFLKSMGEG	MAKRVFFSFYYENDLSRALVVKNNWALKENEESGFISNSEFERMKRDGDEAIERWIDKQIAGTSVTVVLIGSETLDSKYVQYAIKKSYELGNAIIALKIGKIKNLSQQTSISQSVVKIVGKKNNGELLWFDEIIDKEYD	0	DORLON_01619.TIR_2.1	1.2199	Inactive
Bgsng8033	35	-1.55	Healthy	METAA3075C7F_788745	METAA3075C7F_788745.DUF1863.1	MPNLYDYRIFISHAWKYGSAYDSLITLLDNAPYFSYYNYSAPKEKPLFPYGTPYTSYDIAQKITDKIKPAQITLVISGMYGAYSDWMKYEIDESNRMGKPVLGIIPWGQQQIPQYVQTNSTELVGWNTQSIVQAIRKYV	TDANLFLSYCHADNDHLKGAILQFVNDIIDEYNYETSNTLGLFVDKTSINWGEDWRQALDRGIGNANIILPIITPRYVRSEACRKELLDFNTRVTEHGPNRILPLMLQSIDGMTGISDRDPVWDIAHNRQYLPVGDLRL	1	CLORAM_02972.DUF1863.1	1.0746	Inactive
Bgsng8033	35	-1.55	Healthy	METAA3075C7F_827485	METAA3075C7F_827485.DUF1863.1	MVYNLFISHSWAYGDAYDGLINLLNKRRYFEYRDYSVPKNDPIHNANNDSQLRTAIRKQMQPASCVLILAGVYSTYSKWINIEIELAKEMGKRIIAIEPWASQKTSQTVKNNADVIVGWNTESIVKAIRNY	GDYSKVFIVHGHNGELRERVARIIERQGLTAVVLNEQSNQGKTIIEKLEIEGDAAGAVCLFTADDEGRAQAEQSEKPRARQNVVFEAGYFIGRLGRENVAILVDKGIEIPSDLQGVVYTGTDSWEVGLLKELKSMGYSI	0	CLORAM_02972.DUF1863.1	1.0842	Inactive
Bgsng8033	35	-1.55	Healthy	METAA3075C7F_842310	METAA3075C7F_842310.TIR_2.1	MPNVSAFFSYAHMDDANEFLSKLRRDLCKEFQIISGSELNLFFDRDSIEWGSNWRRSIESGIANASLFIPVISPNYFLSNSCQAELHQYLAKTRAPELRDLMLPLLFSDVQTEYVQLDESLVQRVLEYQYLDIQEQTFIARWSAAYFKSIQDIAKKILMANDRLIKQAEAELSSQDRLPSSFGPNDTGQAAQDEPSGFFLDSAVEFEPTFGKMSKSLDKINQDVTEIGTIISKSGTEISARSAKGKIGPQVALCIAGSLAAELKPVSDRYAKDVQDLLQVTEKATELLPPMINIWTKTDTNNDGLKSLKGLIGPATTARENVVSFKESVGLVKGLSRSLFGTMRQIELSTSTCIAAIDIVISWNELLPEEEREVE	QNYKIFLSHKSDDARFTNFIYKLLEQRGARKTDFFYTSADDNTEKYNDITSLSTQIKNNIVDDKSLIVYLATPLFKKSEFCLFEAGAGWATRGIEDYKIIGLRYEDIPQYLTNGKSEFSFLTNSEKSIELNKRTYLYLI	13	META7C049C36_240330.TIR_2.1	1.2617	Inactive
Bgsng8033	35	-1.55	Healthy	METAA3075C7F_854995	METAA3075C7F_854995.TIR_2.1	MSVDQYQRAVNGLDKEIADLEKKKAAKDKDIASLQNKIVSTQKSINKNTSQSSLNSKRRQIASCESDIAKKSKDSADLGKKIAEKRKKRSDAYLKLQKEQQNEQKKQDRASQRLQASYENRIDELQRQLAKSVVLPQQNNSESEEEYDVFVSHAWEDKEDFVDEFVDELKKQGLKVWYDTNKLKWGDSMREKIDKGLAKSRYGVVVLSPNYIAEHKYWTKAELNGLFQVESINGKVILPIWHNLTKKQVVEYSPIIADRKAMTTASMTAEEIAVQLKELFTPEVTEKTIS	SDANLFLSYNHADNDFLDGKIVDLAKTIVESYRFLTSHDVSLFIDSESINWGDDWRSALRSSVDSTNFFMPAVTPNYLSSQACREEYLQFEARLSETTQNRILPLMWQQLPNFNQNNADPVLNSIKQTQWINVESLQDL	0	META1E8AB589_490835.TIR_2.2	0	Inactive
Bgsng8033	35	-1.55	Healthy	METAA3075C7F_873875	METAA3075C7F_873875.TIR-like.1	MTDFEALQQLCNTADQLSNRYTSASSPDFKAWKTKADRLLIRRFGEDSYEFKSFNKISYSLSLFTISTPDSAFVEACTSGLRKAKAVLETYLDEFSDQEESASITNIGDFSKVFIVHGHDGELRERVARIIERQGLKAVILNEQSNHGQTIIEKLETEGNAAGAVCLFTADDEGKSRVEQLARPRARQNVVFEAGYFIGRLGRENVTILVDKGIEIPSDLQGVVYTGTDNWEFRLLKELRSMGYSIDLNKMDF	MRNKNQFISDALKWNWGIKLFVAHADIRISEDWSAEIKNALSSCDAGIAFLTDREAFKASTWCDQEIGWMLGRFEDKVLAMRFKLNGVYQDPYGPLGGRQAQPVAENESEDQIAAKIVDWCMTRESLRNKLCTSLVKAF	0	META102FD299_64095.TIR-like.1	0.1721	Inactive
Bgsng8033	35	-1.55	Healthy	METAA3075C7F_932575	METAA3075C7F_932575.TIR-like.1	MSDFEIMQQLCETADELSKKYISSSSPDFKAWKTRADRLLIRRFGKDSYEFKSFNKISYSLSFFTSGTPDSAFVEACADGLRSAKAVLETYLDEFSDEGETGSTANVGDYSKVFIVHGHNGELRERVARIIERQGLTAVVLNEQSNQGKTIIEKLEIEGDAAGAVCLFTADDEGRAQAEQSEKPRARQNVVFEAGYFIGRLGRENVAILVDKGIEIPSDLQGVVYTGTDSWEFGLLKELKSMGYSIDFNKMDI	MAKRVFFSFYYENDLSRALVVKNNWALKENEESGFISNSEFERMKRDGDEAIERWIDKQIAGTSVTVVLIGSETLDSKYVQYAIKKSYELGNAIIALKIGKIKNLSQQTSISQSVVKIVGKKNNGELLWFDEIIDKEYD	0	META102FD299_64095.TIR-like.1	0.0093921	Inactive
Bgsng8033	35	-1.55	Healthy	METAA3075C7F_939695	METAA3075C7F_939695.DUF1863.1	MNRTGTYVAFDGQGSTDPTESDIHYFNLLKAWNKSGSIDFRFTNSHEKTYQVRDSSSKATLFNRLETRLSASKNFLLIISDKTNYDRGILNWEIEKAVDYYELPVIIAYPGYSKISAPSELNSMWTKSLEERIKNERAHCIHIPFKKEPIFDAINQFSVVNSKYPKGGALGYYSEEAYKSWGIV	MRNKNQFISDALKWNWGIKLFVAHADIRISEDWSAEIKNALSSCDAGVAFLTDREAFKASTWCDQEIGWMLGRFEDKVLAMRFKLNGVYQDPYGPLGGRQAQPVAENESEDKIAAKIVDWCMTRESLRNKLCTSLVKAF	0	A0A1Y4S9Y5_9FIRM.TIR_2.1	1.6781	Inactive
Bgsng8033	35	-1.55	Healthy	METAA3075C7F_963165	METAA3075C7F_963165.TIR_2.1	MMNNELSHLHSILPSLQSGLYLLETELTDEEIVNYFKEYRFYSFYTEELLPSRGGTPFEMFVMSLCWQFDCKELEGLRLAIINSSGQQKENIIYETLMRVIKKMSNGRTSVLLLYGEPDLSSFRHEELAVLNYSVCHNGMTTLILSKKKSNGCLNQEENIVKYIILKSNYKMGNRQYKVHITYKHDELHNSGIEAICAGLHTRNIPFSIDKYDILYRDNIQRYEEEIGVSNIVIMFVIPEYLKSLDCMYEMTQLFKNGNVENRVFPIVDMGDIPRNGDGLSQIKNHWNNEKNRKAEQIKNEPGNSTYLLSEISKINDILKTMDEFWEYIVHTNTGDYTEMVADNANLLLNEIEKQINVSSVFQDNKFIPTTETAPKLSRRIFQHGDKSIYVENNSGTIN…	MSVFYSFHYDRDNWRVHQIMEMGVIEGTPLLNHQEWEKVKRSGDSAIRNWIDSQMRYKSAVIVLAGYQTAGRPWVRYEINRALELGKPLLGVRINGLKDKSGRTDPEGRNPFDFLGFESLLIPLHRPYGYTSTDRYADI	1	A0A011MUA0_9PROT.TIR_2.1	1.43	Inactive
Bgsng8033	35	-1.55	Healthy	METAA3075C7F_1207380	METAA3075C7F_1207380.TIR_2.1	MRENLCVFICFAAKDRYTIAEPIVHHLKNYGIDIWYDRYTMVLGDNRVEKNLKEGAEKCNYALIIISENTINSKCAMEEINIVKRRYCSGNVIVFPVLYEISPINLPSKLQWIKELIFKEVDRKSGTREICNHIACKITGDILKQYDYQNIK	MSDNIFISWSKSKSREFAFEVKNLLETLNPHLNIFMSEDNISAGEKVQEKIIQKISECDKVLLCFTRDNKKSPWLLYEAGYACGQNKMVIPLLFDEDPNWHSWIDNPMNIAREININSISFEESFINCFNLCDSVYTRE	1	G8Z3N0_ECOLX.TIR_2.2	1.3446	ADPR
Bgsng8033	35	-1.55	Healthy	METAA3075C7F_1264600	METAA3075C7F_1264600.TIR_2.1	MNSLKKLELEYEGIYNTISQYTSEGNIMNFLCGLKAQLKTKDIEAISYYVEEICKWYESNIDEIHDNEFVIDSSAHDRNKKLLEEVKYDLEDNNKDLRKEKLMYSKILLSHNSSDKKYGDALRNLFINLGIKNNQLIYTSHPLNKIPFGENIFDYLKKNIQKDILVIYLWSNEYLKSAACLNEMGAAWIVGSDYLNIYTPDFDFNNPQYHNCAIDQKNMGIILKNDESCKIGMVELKNKLLQNFGISIKEQEWLYHIDEFMKTIE	MGHKCFISFKTEDENYKTEIQKWSDNNKVDMIDKSLNEPIDSEDEDYIMRKIREDYLADSTVTIVLIGVNSAENQGEEEQKYIKRELQASLYNGKNNTRNGILGVVLPDMIDKIYKGNYTCNICGKSHRCIDLSDSTII	12	TCPF_ENTFA.TIR_2.1	1.3192	ADPR
Bgsng8033	35	-1.55	Healthy	METAA3075C7F_266980	METAA3075C7F_266980.TIR_2.1	MKRQKYEVAVSYASEQRPYVERFVARLQSQKMRVYYDRNAQAKMVGKILDQELHKIYLQESKCCILFLSNAYVEKPVTRYESQIILSETLFKENFMYIFKFDDVTIPGLNRNFVYSSVAEFSEPEAYADFIYEVMQGKTAKDNSDTFLYESLADGLIQILNRYASQYKFTLHSDQQANKLFLRLQSGAAVLLQVQMGQLLGKNGVCLWMHPGSRSCDDHAYQGYVTWSAPKCQYHLENRGLLLELTPRLEFSSLAGLLERLDREIQTMLGVSA	SQVVYDAFICYRHGETDSQAAKILQQKLEHFHIPWMRKNKIKKIRRVFMDEGELSSCSDFGLQIREALKNSGWLIVICSSETKDSPWVNLEIKTFLEFHDRSRILAVVTEAEKLYHKEICSHWISGCADGKCFFPVCHG	8	A0A1H7VGH3_9FLAO.TIR_2.1	1.1792	v-cADPR-y
Bgsng8033	35	-1.55	Healthy	METAA3075C7F_390320	METAA3075C7F_390320.TIR_2.1	MRTLLRPYEGTQPYIFVSYAHKNDAAVLEIIGTLQSRGFRVWYDEGIEAGSEWPESIASHLERAQLVLAFLSPAYLQSDNCRKEMHYALTKKKPVINVYLEQTELSPGMEMQIGNLFALMKYTYPSEEYFYDKLFSAELLDADKFAGEAPELPPEAPAAPPRAKKRKEKKPRAEKQRRERPAKAPKPERAKKKRGIAAAIIAVVLVGCLIAAGIVGHFTGLLYRFTAKTVAVQTLPDDTVAAFQNPLLERAARDYAGKPEGELTVADLKGLTALYVCGDRYWFAAPQRSVEAAAAGIETAEVVDPSGQTVTVQRGDISDLSDLAYFPSLREVSLEFQSLTSLESLPACGVEVFDVSANRLTSLAGIEQLPKLTALLADGNAVTDLTGLGRCLNVRTLHL…	EEYDVFVSHAWEDKEDFVDEFVDELKKQGLKVWYDTNKLKWGDSMREKIDTGLAKSRYVIVVLSPNYIAEHKYWTKAELNGLFQVESINGKVILPIWHNLTKKQVVEYSPIIADRKAMTTASMTAEEIAVQLKELFTPE	1	HMPREF0367_01592.TIR_2.1	1.2101	ADPR
Bgsng8033	35	-1.55	Healthy	METAA3075C7F_67365	METAA3075C7F_67365.TIR_2.1	MLFFCFSSKDRHSIVESILFHLTNYGLPVWYDRHKMLLGDERDNKNFDEGVKACNYSIIILSANTIASECANEEIDFIYQRYKQHKMYVFPIFFNIKASQLPEKYCWMKRLVYKELTVANDSRSACNHIICKVTLDELQKYKIKTINEYLKLYKNNKAFSYLTELIDSYCKISDENHNAQIALLYAGCLYIKEKYTSLVL	STDPTESDIHYFNLLKAWNKSGSIDFRFTNSHEKTYQVRDSSSKATLFNRLETRLSASKNFLLIISDKTNYDRGILNWEIEKAVDYYELPIIIAYPGYSKIGAPSELNSMWTKSLAERIKNERAHCIHIPFKKEPIFDA	1	CLOBOL_01188.TIR_2.2	1.43	ADPR
Bgsng8033	35	-1.55	Healthy	METAA3075C7F_700500	METAA3075C7F_700500.TIR_2.1	MNIDFFISHSKEMKSVFVIPLMQSLSALGFNVWIDRNGIVTGQNIYSKIKEAVTNSTYCIAVINQEFLTRSWPLEELNLFHSKEKKDQTIIIPVYVDIDKNIVYEKIPWLEGRAFEKIDIKHFADNDRIEIICRIAGRYYKDRILELNPNKLEYSSLYKYSFPCKESLLTLLERREYFLYDFRIATIELCNITGVVNAVYSALTSKPNKYMSISNNLSNILRGFCFNPNYEPTYNIYISILYSLHVILEELKILLDS	SLKNYHVFISHSWKYPTPYETVKRWLDEANYFIWSDYSVPFYDPLDANTDRKLKTEIRQQIASCSCVVILSGMYVSYSKWINYEIDTAIEMGKPIIGVKPWGQERIPAKVSENASVIVGWNSASVVQAVRDYSLCN	1	ABTIR_ACIB9.TIR_2.2	1.2849	v-cADPR-x
Bgsng8033	35	-1.55	Healthy	METAA3075C7F_852175	METAA3075C7F_852175.TIR_2.1	MIKTSIFSEEEKVRSLENGYKTAISEDVNSNVAIEAYHEWHSAAVIYLGKYFSNADADFIRFKNIDNTGNGYTLEHNFDGLYSIYNYMMSQVNNNDKNKMEMKKSPMVFISHSSKDKAFVEALVELLESIGFDENNLFCSSVDGYGIGLGEDIFNTLKNLFLEHELYVLFVHSPRYYNSTVSMNEMGAAWVLRANYYSLLTKDMSYNEMSGVVNSNSIAIKVDSDDAKARLTELKEKLCAAFSFKDISGVKWERKRDKFLEVVNSIDITSNDNNLSDSVDKEYKRLQIEKMRKEADEQKKAIIRSEIINRQAGSRKLKISNTGKSTAKNLKIEWLNPDDNIMILSKLEEIGNLTPGNSRLFNMVLCIGHSETMDLRYTWSDEFSEENLYDESIQVF	EHENPIVFISYSQDNVAFADKVLAFSNRLRSEGIDAVLDQYEEAPSEGWPRWTEKSINNANYVIVIASKGYYDKIYEKVDQGKGRGVKWEGNLIYQKLYMSDSVNEKFIPVVFDENDLEYIPTPLQGSTYYNVSDNAKF	12	TCPF_ENTFA.TIR_2.1	1.189	ADPR
Bgsng8033	35	-1.55	Healthy	METAA3075C7F_1057530	METAA3075C7F_1057530.DUF1863.1	MAYRTRTYIAGDWTGDKDAIDKLYEWNNSKRWSLSFTNAHDLTQARDDSLKCSIKKSLKERMDASKTFVLIVGDKTNNLTAGSCQYCDSYNSHTNSCAKRYSIDCKSYIEYECNEAVKADVKIVVLYNSTIVSKDKCPKAVRNTRTHIPMKCRDYDDKVYWNYNDIKKAMEN	PEFDVFISHANKDKEDLIEELYQSLNKLGIKIFYDKESLEWGDNWKDRILNGTKKAEFAIIVISENFFDREWTERELNEFLNRQNRNGQKLILPILHNITVSQLQEKYPSIADIQAIDSSKYSCDQIALLFARQLIKRL	0	NA	>1.75	Unassigned
Bgsng8033	35	-1.55	Healthy	METAA3075C7F_295160	METAA3075C7F_295160.DUF1863.1	MSDAIEAKVKGCSCVIILAGVYATYSKWINKEIEMAKKYSKPIIAVQPWGAEHTSNVVKNAADVIVGWNAKSVANAVRNYAINQSL	MRNKNQFISDALKWNWGIKLFVAHADIRISEDWSAEIKNALSSCDAGVAFLTDREAFKASTWCDQEIGWMLGRFEDKVLAMRFKLNGVYQDPYGPLGGRQAQPVAENESEDKIAAKIVDWCMTRESLRNKLCTSLVKAF	0	NA	>1.75	Unassigned
Bgsng8033	35	-1.55	Healthy	METAA3075C7F_767690	METAA3075C7F_767690.DUF1863.1	MMYDTSVTIVILSPNMKESKWIDWEIEYCLKDITRKDRTSHTNGVVAVIMKVDNSYEWFKKRGTNCHGSSTVSYELDKVFDIISQNHFNSNPEQWHCDKCKTYDWLNGSYITFVEEETFLDDPEKYINNAYDKSENDASGYDLVKQR	VYILALQNRIYFAEKLLEDIKNARIISKPFVDETVTEIATDVKRRIAGADIILAIIDEKSNNSVMFNTELQLALMESRKNRNKMLIPIILDDVAVPVTIEDTLYIKCNSESEEDLEKTKLKIVRMMEHKRYIVKKQKLR	1	NA	>1.75	Unassigned
Bgsng8033	36	-1.55	Healthy	META9AFC44FC_109915	META9AFC44FC_109915.TIR_2.1	MQNDNIPKVFISYSWSSDALVLDLAQRLVSHGVDVVLDKWELKEGNDKYKFMERCVNDAYITKVLIICDKAYAQKANDRTGGVGDETVIISSEIYGNAKQEKFIPIVAERDEEGKEYVPTYIKTRIYIDLSDPEKYEAEYEKLLRNIYEKPQFVKPKLGKRPEWLDEEKTNFFPLKDLIRQIQGSNTERKRKSCISRFQEIYIDALKEYYICNVKPEEAYNNFLNSKPIRDIYLDFIEALAKTDENYAEILAENFEYMYNRLTCIKTFNTFANSAPSGDFDIYKNLLWELFICAIVYMRHIKDYAAINVLLTYTYFLETNAFGGAIRQNNYTAFRYHSTIVEEVYKPGTEMQNKFTLMGDTICNQREKLPVYTSESIAEADLFLYQVCNAYDLADDGNR…	SDANLFLSYNHADNDFLDGKIVDLAKTIVESYRFLTSHDVSLFIDSESINWGDDWRSALRSSVDSTNFFMPAVTPNYLSSQACREEYLQFEARLSETTQNRILPLMWQQLPNFNQNNADPVLNSIKQTQWINVESLQDL	1	CLOSCI_02130.TIR_2.1	0.14163	Inactive
Bgsng8033	36	-1.55	Healthy	META9AFC44FC_114115	META9AFC44FC_114115.TIR-like.1	MTDFEALQQLCNTADQLSNRYTSASSPDFKAWKTKADRLLIRRFGEDSYEFKSFNKISYSLSLFTISTPDSAFVEACTSGLRKAKAVLETYLDEFSDQEESASITNIGDFSKVFIVHGHDGELRERVARIIERQGLKAVILNEQSNHGQTIIEKLETEGNAAGAVCLFTADDEGKSRVEQLARPRARQNVVFEAGYFIGRLGRENVTILVDKGIEIPSDLQGVVYTGTDNWEFRLLKELRSMGYSIDLNKMDF	DLRDVFLCHAWDDRQGVAKELHDLLEAAGVKVWFSEKDLALGVPMMRAIDKGLANSRIGLVLVTPALLNRLPKEGVADKELSALLAGNQLVPIVHNTTYEALRNVSPLLASRSGLDTGEDTLAVVATKIAELITV	0	META102FD299_64095.TIR-like.1	0.1721	Inactive
Bgsng8033	36	-1.55	Healthy	META9AFC44FC_130125	META9AFC44FC_130125.DUF1863.1	MNRTGTYVAFDGQGSTDPTESDIHYFNLLKAWNKSGSIDFRFTNSHEKTYQVRDSSSKATLFNRLETRLSASKNFLLIISDKTNYDRGILNWEIEKAVDYYELPVIIAYPGYSKISAPSELNSMWTKSLEERIKNERAHCIHIPFKKEPIFDAINQFSVVNSKYPKGGALGYYSEEAYKSWGIV	GDYSKVFIVHGHNGELRERVARIIERQGLTAVVLNEQSNQGKTIIEKLEIEGDAAGAVCLFTADDEGRAQAEQSEKPRARQNVVFEAGYFIGRLGRENVAILVDKGIEIPSDLQGVVYTGTDSWEFGLLKELKSMGYSI	0	A0A1Y4S9Y5_9FIRM.TIR_2.1	1.6781	Inactive
Bgsng8033	36	-1.55	Healthy	META9AFC44FC_168880	META9AFC44FC_168880.TIR_2.1	MRSILKNFPTEKLILHKPSGGTYEVKGLVEPSEIQSDDVTVPIAPNDYFERNLPNGIIEYYKVIDPGFYKGMQDIPDHYQTKVQRIATPIVYKTEDDSSLPHMIFISHSSKDKEYTKAFVDLLFGIGLNEDDIVCSSYPGLGVPLRASVYEWLVEKFQECDLHVFYFLSHNYYKSAASLNEMGAAWALKQKWDGILLPGFSFAEITGCIDSSQIGIKLDGDIDELKHRLGELKDDIVEEFGLRAVSATRWEKIRTEFIDTIQKIVPTDEHLQDVEHTPTLGAKRDSITIYACVMLMYATSSDGIIMVVSTLGYTSYQAGEYNMERNQNPRELALWEDAVSRLIAKGYIKRIGGKNQIYQVTDEGYNIADTFRKQNDLDPSKKPTETLLEFGEQT	MIFISYNHGDQDVVDMIAKRLEIEFGRDNIFYDKWSMQPGDSIIGKMDEGLEKVTTFFYFLSSNSLNSNMVKKEWQAALTKSLYEGVKFVPIKVSDCKIPAILTDVYYIDLFSQGLDNTIEQMRSVISGSSRYTPLPDI	12	DORLON_01619.TIR_2.1	0.91584	Inactive
Bgsng8033	36	-1.55	Healthy	META9AFC44FC_168925	META9AFC44FC_168925.TIR_2.1	MQVFIVKNDKKDADNFMKIVEEQLNEYGIEFQIIRSSNISINKRRLNSSSLVVVCNGSGYKEDIASFVEEAVQKEAEIWPIAINREDRLPEEPISRKQSYDVWEQLRRRNLDKSQISTIALSFARKIIARVLPTLYNENGEIFISHRRLDGEDIAAKIYDRLRMQAESMTPFRDVARINVGEEAQPVIDEAMKDCEIFVFIHTPKAAESEWILKELLFAMLRCIPVLWIQIDDADEKKLKIKPSEKPHLQYKSENFIEEKDLIEIADEILDRSFKLIMENSNRVFDYIKSIENLFGSRIICENQDKMIYRISMERKGYHYPQRTIEQYFQVFGRMPTDMDLLDLDPIKENEKLDSVVALSNQILNFTEKNGIIMDSIEDFYYYWNEYIERKGEKTKLNK…	KKNKIFISYSHADGAYFERLITHLKVLKNYNGDFEEWSDRKILAGQKWKEEITKALKKANIAILLVSTDFLASDFIQRNELPPILKKAAEEDTTILCLLVEPSLFEKTELGDFQAINDPKTTLSELDKSAQERMYLKLV	0	CLOM621_05639.TIR_2.1	0.98194	Inactive
Bgsng8033	36	-1.55	Healthy	META9AFC44FC_19140	META9AFC44FC_19140.DUF1863.1	MSVFYSFHYDRDNWRVHQIMEMGVVEGTPLLNHQEWEKVKRSGDSAIRNWIDSQMRYKSAVIVLAGYQTAGRPWVRYEINRALELGKPLLGVRINGLKDKSGRTDPEGRNPFDFLGFESLLIPLHRPYGYTSTDRYADIRKNLRYWAEDGYRRN	KEKKRIFIGSSSESKRIADAVYSYFEYKHDTRIWSAVFDASTVTINEIIKQANENDFAIMILGEDDILSSRGETYSSARDNVILELGIFIGSLGLSNCFIVIPSSSEHKIKIASDLSGVTLLKYNSAKENPSESVLTAC	1	W4M0Q4_9BACT.TIR_2.2	1.47	Inactive
Bgsng8033	36	-1.55	Healthy	META9AFC44FC_219485	META9AFC44FC_219485.TIR_2.1	MKSTIEHPKVFISYAWGSEDYRLKVRSFATDLMENGIDVLLDQWSLKEGNDTFAFMEQSVTDQTITNVLILLDPIYEKKANGRNGGVGTETQIISPEIYNKVQQEKFLPVIFERGENGEIPKPQYLKTMLHFDLSQEEKYDSEYQRLVKRLYGIEIVEKPELGKKPSWLEEKPIISTKTRTRYECLKKQKSDNIKKDEFRNFLFIIKKKIVNFNKDELGDHISADEYIELYTDTKLYRDDFLHLLKYSLYVPESYKIIASVMEEICVGIKGKSGYEGEVMRTLLHEMFIYVVAFYLKNKNSDAVSYILSKTYFVGRYGYNEDQSFDVFYDNNENFDRAVSQKDGKNYYSGTANYWINNINMEVCNKNEFVFADIFCHNASMFVENYTKEWFWFPITYIY…	MAHKTFISYKWSEAQDLRDDITEALGDDATYYKGETSDSPDLTDTSTENIKNNLKEMMYDTSVTIVILSPNMTESKWIDWEIEYCLKNIARKNRTSHTNGVVGVIMKVDGGYSWFKKAGTNCHGASTVSYEMSKVFNII	36	ANACOL_02507.TIR_2.1	0.8166	Inactive
Bgsng8033	36	-1.55	Healthy	META9AFC44FC_21995	META9AFC44FC_21995.TIR_2.1	MARCTAPSRGHRTESGRQACPACGGSSRRYSSYNLYPSYFSSSPSRINHTSPNRNKKVSWASSGSTILYTPEEIRTLTPVRKRVEERSELPDLRDVFLCHAWDDRKNAAKELHDLLEQKGVSVWFSEKDVLLGSSLLREIDKGLVKSRVGIVLVTPSFLKRITGEGVADKELSALLARDLLVPIVHGTTYEELREVSPLLGSRSGLNTTEESMEEIAAKLSELVTL	MKVFISWSGTKSQEVAKVLKKWIPCVIQSVEPYFSSADIDKGARWSTDIAKELQDASFGILCVTKDNLSSSWLNFEAGALSKSIEQSKVCPFLVDLKPSDIQNSPILQFQMASATKDDVFKLFKSINSNLGDSKLNEDV	19	VIB_002795.TIR_2.1	0.41053	Inactive
Bgsng8033	36	-1.55	Healthy	META9AFC44FC_225490	META9AFC44FC_225490.TIR_2.1	MQMERLEKLKTRIKEISCNELRRIYPFQLQEWVGVEERELGTFIDELLKANLMEEKYDFQCDCGNDCTVYQKELERNGFVCPECDRNYIPNEIAGKSTVLYEIDKKSLLRYDQSSIDLKKRLRIVGEEKDELRFPVEYEQYDEVQKKRKVKVFFSYAHADETYKNELNKHLSPLKRSEKIEAWNDEELLPGSSFDDEIKQKLEQSDIIILLISSDFINSDYCYEIEMQNAMTRAERDECYVVPVIVRACLWKETPLRNIIALPKDGKPVKGYEDMDEAYLEVAEGIEKIVDICYQKYNKK	EHKKVFISYSWSVQQRVIELAERLIANGVEVVLDVYDLKEGQDKYAFMEQAVNDPEIDRVLIVCDKVYTEKANSRSGGVGDETVIISPEIYGQVRQNKFVPIIFEVDENGKAYCPSYIKSRIYIDLSTEDDHYEAEYEK	11	A0A1V1UL10_9RHOB.TIR_2.1	1.0553	Inactive
Bgsng8033	36	-1.55	Healthy	META9AFC44FC_225505	META9AFC44FC_225505.SEFIR.1	MIDRTPRVFISYSWTSTKFQQQVKELAERLVHDGVDVVLDIWDLKDGQDKFHFMEQCVTDPQIDRVLIICDSGYAEKADARKGGVGDETAIISPEIYGNAEQEKFIPVIMEYNQDGKPFIPAYLKGRMYKDLAGDNYLKGYKSLLRNIYECPSERKPELGHRPTWLDEKEADDLFSIKEAKQKVEIAELNGFKSSATQEFVDVYLESLKKYYKDQFTNEEYLKDFEGILEYRNIFLEYIQNIALKTEHYGIFLADTFEKLYNTLYDVHTFKPRANTCGYDSFDIFKVHIWELFICTTAYLLHIEDYESINELLVHTYFLRISPLLEEMEPVSYEAFCFTSKVLEQKVKPNMPGELCRKFTLTGHFLCMEREFLPVYTKKRIAEADLFLYQVYNGLDLNQ…	TTKNHTAFVSHSWDYDKQLKNLKSLIEKNSTITIDYSEVTVDNRINSEQRDYIRGVLKKRIISSDVFLVMAGMYTSYSDWMKWEIETAKKNNIPVIAVKPRGAERIPVIIQENADVIVGWNSNSIVNNIISAIENSSV	36	DORLON_02923.TIR_2.1	0.6139	Inactive
Bgsng8033	36	-1.55	Healthy	META9AFC44FC_231395	META9AFC44FC_231395.DUF1863.1	MAHKCFISFKKEDLYYKNKLIEKFDSSDVIDKTLDRVIESNDGDYIMSVIRRDYLKDSTVTIFLIGEHSSEKEGYDYLGPKNYFIQKELQATLYNGKDNSRSGLIGVVLPNMYEQIYKGSYQCFQCNDTHNHVDINDNTVIREFSKNYYIEPHNGCAWSPEDRYAILVKWEDFYSNPEKYINEAFEKRSDPIANKVKIYNLR	EPNNKVFVVYGHDKTARNQLQRLLEELNLEPIFLDNQPIGGRTVIEQLMEYIPCANFGIVLMTPDDIGYPKNKQDRPQPRARQNVVLELGMLLMKFGRSRTAILLKEADPPIEKPSDINGILYLPYKEDVFEIKQKLIR	0	META650EBBEB_147175.DUF1863.1	0.76815	Inactive
Bgsng8033	36	-1.55	Healthy	META9AFC44FC_237855	META9AFC44FC_237855.TIR_2.1	MKIFVSWSGELSRQIAEVLKKWIPCIIQSVEVFFSPEDIEKGDNWDKTISTELSECNYGIICLTTDNTTAPWINFEAGAIAKSLDSKVTALMINVKPSDIKGPLSRYQATKFEKDDFLQLITSINKALETPLEYNILQNTFNAMWTSLEKEANAIIEEYSEKGNAKANKGGNKDQNENEPIEEILQLLRKQSTLLSNPESILPLDYMDYIFRRFSERNRELNLDNEIFIEELLHYLSSALRQIELMPKDSIVFELLYMLNFDELFQIMLHNIKRKGNKRYYSSIRNLERQYLEIMNNKPNVITDTGDLSLESGISVEK	HEEAFFISYSTKDEYDAFAFKALLEKKGKQVWIAPDGIPSGADYAQAIPAALRITTRFIVLLSCNSANSSWVRREIDKAVSSNKRIDGIFIRNFDINEVEKYDHLSFLLSCNQMKFHLNDLLNQGEELELFLS	1	WP_110312166.TIR-like.1	1.5449	Inactive
Bgsng8033	36	-1.55	Healthy	META9AFC44FC_298500	META9AFC44FC_298500.TIR_2.1	MEPLSVVLIWNENDQKSAGKYIKYVTKMLTYDVRRPFSRTINLPIFYYSNFEDNKVPPLPKLKSKKILIYVFIGMDSASSDEWVDYIENLYGIENSIIIPIALDKYALNVSNKVQKYNFIREYELDICKEQQLFIMMAHEMYRHGFNERKEIISQNSALKIFLSHAKEGNNGLNIAKQLKALIDDSTMKRFFDANDIAPGYRFDEEIINNIKESSLIIINSDIYSSRYWCQREIQVAKEFERPIIEIDLVDKEMDRKFPFASNVPVVRVDVINGEAEKDDLYRVLENIMIETIRFNYVKEKLESLRLEMPGRVKKMCRPPEMIDIPKLIEKKDEIRLKYDKVIYPDPPIYSEEIEFFKNIGIEIYTPIEYGKDRLLGKSIGISISDPEISELKNNGQNN…	MNKVFLSHSSNDKKYVQYIAEQFGRDYCVYDSMCFEAGMKNIDEIFREMDNTSIFVVFLSDSALNSEWVQKELSIADERLNHDSKKLSQIFPIIIDPVIDHADSRIPDFLKKGFTSYNLRVIASNKVAYRKIKAQQIKY	1	BXY_39720.TIR_2.2	1.232	Inactive
Bgsng8033	36	-1.55	Healthy	META9AFC44FC_298515	META9AFC44FC_298515.DUF1863.1	MSSTKNIFVSHYHSDAEKIGQLNALLNRHGLKMKDSSIYENKNPNNAHNEEYIKSLIRPRIEWAGTLVVLVGKDTSKSDYVNWEIEYAAQKGKRIVGVYLPGESNSEIPEALNKYGDSLQKWNGESIISGIKGDNTWNGPERNWNTPRATC	KEFDIFISYASEDSEYVDKLEQSFKNAEFSIWRDKSSIGWGQSIRQSIDDGLAKSKFGIVVLSSKYIEKYWTGYELDGILNKESSTGRQMILPLWHNVTKDEIDKKSPSLSNRLALDTRINSLDEILDAFKSLLE	34	META3C0CE0E5_239450.DUF1863.1	1.4596	Inactive
Bgsng8033	36	-1.55	Healthy	META9AFC44FC_304910	META9AFC44FC_304910.DUF1863.1	MTYNLFISHSWTYGDAYDRLVDMLNAKPYFSYKNYSVPKYDPIHNVSNDYQLKEAIRRQMQPASCILILAGVYSTYSKWINIEIELAQSMGKKIIAIEPWGAERTSSKVKSAAHSIVRWNTDSIINAIRGY	KKQQVFISHSSVDKKEVEKIIPYLNAQNLPVWFDKYSISAGMSITNSVQEGIDDSNIVILWITESFLASKWCKTEMTAFIKKLIEENCLILTVLDDGIDVSRLPLFLRDIKYIQKNERSVFEIAEEIVKSIKNNK	0	CLORAM_02972.DUF1863.1	1.189	Inactive
Bgsng8033	36	-1.55	Healthy	META9AFC44FC_341040	META9AFC44FC_341040.DUF1863.1	MAKPKIFVSFDFENDRSYKYTLNMWNANSNFEFTCNDKSPSEIQSWNIPTVKAVLSRKINEATHVVVIVGKEANKLHKDRGRIGYRNWQNFEVAKAKELGKHIIAVQLNSLYEYPEELKNCGAKRICSFNHDDIVRAIRGW	GDYSKVFIVHGHNGELRERVARIIERQGLTAVVLNEQSNQGKTIIEKLEIEGDAAGAVCLFTADDEGRAQAEQSEKPRARQNVVFEAGYFIGRLGRENVAILVDKGIEIPSDLQGVVYTGTDSWEVGLLKELKSMGYSI	1	META3C0CE0E5_239450.DUF1863.1	0.18687	Inactive
Bgsng8033	36	-1.55	Healthy	META9AFC44FC_431560	META9AFC44FC_431560.TIR_2.1	MSVEQYQRTVNGLDKEIADLEKKKAAKDKDIASLQSKKVSTQKSINKNTSQVSLNSKRRQIASCESDIAKKSKDSADLGKKIAEKRKKRSDTYLKLQKEQQNEQKKQDRASQRLQASYENRIDELQQQLAKSVVLPQRNNSESEEEYDVFVSHAWEDKEEFVDEFVDELKKQGLKVWYDTNKLKWGDSMREKIDKGLAKSRYGVVVLSPNYIAENKYWTKAELNGLFQIESINGKVILPIWHNLTKKQIVEYSPIIADRKAMTTASMTAEEIAVQLKELFTPKVTEKPIS	MIYNLFISHSWAYGDAYDKLTNMLKAKPYFYYRDYSVPKNDPIHNASNTYQLKEAIRKQMQPASCVLIMAGVYSTYSKWINIEIELAKSMNKKIIAIEPWGSERTSAVVKNAADKIVRWNTDSIVSAIRGY	0	META1E8AB589_490835.TIR_2.2	0.027929	Inactive
Bgsng8033	36	-1.55	Healthy	META9AFC44FC_437515	META9AFC44FC_437515.TIR_2.1	MEKNYIWQGEYGKRSHLKASFKELLKEQDSSSLEMLAIFVNNNPYNFEFYIAVVYDIPKEEHVEKMIGLFENAGLVLRNDLTFFMFMNSMKDRRFNSCAFLGEQDIDLKFENMFDFVEIEDLKKKGYYMQPFGKEKQVFISHSSKDKKEVEMIIPYLNGQDLPVWFDKYSIPVGASITEQVQRGIEESDMVIFWVTDNFLNSNWCQMEMKAYISRMIQENIRICIVMDDDIEIKKLPLFLRDIKHIRRDHRSVIEVAEEIAGIIKHM	KFMAKRVFFSFYYENDLSRALVVKNNWALKENEESGFISNSEFERMKRDGDEAIERWIDKQIAGTSVTVVLIGSETLDSKYVQYAIKKSYELGNAIIALKIGKIKNLSQQTSISQSVVKIVGKKNNGELLWFDEIIDKE	1	METAD38276BD_32925.TIR_2.1	1.2199	Inactive
Bgsng8033	36	-1.55	Healthy	META9AFC44FC_491995	META9AFC44FC_491995.DUF1863.1	MKDIKNIFVSHYHTDAEKIENLKALLSKHGMTMRDSSIYENKSPNKAHNEEYIKKLIRPQIDWAGTVIVLIGKNTSKSDYVNWEIEYAAKKGRRIVGVYLPGESESKLPDAFNKYGNSLQKWNGESIISGINGNDEWNGPSRNWGTTRVTC	MGKTIIEKIEKYTDVGFGIVLYTPDDEGRLKGNAELSTRARQNVVFEHGYLIGKLGRDRVCALVVDNVEKPGDIDGIVYVNVDDNGYWKVALAKDMKAVGFNIDLNKAF	34	BUAKA3JSW_01831.DUF1863.1	1.4802	Inactive
Bgsng8033	36	-1.55	Healthy	META9AFC44FC_492000	META9AFC44FC_492000.TIR_2.1	MEPLAICFVWNKEDDRVVKKYIDYTTELLTRDLENPFSRNLDLPIFYFSNSQKENTPVSINILANKVIVYIFVGENMVAAEEWEDYIKKMVENPMLHIVPVALDKTAFNIEAIKSLNYIREYEYEKNKQQQFFISMAHEIYRVGFNDKHEEISQNSALKIFLSHAKDGKNGVNVAKQLKRIIDNSAMRRFFDADEIAPGYRFDDEIINNIRDSTIIIINSDIYSTRYWCQREVQISKEKERPIIEVDLIEKSIDRKFPYAGNVPVVRVNICDGKIEIEDLYRILETALIETIRYYYVDNKLYKFEEGLKGQVKRISRPPEMCDLQKILSKEKEKIILKYNTILYPDPPIYSEELDFFKHLGIKVCTPVEMQAQKLLSKNIGISISDPEIEVLNKIGQNR…	MGHKCFISFKTEDAEFKRIIQEDLNIDMVDKSLNIPINSDDEDYIMRKIREDYLSDSTVTIHLIGSHSSENDPFEIQNYIKRELQASLYTSKDNPKNGILGVVLPSTQDKIYQGKHTCSCGKGHEINTVVIDDSTVVKE	0	BXY_39720.TIR_2.2	1.3344	Inactive
[truncated: 2,314 more rows]
