# Supplementary material for: Products of gut microbial Toll/interleukin-1 receptor domain NADase activities in gnotobiotic mice and Bangladeshi children with malnutrition
Source: Cell Rep. 2022 Apr 26;39(4):110738. doi: 10.1016/j.celrep.2022.110738 (PMC9092222; doi:10.1016/j.celrep.2022.110738)
Supplement: Table S2. Results of in vitro NADase assays for 160 TIR domains, related to Figure 1 — Activities, including major and minor products, are shown. [file mmc3.xlsx]

## Sheet: Table_S2. Assayed TIRs
Table S2. Results of in vitro NADase assays for 160 TIR domains
Organism Name	NCBI Taxonomy ID	Component of 26-member community	Gene containing TIR domain	UniProt entry	NADase Assay						Hmmer output						BPPS TIR Sequence Group
					TIR Domain ID	In vitro products	TIR domain sequence for Assay (AA)	Full length protein sequence (AA)	Nucleotide sequence†	Reference(s)	Top Pfam	Independent E-value	Bitscore	Start	End	Accuracy
Acinetobacter baumannii 1295743	1310613	No	ABTIR_ACIB9	ABTIR_ACIB9	ABTIR_ACIB9.TIR_2.2	v-cADPR-x	EYDLFISHASEDKEDFVRPLAETLQQLGVNVWYDEFTLKVGDSLRQKIDSGLRNSKYGTVVLSTDFIKKDWTNYELDGLVAREMNGHKMILPIWHKITKNDVLDYSPNLADKVALNTSVNSIEEIAHQLADVILNR	MSLEQKKGADIISKILQIQNSIGKTTSPSTLKTKLSEISRKEQENARIQSKLSDLQKKKIDIDNKLLKEKQNLIKEEILERKKLEVLTKKQQKDEIEHQKKLKREIDAIKASTQYITDVSISSYNNTIPETEPEYDLFISHASEDKEDFVRPLAETLQQLGVNVWYDEFTLKVGDSLRQKIDSGLRNSKYGTVVLSTDFIKKDWTNYELDGLVAREMNGHKMILPIWHKITKNDVLDYSPNLADKVALNTSVNSIEEIAHQLADVILNR		Essuman et al., 2018	TIR_2	3.6e-23	72.5	137	263	0.84	Group_35
Bacteroides thetaiotaomicron 7330	818	Yes	Btheta7330_RS03065		Btheta7330_RS03065.TIR_2.1	v-cADPR-x	QYDFFISHASEDKDDIVRDLAEALRNNGFEVWYDEFELKIGDSLRKKIDYGLSNANYGIVIISPSFVKKNWTEYELNGMVAREMNGHKVILPIWHKITKDEVLRFSPSLADKLALNTSIHTIDDIVENLKNL	MNSSYYQNQINRLEKDIADLQKKIADENKKEIDKNKQIDSVHRTINKNTSISTLNSKQRQIDGYQKDILNCRTKIASYQKSIATKSAELGKKRQELLKAQQSEQKKLQDDQLKFQKKLQSEIEIQKRHLETLIAQNYSTQNNKLVSTEDIPEPTKQYDFFISHASEDKDDIVRDLAEALRNNGFEVWYDEFELKIGDSLRKKIDYGLSNANYGIVIISPSFVKKNWTEYELNGMVAREMNGHKVILPIWHKITKDEVLRFSPSLADKLALNTSIHTIDDIVENLKNL	GTGGCAGTTCTGGGGGCGGTGCTAGCCAATATGATTTCTTCATCAGTCATGCTTCTGAGGACAAAGATGATATAGTACGCGATCTGGCGGAGGCCCTTCGCAATAATGGTTTCGAGGTCTGGTATGATGAGTTTGAATTAAAGATCGGGGATTCATTACGTAAAAAAATCGATTACGGATTGTCAAATGCTAATTATGGAATCGTCATTATCTCTCCCAGTTTCGTAAAAAAAAACTGGACTGAGTACGAATTAAATGGGATGGTTGCCAGAGAAATGAATGGGCATAAAGTTATCCTGCCAATATGGCATAAAATAACAAAGGATGAGGTACTGCGCTTTAGCCCGTCCCTTGCCGACAAACTGGCCTTAAATACATCTATCCACACTATAGACGACA…	This paper	TIR_2	6.5e-24	75.5	159	284	0.86	Group_35
Bacteroides xylanisolvens XB1A	657309	Yes	BXY_39700		BXY_39700.TIR_2.1	v-cADPR-x	GLCIFISHQKRDADTAKKIADYFITSGIDVYFDEYDTKIDRTRPYSVVSAIKTGIRNSTHMLCLLSQNALDSKWIPWEVGYGYDRTTVVGLTLKEISQSVLPEYLQIVPILRGTKSLNNFISNVLKRDESTLINERKLF	MALNRFYLTENSIAQRSGLCIFISHQKRDADTAKKIADYFITSGIDVYFDEYDTKIDRTRPYSVVSAIKTGIRNSTHMLCLLSQNALDSKWIPWEVGYGYDRTTVVGLTLKEISQSVLPEYLQIVPILRGTKSLNNFISNVLKRDESTLINERKLFAAYQSQHPLDSVLNWEL	GTGGCAGTTCTGGGGGCGGTGCTAGCGGGCTGTGCATTTTCATCAGCCATCAAAAACGTGATGCTGATACAGCGAAAAAGATCGCAGATTATTTCATAACGTCCGGGATAGACGTGTATTTTGATGAATATGATACTAAGATAGACAGAACCCGGCCATATTCTGTAGTTTCCGCAATTAAGACAGGAATTCGGAATTCCACACACATGCTGTGTCTTTTATCGCAGAACGCATTGGACAGTAAGTGGATTCCGTGGGAGGTCGGATACGGGTATGACCGTACAACGGTGGTGGGCCTGACGTTAAAGGAAATATCGCAATCAGTGCTGCCTGAGTACTTACAAATTGTCCCTATTCTGCGCGGTACTAAATCCTTGAACAACTTTATTAGTAATGTCT…	This paper	TIR_2	2.5e-16	51	21	145	0.83	Group_20
Brucella melitensis biotype 2 ATCC 23457	546272	No	BTPA_BRUMB	BTPA_BRUMB	BTPA_BRUMB.TIR_2.2	v-cADPR-x	QAVKKVAQEQKRLSDERTKHEAFIKQSLSSMRTTASATMEAEEEYDFFISHASEDKEAFVQDLVAALRDLGAKIFYDAYTLKVGDSLRRKIDQGLANSKFGIVVLSEHFFSKQWPARELDGLTAMEIGGQTRILPIWHKVSYDEVRRFSPSLADKVALNTSLKSVEEIAKELHSLI	MSSYSSNIDRLQREIARLKADDSREMSKEKQAQSKAHKAQQAISSAKSLSTQKSKMSELERATRDGAAIGKKRADIAKKIADKAKQLSSYQAKQFKADEQAVKKVAQEQKRLSDERTKHEAFIKQSLSSMRTTASATMEAEEEYDFFISHASEDKEAFVQDLVAALRDLGAKIFYDAYTLKVGDSLRRKIDQGLANSKFGIVVLSEHFFSKQWPARELDGLTAMEIGGQTRILPIWHKVSYDEVRRFSPSLADKVALNTSLKSVEEIAKELHSLI		Essuman et al., 2018	TIR_2	3.2e-21	66.2	146	272	0.85	Group_35
Leptolyngbya sp. PCC 7376	111781	No	K9Q5L4_9CYAN	K9Q5L4_9CYAN	K9Q5L4_9CYAN.TIR_2.5	v-cADPR-x	VALDVFVSYSRSDSDFVRQLNDALQVQGKTTWFDQENIASGTDFQAEIFQGIETCDNFLFVISPNSVNSPYCAGEVEHAAKLGKRFVTVLHQSVSSASLHPELEKVQWIDFNKNDGDFYANFSELIRTLDTDREHVR	MSNTVSPSASKSFKNAFISYGRADSLDFAKWLNDKLVDQGYDIWFDFENIPQGVDYQKQIDAGIENADNFIFVIAPHATNSPYCRKEVELAIALNKRLVPIMHVEEISRETWQGRNPNGTDEQWEAYKTEGLHSCFTNLHPELGKINWNQVSFKEGVNDYEQSFQALVDIFERQSNYVRQHTEFLDGALKWERGQKQSQLLLDEEQTLRAQHWLQTKFHGEQPPCVPTDLHCEFITESLKRLPNGMSQLFFAHANSDTETMQSLRQQMRRAGYSVWTPEADIQSGQDVQAEILRGIEGADSFIYLMSSQSLESSDCQSQLQYAQTLKKRIIPIRLESIGSDTLPANQQKFSWIDCTSDEAASKQLAIAQVLKAIKEESSFYEQHRQILVKALSWDRQKR…	GTGGCAGTTCTGGGGGCGGTGCTAGCGTTGCCCTTGATGTGTTTGTATCTTATTCCAGAAGTGACTCCGATTTTGTCAGACAGCTGAACGATGCTTTGCAGGTTCAGGGGAAGACTACCTGGTTCGATCAAGAGAATATCGCGAGTGGAACTGATTTCCAGGCGGAAATATTTCAAGGAATCGAGACATGTGATAACTTCTTGTTTGTTATTTCACCCAACAGCGTTAACAGCCCATACTGTGCAGGGGAGGTTGAACATGCGGCGAAGCTTGGCAAACGTTTTGTTACCGTCCTTCATCAAAGTGTGAGTAGTGCCTCTCTGCATCCAGAGCTTGAGAAGGTGCAGTGGATAGATTTCAACAAGAATGACGGCGACTTTTACGCAAACTTCAGCGAGT…	This paper	TIR_2	1e-29	92.6	881	1002	0.92	Group_15
Leptonema illini DSM 21528	929563	No	H2CG15_9LEPT	H2CG15_9LEPT	H2CG15_9LEPT.TIR_2.1	v-cADPR-x	MSVFISYSRTDSAFVDKLAVELVKERMNVWLDRWELKVGDSLLDRIQQAIQNADYLCIVLSKAAVESEWCRKELNAGLMRELEERHIILLPILIDDCKIPLFLREKLYADFRRSFDDGFQQLSESLAQAANSSQGRIAD	MSVFISYSRTDSAFVDKLAVELVKERMNVWLDRWELKVGDSLLDRIQQAIQNADYLCIVLSKAAVESEWCRKELNAGLMRELEERHIILLPILIDDCKIPLFLREKLYADFRRSFDDGFQQLSESLAQAANSSQGRIADLRHYTDWGLDWGKDYDDLFFMRIIAVHSYQDFPYTILAEILILCDRATTDRQDHWESNGFGWFGRETLLTFLWEATELRNVRMVIDDSFPKETTSTVFDPKRGQSIIFKLSVRKLGLDIGKVTLYDFDQLINQIKKDRERRVPQISAQDQAAIARLL	GTGGCAGTTCTGGGGGCGGTGCTAGCATGTCAGTTTTTATTAGTTATAGCAGAACTGACTCGGCGTTTGTAGACAAACTGGCTGTTGAGTTGGTTAAGGAGCGGATGAACGTTTGGTTAGACCGCTGGGAGCTGAAAGTTGGCGATTCTTTATTGGATAGAATTCAACAGGCTATCCAAAACGCTGATTATTTGTGTATCGTGCTTAGTAAGGCTGCTGTTGAGAGTGAATGGTGCAGAAAAGAGTTAAACGCCGGTCTTATGCGCGAACTTGAGGAGCGTCACATAATTCTGTTGCCAATCTTGATAGACGACTGCAAGATTCCCCTTTTTTTGAGAGAAAAGCTGTATGCCGACTTCCGGCGGTCGTTCGACGACGGCTTCCAACAATTATCTGAGT…	This paper	TIR_2	1.1e-33	107.1	3	123	0.9	Group_15
Microbiome-derived	NaN	No	META7C049C36_42220		META7C049C36_42220.TIR_2.1	v-cADPR-x	EVYDVFISHASEDKEEVVRPLANALRKAGLKVWYDEFELQIGDSLRRKIDQGLAKSRFGIVVISPNFIRKGWTNYELDGLITRAVTGDQILLPIWHHISKKEVIEFSPSLADKLARNTATDTVEDIASEISQMILGA	MPLKFQQWDLGQRRSGELVEVQIKGNAANVRLMDSANLQKFRRGQQHRYYGGLVKQSPWRVKIPRSGHWFITVDLGGLKGRVSASVSVLPGAIPQARDLPLSSAPSLLHQVDDDFADDEVYDVFISHASEDKEEVVRPLANALRKAGLKVWYDEFELQIGDSLRRKIDQGLAKSRFGIVVISPNFIRKGWTNYELDGLITRAVTGDQILLPIWHHISKKEVIEFSPSLADKLARNTATDTVEDIASEISQMILGA	GTGGCAGTTCTGGGGGCGGTGCTAGCGAAGTGTATGATGTGTTTATTAGCCATGCGAGCGAAGATAAAGAAGAAGTGGTGCGTCCGCTGGCGAACGCGCTGCGTAAAGCGGGCCTGAAAGTGTGGTATGATGAATTTGAACTGCAGATTGGCGATAGCCTGCGTCGTAAAATTGATCAGGGCCTGGCGAAAAGCCGTTTTGGCATTGTGGTGATTAGCCCGAACTTTATTCGTAAAGGCTGGACCAACTATGAACTGGATGGCCTGATTACCCGTGCGGTGACCGGCGATCAGATTCTGCTGCCGATTTGGCATCATATTAGCAAAAAAGAAGTGATTGAATTTAGCCCGAGCCTGGCGGATAAACTGGCGCGTAACACCGCGACCGATACCGTGGAAG…	This paper	TIR_2	2.6e-24	77.1	123	250	0.88	Group_01
Roseburia intestinalis L1-82	536231	Yes	ROSINTL182_07906		ROSINTL182_07906.TIR_2.1	v-cADPR-x	FDAFISHSSKDKEKIVLELVQKLEKNNIDVWLDANEILAGDTILDAVEKGVATALCTILIITPAFFESFWTPVEIGLAIGQNNNHKLIPVLCNVSVEDIAQRFPMLLSLKYIKLDPDNIDLCVDELCSNIIQIKKKYEK	MFDAFISHSSKDKEKIVLELVQKLEKNNIDVWLDANEILAGDTILDAVEKGVATALCTILIITPAFFESFWTPVEIGLAIGQNNNHKLIPVLCNVSVEDIAQRFPMLLSLKYIKLDPDNIDLCVDELCSNIIQIKKKYEKDFPEISFHKAVKKFHSCDTPTANTISILLSEYEQIVEINVRTAVLHASQIAITIINDLFMRLPIKGNSVDTTIGKLDLIKVSSIGLTENVYEHLKLLSTPALDTNMSLLTNDLDRRKLAEMSMTAILEWYSKYLLHNKIIPQDRFEIVWPDDLSYEDFITMYEIDCLVLREDLIAPPSITYAWYQYNNYTHIAVRSTETNRIVGYFTVLPVTDQLYEDIQSGYFKDNDLNTDNLRKYDVPDFYKLYIACVCIHPDYQNT…	GTGGCAGTTCTGGGGGCGGTGCTAGCTTTGATGCGTTCATTTCGCACTCGTCCAAGGACAAGGAAAAAATAGTGTTGGAATTGGTCCAGAAGTTAGAAAAAAACAATATTGACGTATGGTTAGATGCTAACGAAATTCTGGCGGGCGATACGATTTTAGACGCTGTTGAAAAGGGTGTAGCTACTGCATTATGCACCATTTTAATTATCACTCCTGCTTTTTTTGAATCATTTTGGACACCAGTCGAGATTGGATTAGCTATAGGACAAAATAACAATCATAAATTGATTCCTGTATTATGCAACGTGAGTGTAGAAGATATAGCCCAAAGATTCCCAATGCTGCTGAGCCTGAAGTATATTAAACTTGATCCTGACAACATAGACCTGTGCGTAGATG…	This paper	TIR_2	1.3e-22	71.4	4	128	0.84	Group_01
Scytonema sp. NIES-4073	2005464	No	A0A1Z4Q8W8_9CYAN	A0A1Z4Q8W8_9CYAN	A0A1Z4Q8W8_9CYAN.TIR_2.1	v-cADPR-x	EEFDVFLAHNSADKPEVRAIANQLKGRGIKIWLDEEQIPPGRSFQDEIQKAIPLVKSAAIFIGLKGLGKWQTMEVESLTSMCVEKDIPLIPVLLPGVTQLPEKLVFLKNYTRVEFSKSIDDVQALKKLEWGITGSQSSA	MSEILNTQQQPESEEFDVFLAHNSADKPEVRAIANQLKGRGIKIWLDEEQIPPGRSFQDEIQKAIPLVKSAAIFIGLKGLGKWQTMEVESLTSMCVEKDIPLIPVLLPGVTQLPEKLVFLKNYTRVEFSKSIDDVQALKKLEWGITGSQSSAQQKPTKLWFNGDRLQQFQKALLSAFPTTAKLKQMVRFRLDENLEAISTGNLSETISNLIEWAEAKGKLEELLIAARKENPGNPVLRKFDEQIRNS	GTGGCAGTTCTGGGGGCGGTGCTAGCGAGGAGTTCGACGTATTCTTGGCCCATAACTCCGCCGACAAACCGGAAGTGAGAGCCATCGCAAATCAGTTGAAAGGAAGAGGTATCAAAATCTGGCTTGATGAGGAACAGATTCCCCCTGGACGGAGCTTTCAAGACGAGATTCAGAAGGCTATTCCTCTTGTGAAATCGGCGGCGATCTTTATAGGGTTAAAAGGTTTGGGTAAGTGGCAAACCATGGAGGTAGAATCTTTGACCTCAATGTGCGTCGAGAAAGATATCCCCCTGATTCCTGTACTTTTACCTGGGGTCACGCAGCTTCCCGAAAAACTTGTTTTCCTGAAAAACTACACGAGAGTGGAATTCTCAAAATCTATTGACGACGTTCAGGCGT…	This paper	TIR_2	2.9e-19	60.4	18	142	0.89	Group_34
Thioflavicoccus mobilis 8321	765912	No	L0H1R6_9GAMM	L0H1R6_9GAMM	L0H1R6_9GAMM.TIR_2.1	v-cADPR-x	GYDLFLSYNRRDRAIVDPLAGALCERGLKVFKDDWFLRPGEPWPLALEKSLMASRAVAVAVGRNGLGPWQQREAAAALDLQARRPPDDGLPVIPVLLDQDSARQAGLAFLLQNTWVEHWDPRAADLIVGAVQGKAPAEL	MPGYDLFLSYNRRDRAIVDPLAGALCERGLKVFKDDWFLRPGEPWPLALEKSLMASRAVAVAVGRNGLGPWQQREAAAALDLQARRPPDDGLPVIPVLLDQDSARQAGLAFLLQNTWVEHWDPRAADLIVGAVQGKAPAELYDTRDADPRTRVCPYRGLGVFREEDAGFYVGRESDLERLGDAIERHPVVAVVGASGSGKSSLVRAGLIPRLRRASGTRVYQVADMMPGRGPFLALARALLPLREPERVLSWSKGGIDDECERLSAKLDQNGAEHLTHVVGQILAEEPGTTQLLLLVDQWEELYTYRPSEAAALRRHGERVRRFIGMLLEAARLCPLQVVLTLRADYWGEVLNDEPLAAALCDPALVHLRALDRAALERVIRHPAERVGLQVPDALAEV…	GTGGCAGTTCTGGGGGCGGTGCTAGCGGATATGATCTGTTTTTAAGTTACAACCGGAGAGATAGAGCCATTGTAGACCCTCTGGCCGGCGCATTGTGTGAACGTGGACTTAAGGTATTTAAGGATGACTGGTTTCTTCGCCCTGGTGAACCATGGCCCCTTGCCTTGGAGAAGAGTCTGATGGCTTCACGCGCCGTGGCAGTTGCCGTAGGTCGTAATGGCTTGGGCCCGTGGCAACAGCGCGAGGCAGCTGCGGCGTTGGACTTGCAGGCACGGAGACCACCGGATGACGGATTACCCGTGATTCCCGTTTTACTTGATCAAGACTCGGCTAGACAGGCCGGATTAGCGTTCCTTCTTCAGAATACCTGGGTAGAACATTGGGATCCAAGAGCGGCGG…	This paper	TIR_2	7.8e-18	55.9	6	128	0.83	Group_14
Aquimarina amphilecti	1038014	No	A0A1H7VGH3_9FLAO	A0A1H7VGH3_9FLAO	A0A1H7VGH3_9FLAO.TIR_2.1	v-cADPR-y	KNRSYEYDVALSFAGENRAYVERVANSLKTKGVKVFYDLFEEANLWGKNLYEYLSEIYQNKARYTVLFVSSFYNKKLWTNHERVSMQARAFQESREYILPARFDDTEIPGILKTIGYINLENRTPEELAVLIENKLKKDQTFF	MKNRSYEYDVALSFAGENRAYVERVANSLKTKGVKVFYDLFEEANLWGKNLYEYLSEIYQNKARYTVLFVSSFYNKKLWTNHERVSMQARAFQESREYILPARFDDTEIPGILKTIGYINLENRTPEELAVLIENKLKKDQTFFKNRWSKLSTMISPKPFIFTIKVVDEKSQLVKHAKVVLVANNSTYLEGYTDENGLAHFVIRTRKLYTVLIAHSEYPAVVFKSMNPKEDIEVTIEKTNNSGSVIINKSGQIPGISGKIEPVLKSDKNLSVYADNIAIEGGKDQPYDFELNKSIVLEDNKGNIVHLTFRFYQARIALIDFYRGRSM	GTGGCAGTTCTGGGGGCGGTGCTAGCAAAAACAGATCCTATGAGTATGACGTCGCGCTTTCATTCGCTGGGGAAAACCGTGCCTATGTTGAGCGCGTGGCTAACAGTCTGAAAACCAAGGGAGTCAAGGTGTTCTATGATTTATTTGAAGAAGCTAACCTTTGGGGAAAGAACTTATACGAGTACTTATCGGAAATCTACCAAAACAAAGCACGGTATACGGTTTTGTTTGTGTCGTCCTTCTACAATAAGAAATTGTGGACGAACCACGAACGTGTTTCCATGCAGGCCAGAGCTTTTCAAGAGTCCCGTGAATATATCTTGCCTGCCCGGTTTGATGACACCGAAATCCCAGGGATCTTGAAGACCATAGGGTATATCAACCTTGAGAACCGCACTC…	This paper	TIR_2	1.6e-18	58	10	133	0.84	Group_08
Dorea formicigenerans ATCC 27755	411461	Yes	DORFOR_RS09155		DORFOR_RS09155.TIR_2.1	v-cADPR-y	YYDVVLSFAGEDREYVEECADILTALGIKVFYDSYEQDVLWGKDLYTFLADIYSNKARYAIVFISQHYVKKCWTKHEFKFINERMFNSETEYLLPVFLDDTKLCGIPETQGYLTNKTPYEVAVMFAKKINKDIDVELMK	MKYYYDVVLSFAGEDREYVEECADILTALGIKVFYDSYEQDVLWGKDLYTFLADIYSNKARYAIVFISQHYVKKCWTKHEFKFINERMFNSETEYLLPVFLDDTKLCGIPETQGYLTNKTPYEVAVMFAKKINKDIDVELMKSELQQSLPTYEITVRGRNVRFYSAVEEFDAEYPLSFLMELYKLDMMYDLFILPELVPN	GTGGCAGTTCTGGGGGCGGTGCTAGCTACTACGATGTCGTCCTGTCTTTCGCCGGAGAAGACCGGGAATATGTAGAAGAATGTGCGGACATCTTAACCGCGTTGGGCATTAAAGTCTTTTATGATAGCTACGAGCAAGACGTTTTATGGGGCAAGGACCTGTATACGTTCCTGGCAGACATATACTCTAATAAAGCCCGTTATGCTATCGTTTTCATATCTCAACATTATGTCAAGAAATGCTGGACCAAGCACGAGTTCAAGTTCATAAACGAAAGAATGTTCAACTCGGAAACTGAATACTTGTTACCAGTTTTCCTGGATGATACTAAATTATGTGGGATTCCAGAAACTCAAGGCTACCTGACTAACAAAACGCCATACGAGGTGGCCGTGATGT…	This paper	TIR_2	3.2e-18	57.4	7	135	0.85	Group_08
Providencia rustigianii DSM 4541	500637	No	PROVRUST_05034		PROVRUST_05034.TIR_2.1	v-cADPR-y	NIFVSYTTRDDNVNKKLLERVSEIVSLYGHCYIDLLHNTKKDKQQHVEFMLSQSNLLILIASSSVFTSKWVQWELDEAKRCYIPIIMVEAKSDMNNILKNLKSILATNAYLLSNHRSEKFKNSSENTMSLLGGNV	MNIFVSYTTRDDNVNKKLLERVSEIVSLYGHCYIDLLHNTKKDKQQHVEFMLSQSNLLILIASSSVFTSKWVQWELDEAKRCYIPIIMVEAKSDMNNILKNLKSILATNAYLLSNHRSEKFKNSSENTMSLLGGNV	GTGGCAGTTCTGGGGGCGGTGCTAGCAACATTTTTGTCTCATACACTACCCGTGACGATAACGTTAATAAAAAGTTGTTGGAGCGTGTGTCTGAGATAGTGAGCTTGTACGGACATTGTTATATTGACCTTTTGCATAACACCAAAAAAGATAAACAACAACACGTCGAGTTCATGCTGAGTCAATCCAACCTTCTGATCCTGATCGCAAGCTCATCCGTCTTCACATCAAAGTGGGTACAGTGGGAATTGGATGAGGCAAAGAGATGTTATATCCCAATTATCATGGTGGAGGCTAAGTCAGACATGAACAATATACTTAAAAATCTGAAAAGCATACTGGCAACCAATGCTTACTTGCTGTCCAATCACCGGTCAGAGAAGTTTAAAAATAGTTCGG…	This paper	TIR_2	4.5e-10	30.9	3	123	0.76	Group_01
Pseudomonas syringae pv. Tomato	323	No	ALO36_05009	A0A0Q0EVT3_PSEUB	ALO36_05009.TIR 2.1	v-cADPR-y	MHANPLSSFNRAQHGNLTNVEASQVKSAGTSSTTNIDSKNIEEHVADRLSDLGRPDGGWFFEKSLGTLKNLNLEQLAGIHDVLKLTDGVKNIVSFGAREGGFELAMQFRHDLYRSQHPDENSPHDAATHYLDAISLQSNKFTKLEKLQHVDVFKMQNPFWDVGYKNGIAHAKKMAFFITPEWLGSDFCKQEFQWLSETKNKDIKSAFVIFKDVDLKSKNMTSIFNFADFHKSRVMMASTPPESGLNNVKIENSVDLNFKRLLTDRESWELNNFLGD	MHANPLSSFNRAQHGNLTNVEASQVKSAGTSSTTNIDSKNIEEHVADRLSDLGRPDGGWFFEKSLGTLKNLNLEQLAGIHDVLKLTDGVKNIVSFGAREGGFELAMQFRHDLYRSQHPDENSPHDAATHYLDAISLQSNKFTKLEKLQHVDVFKMQNPFWDVGYKNGIAHAKKMAFFITPEWLGSDFCKQEFQWLSETKNKDIKSAFVIFKDVDLKSKNMTSIFNFADFHKSRVMMASTPPESGLNNVKIENSVDLNFKRLLTDRESWELNNFLGD	GTGGCAGTTCTGGGGGCGGTGCTAGCATGCACGCAAATCCTTTAAGCTCTTTCAACAGAGCTCAACATGGCAATCTGACTAATGTAGAGGCCAGCCAAGTTAAATCGGCAGGAACCTCTTCCACCACTAATATAGACAGTAAAAACATTGAAGAACATGTTGCAGACAGACTCAGTGATTTAGGCAGACCTGATGGTGGATGGTTTTTCGAGAAGTCACTTGGCACCTTGAAAAATTTAAATCTTGAGCAGTTAGCCGGAATCCATGATGTACTAAAATTAACAGATGGCGTAAAGAACATTGTCTCTTTTGGAGCTCGGGAAGGAGGCTTCGAGTTGGCAATGCAGTTTCGTCATGATTTATACAGATCTCAACATCCGGATGAAAACTCGCCGCACG…	Eastman et al., 2021; This paper	TIR_2	0.00021	15.3	150	238	0.75
Bacteroides ovatus ATCC 8483	411476	Yes	Bovatus_RS22005		Bovatus_RS22005.TIR_2.1	cADPR	MKYKYDVFISYSRRDYVDESYNVIPGNAIAEIQNVFDENGITYWFDKDGIYSGQEFIEIITGAIAESKILIFISSKHSNESMWTAGEIFEALDGEKAIIPVKIDNSQYNKKFKLLIRPLDYIDYLENPKNALKDLLRAI	MKYKYDVFISYSRRDYVDESYNVIPGNAIAEIQNVFDENGITYWFDKDGIYSGQEFIEIITGAIAESKILIFISSKHSNESMWTAGEIFEALDGEKAIIPVKIDNSQYNKKFKLLIRPLDYIDYLENPKNALKDLLRAINKVKEDIAQKQREEEKLREEREAEAKKEKIKKEISVLAKDCQRLTLQQIDVVNQIFEKQIYIGNTTKICPICDKEVSISSNFCNRCGWTFPILYCIDENNTYPLDEEQLSIARTNWCSIIKNSLEPEKQPLKSSPLQATEEHKSMTDNKYALQNAMDEIETLRKYLLDERTKVKEIQEEYENLLKVQKNIELKQEVPSAREIGNIILDKFSTTNSKKYQSFKNKNDVFNFVRSFCKARFLTLNPSCYVADIQYTDLKDAL…	GTGGCAGTTCTGGGGGCGGTGCTAGCATGAAGTATAAATATGATGTTTTCATATCTTACAGTCGTAGAGACTACGTGGACGAATCATATAATGTAATTCCGGGAAACGCTATTGCTGAAATCCAGAATGTTTTTGACGAGAACGGAATCACATATTGGTTTGACAAAGACGGCATATATTCGGGACAAGAGTTTATAGAGATTATCACTGGCGCGATTGCAGAGTCAAAGATACTGATATTCATTTCATCCAAGCACAGTAATGAAAGCATGTGGACCGCCGGTGAGATATTTGAGGCGCTGGACGGTGAAAAAGCTATCATTCCTGTCAAGATAGATAATTCCCAATATAACAAAAAGTTTAAGCTGCTTATCAGACCTTTGGACTACATAGATTATT…	This paper	TIR_2	4.7e-17	53.3	7	137	0.82	Group_01
Bacteroides thetaiotaomicron 3731	818	Yes	AMN69_RS28245		AMN69_RS28245.TIR_2.1	cADPR	KYFAFISYSRKDLGVAKQIKNNIESITGKKCWMDMEGIESGEQFVDVIVSAIDNSKYVIFLLSDNSMASKYAQKEITYADKVGKKLIPLNIDRCTPKGWFLFNFGEVDVIDVNVHEQLEKFYSNIKSWSSNQNLEKSFP	MEENKYFAFISYSRKDLGVAKQIKNNIESITGKKCWMDMEGIESGEQFVDVIVSAIDNSKYVIFLLSDNSMASKYAQKEITYADKVGKKLIPLNIDRCTPKGWFLFNFGEVDVIDVNVHEQLEKFYSNIKSWSSNQNLEKSFPSLFLDESGQKKVLYLMFLIDSSGSMYGERMEALNASLASVFENFSIINPDIDIKINILQFSSGCQWMYAEPINIEFFRWKLIDARGLTDLGYACHELDNVMSKKILFSLDNCPAGIIPPVLFLITDGEPTDEYLPHMAKLWNNHFFKKSNKFAIGLGGDFSIDALKLFTKNQKQVFTISDEALNEFKALVTRLLTMSLYAGSMASLNEE	GTGGCAGTTCTGGGGGCGGTGCTAGCAAATATTTCGCTTTTATTAGTTATAGCCGGAAGGATCTGGGCGTTGCAAAACAGATAAAGAATAACATTGAATCCATCACCGGCAAGAAATGCTGGATGGATATGGAGGGGATCGAATCAGGAGAACAATTTGTGGACGTCATCGTGAGTGCTATAGACAATTCGAAGTATGTCATATTCCTGTTATCTGACAACTCAATGGCTTCCAAGTATGCTCAGAAAGAAATAACCTACGCTGATAAGGTCGGTAAAAAATTGATACCACTGAATATCGATCGCTGTACACCTAAAGGGTGGTTCTTATTCAACTTCGGCGAAGTAGATGTGATTGACGTTAACGTCCACGAACAGTTGGAAAAATTCTACTCCAACA…	This paper	TIR_2	7.3e-21	65.6	8	128	0.87	Group_15
Candidatus Entotheonella factor	1429438	No	W4LUD5_9BACT	W4LUD5_9BACT	W4LUD5_9BACT.TIR_2.1	cADPR	SRYHFFIAYASPDWRQARKLYFHLQEELRDEPDKVFFDRHQIQPGDTWPVRLSEALASSRAVVVLISSHTRAAFYEQEEIARAIQRARQQPGRHTIIPVLLETLPEGLPYGMSSLQVLDATRPSGLERVAVELVDWLAQ	MRVSRYHFFIAYASPDWRQARKLYFHLQEELRDEPDKVFFDRHQIQPGDTWPVRLSEALASSRAVVVLISSHTRAAFYEQEEIARAIQRARQQPGRHTIIPVLLETLPEGLPYGMSSLQVLDATRPSGLERVAVELVDWLAQQDAPEEKLSHHSLSRANYQALGAASRLDRYPHWSRVLEENQRPGHVLFLLHGPRHQNVGLFVERIQRFLSREVETPHRVYRVPFSWEGITARCGADWLRHLRWTLGGSGQASRLLQEAAREQAVFIILGLRPLDPHQFDEVQLTGLQELLEHELPSLLGEARPAHDVQVLLALDYDRESDPIPPLIRQIDAWGRRAEQAGGLRYRPLRPVKMPTWEEVHDYIADHHSHTQDGTIDALKAEYQRLTSGRQFSYQELAD…	GTGGCAGTTCTGGGGGCGGTGCTAGCTCCAGATACCATTTCTTTATTGCATATGCGTCTCCTGATTGGCGTCAGGCCAGAAAGTTGTATTTTCATCTTCAAGAGGAGTTGCGTGATGAACCAGATAAAGTGTTTTTCGATCGGCACCAGATCCAGCCTGGTGACACCTGGCCTGTACGTCTTAGCGAGGCCCTTGCGAGCAGCAGAGCGGTGGTTGTCTTAATAAGCAGCCATACTCGGGCTGCCTTCTATGAGCAAGAGGAGATAGCTAGAGCCATTCAGCGGGCGCGGCAACAACCAGGCCGCCACACAATAATCCCAGTTTTATTGGAAACTCTTCCGGAAGGCTTACCGTACGGGATGAGTAGCCTGCAAGTATTGGACGCGACCCGCCCGTCAG…	This paper	TIR_2	1.4e-19	61.6	8	137	0.81	Group_01
Actinoplanes sp. ATCC 31044	134676	No	APTIR_ACTS5	APTIR_ACTS5	APTIR_ACTS5.DUF1863.1	cADPR	RYDAFISYSHAADGALAPAVQRGLQRLARRWHRPRALEVFRDQTGLAVSHALWSSIKVALDQSEFFVLLASPEAAASPWVNQEIEHWLSRHSVDRLLPVVTSGEWVWDADAGDVDLERSTAVPPALRGVFGEEPRHLDLRWARAEHELDLRHGRFRDAIAELAAGMHGMSKEDLDGEDV	MRYDAFISYSHAADGALAPAVQRGLQRLARRWHRPRALEVFRDQTGLAVSHALWSSIKVALDQSEFFVLLASPEAAASPWVNQEIEHWLSRHSVDRLLPVVTSGEWVWDADAGDVDLERSTAVPPALRGVFGEEPRHLDLRWARAEHELDLRHGRFRDAIAELAAGMHGMSKEDLDGEDVIRHRQMLRMRRGALAVVCALLLLVAGTAVAWRNARGEVTATNVALQRQRAATAAEQHRTEEAADQARSQQQIVEAEQQRAQKAAEEARGQQAVAEAEQQRALRAAGEARRQEGIAAAEQRRAQKAAAEARRQRGVADAEKAKANRAAAEAERQRKIAADEQRKAHEAAAEAERQREEAVKQQRIAIGRRLLGQAGEARDRDPRTAIQLGIAARHIYPGP…		Essuman et al., 2018	DUF1863	1.9e-11	34.4	3	197	0.85	Group_25
Bacteroides thetaiotaomicron 3731	818	Yes	AMN69_RS06490		AMN69_RS06490.TIR_2.1	cADPR	DHEVFISYSSANIQTAQAICHALESNRIKCWMAPRDIRPGAEYGDIIEEAIVTCKVFLIVFSETSQISRWVRSELNIGFSSNKPIIPFRIDPTDLKGSMKLMLNDKHWLNAYPNPEEKFSELAAVILDLLQHPAVDTIS	MDHEVFISYSSANIQTAQAICHALESNRIKCWMAPRDIRPGAEYGDIIEEAIVTCKVFLIVFSETSQISRWVRSELNIGFSSNKPIIPFRIDPTDLKGSMKLMLNDKHWLNAYPNPEEKFSELAAVILDLLQHPAVDTISPPGFQPASNVASADGSNAGAQGLFGKLLNQLFVKRRVKVTSDHAAEIFLNGERKGKLDAYETGNYSVSEDFYQLEVYSCEYGKKVKCEYSGSFSNSSTVIISVDMATAEKQYLMKAKNITSGQINDLGIIFLDEGKFEDAQECFLKAASMGEAAAAYNLGMMYHFGKGVEIDYDVAREYYEEAVKSDYPLALNNLGSIYYNGHGVRKDIAKSFPYFCRAAERGVESAQFTVATMLFYGQGVAVDKAKAKKWFQKAAAQG…	GTGGCAGTTCTGGGGGCGGTGCTAGCGATCATGAGGTATTTATTAGTTATTCTTCTGCTAATATTCAGACAGCGCAGGCAATATGCCATGCTCTGGAGTCGAACCGGATCAAATGCTGGATGGCACCTCGCGACATTCGTCCAGGCGCAGAATATGGTGATATAATCGAGGAGGCGATCGTTACTTGTAAAGTGTTTTTGATAGTCTTCAGCGAAACATCTCAGATATCGAGATGGGTGCGTAGTGAGCTTAACATCGGGTTTTCTTCTAACAAGCCAATCATACCCTTCCGTATAGATCCGACCGACTTGAAAGGTAGCATGAAATTGATGTTGAACGATAAACACTGGCTTAATGCATATCCTAACCCTGAGGAAAAGTTCTCAGAATTGGCTGCTG…	This paper	TIR_2	1.6e-22	71	5	124	0.87	Group_01
Bacteroides thetaiotaomicron 7330	818	Yes	Btheta7330_RS23835		Btheta7330_RS23835.TIR_2.1	cADPR	DHEVFISYSSANIQTAQAICHALESNRIKCWMAPRDIRPGAEYGDIIEEAIVTCKVFLIVFSETSQISRWVRSELNIGFSSNKPIIPFRIDPTDLKGSMKLMLNDKHWLNAYPNPEEKFSELAAVILDLLQHPAVDTIS	MDHEVFISYSSANIQTAQAICHALESNRIKCWMAPRDIRPGAEYGDIIEEAIVTCKVFLIVFSETSQISRWVRSELNIGFSSNKPIIPFRIDPTDLKGSMKLMLNDKHWLNAYPNPEEKFSELAAVILDLLQHPAVDTISPPGFQPASNVASADGSNAGAQGLFGKLLNQLFVKRRVKVTSDHAAEIFLNGERKGKLDAYETGNYSVSEDFYQLEVYSCEYGKKVKCEYSGSFSNSSTVIISVDMATAEKQYLMKAKNITSGQINDLGIIFLDEGKFEDAQECFLKAASMGEAAAAYNLGMMYHFGKGVEIDYDVAREYYEEAVKSDYPLALNNLGSIYYNGHGVRKDIAKSFPYFCRAAERGVESAQFTVATMLFYGQGVAVDKAKAKKWFQKAAAQG…	GTGGCAGTTCTGGGGGCGGTGCTAGCGATCATGAAGTCTTCATTTCATACAGCAGCGCTAACATTCAAACCGCCCAAGCTATTTGCCATGCTTTGGAATCAAACCGCATAAAATGCTGGATGGCGCCTCGCGACATCCGCCCCGGTGCGGAATATGGCGACATTATAGAGGAGGCCATAGTCACTTGCAAGGTCTTTTTGATTGTTTTCTCAGAGACCAGCCAAATTTCCCGCTGGGTCCGCTCGGAATTAAACATAGGATTCTCATCGAACAAACCCATAATCCCATTCAGAATAGATCCAACCGACTTAAAAGGCTCCATGAAATTGATGTTAAATGACAAGCACTGGTTAAACGCGTACCCTAACCCGGAGGAAAAGTTTAGTGAACTGGCTGCGG…	This paper	TIR_2	1.6e-22	71	5	124	0.87	Group_01
Clostridium bolteae ATCC BAA-613	411902	Yes	CLOBOL_01188		CLOBOL_01188.TIR_2.2	ADPR	EYDVFVSHAYEDKESFVDEFVEALRNQELKVWYDMDKLKWGDSMREKIDRGLAKSRYGVVILSPNYIAEHKYWTKAELNGLFQVETVNGKTILPIWHNLTKKQVVEYSPIIADRKAMTTALMTPEEIAAELKELFTAED	MSSEQYQRTVNSLDKEIADLEKKKAAKDREVANLQGKINTLKKSINSHTSASTLNSKMRQIAIHESDQAKKSQDSADLGKKIAEKRKKRAEAYLRLQKEQQNEQKKQDKVNQQIQASYEARIKELQQQLLQPVVTTTTTPIAADEEYDVFVSHAYEDKESFVDEFVEALRNQELKVWYDMDKLKWGDSMREKIDRGLAKSRYGVVILSPNYIAEHKYWTKAELNGLFQVETVNGKTILPIWHNLTKKQVVEYSPIIADRKAMTTALMTPEEIAAELKELFTAEDTEDENNG	GTGGCAGTTCTGGGGGCGGTGCTAGCGAGTACGACGTTTTTGTTAGCCATGCGTACGAGGATAAAGAGAGCTTTGTAGATGAGTTCGTTGAGGCACTGAGAAACCAAGAGTTGAAGGTATGGTATGACATGGATAAACTGAAGTGGGGGGACTCTATGCGTGAAAAAATCGACAGAGGCCTGGCAAAAAGCAGATACGGGGTGGTCATCTTATCTCCGAACTATATCGCGGAACATAAGTACTGGACGAAGGCCGAGTTGAATGGATTGTTTCAAGTTGAAACTGTGAATGGAAAGACAATCTTGCCGATTTGGCACAATTTAACGAAGAAGCAGGTAGTAGAGTACAGCCCTATAATTGCTGACCGGAAGGCAATGACCACGGCATTGATGACGCCAG…	This paper	TIR_2	9.2e-20	62.4	149	279	0.87	Group_35
Comamonas aquatica DA1877	1457173	No	A0A014MFU4_9BURK	A0A014MFU4_9BURK	A0A014MFU4_9BURK.TIR_2.1	ADPR	DLRDIFLCHAWDDRQGAAKELHDQLESRGVSVWFSEKDVALGTSLLREIDKGLAKSRVGIVLVTPSLLSRVRGEGIAEKELSALLARDLLVPIVHDTTYEALRDVSPLLGSRSGLSTKDASMAAVAAKLAELVAV	MRRSIESRAALPDLRDIFLCHAWDDRQGAAKELHDQLESRGVSVWFSEKDVALGTSLLREIDKGLAKSRVGIVLVTPSLLSRVRGEGIAEKELSALLARDLLVPIVHDTTYEALRDVSPLLGSRSGLSTKDASMAAVAAKLAELVAV	GTGGCAGTTCTGGGGGCGGTGCTAGCGATTTGAGAGATATTTTCTTGTGCCATGCCTGGGACGATCGTCAAGGGGCAGCCAAGGAGTTGCACGACCAACTGGAGTCCCGGGGGGTCTCGGTCTGGTTTAGTGAGAAAGACGTTGCGTTGGGGACTTCGTTATTGCGTGAAATAGACAAAGGTCTGGCTAAAAGTCGCGTAGGGATCGTTCTGGTAACACCTAGTTTACTGAGTAGAGTCCGCGGCGAAGGTATAGCAGAGAAAGAACTTAGTGCGCTGTTAGCTCGCGACCTGTTGGTGCCGATAGTCCATGACACCACCTACGAGGCGTTGCGGGATGTTAGCCCATTGCTTGGCAGTCGGAGTGGGCTTAGTACAAAGGATGCCTCTATGGCAGCGG…	This paper	TIR_2	1.4e-18	58.2	17	145	0.79	Group_31
Coprococcus eutactus ATCC 27759	411474	Yes	COPEUT_02740		COPEUT_02740.TIR_2.1	ADPR	KKDVFISYSSKDFDKVNSVKNILEINGISCWMAPQCIPPGSSYAKEIPMAIKNCKVFLLMLTSKSQESQWVPKEVSLALSETKCVIPFVIEDCILTDMFNFFLTDVQRYYAFELQSDSLRELIERIKFECNKESETVSS	MKKDVFISYSSKDFDKVNSVKNILEINGISCWMAPQCIPPGSSYAKEIPMAIKNCKVFLLMLTSKSQESQWVPKEVSLALSETKCVIPFVIEDCILTDMFNFFLTDVQRYYAFELQSDSLRELIERIKFECNKESETVSSFSIDKISDIETWLISKERNALNREFSIFLTKLKKMYKDNPNAEMIETWVDKYAVEQYTIRTVMESLDKCSIYLTGVAETKIQLAVIYIHSGVKKYIKDARNLLNSAIKTYLNQSVYDDVAFKRIVYSKWLIAVTYKQERNFGYANELCEDLIDCINDENQIFEVPYTDSLLLPQRELIVINKEEIMSDFLLIHMDDISMNPKELFYTQRRLLELYILNNDFEKAKGILPELLSSFDRCKSFVDEIYHVGLYQNLFEYYS…	GTGGCAGTTCTGGGGGCGGTGCTAGCAAAAAGGATGTCTTCATAAGCTACTCTTCAAAGGATTTCGATAAGGTAAATAGCGTCAAGAACATATTGGAGATCAACGGAATTTCGTGCTGGATGGCTCCACAGTGTATACCACCTGGCTCATCATACGCAAAGGAGATCCCTATGGCCATAAAAAACTGCAAAGTCTTTCTTCTGATGTTAACGTCCAAATCGCAAGAGAGCCAATGGGTACCTAAGGAAGTCTCTCTGGCGTTGAGTGAAACCAAATGCGTTATTCCATTTGTTATAGAAGATTGCATTTTGACAGACATGTTTAATTTTTTCCTTACCGATGTGCAACGCTATTATGCCTTCGAGCTTCAGTCTGACTCTTTACGGGAGTTAATAGAAC…	This paper	TIR_2	5.4e-22	69.6	5	125	0.83	Group_17
Enterococcus faecalis ATCC 700802	1350	No	TCPF_ENTFA	TCPF_ENTFA	TCPF_ENTFA.TIR_2.1	ADPR	MSNGKKIFISHSSKDQEYVDAFIQLLKKFGFRTQDIFYSSTIETGVQPGELIFDTIKRELTNQPVMLYFLSDHYYQSIPCLNEMGASWMLSDKHYPIALNNFSMKDMKGVISSERLAIAFNDKTSTNEINCLLKKLSHDTDVQAEPDFELNVEKNIQPFQNKLTQLIRQASYL	MSNGKKIFISHSSKDQEYVDAFIQLLKKFGFRTQDIFYSSTIETGVQPGELIFDTIKRELTNQPVMLYFLSDHYYQSIPCLNEMGASWMLSDKHYPIALNNFSMKDMKGVISSERLAIAFNDKTSTNEINCLLKKLSHDTDVQAEPDFELNVEKNIQPFQNKLTQLIRQASYLKPDEKGYFETILSTHRPVYGTAKGVYDCFKLPSLIEPKSLGLDTLSEDESHWLFFFLTWGTFQEGEKVRFKLKKDKAYNNREFSDIGKCKNIYVSYLEKVE		Essuman et al., 2018	TIR_2	3.4e-12	37.1	7	136	0.74	Group_12
Escherichia coli	562	No	G8Z3N0_ECOLX	G8Z3N0_ECOLX	G8Z3N0_ECOLX.TIR_2.2	ADPR	HYDFFISHAKEDKDTFVRPLVDELNRLGVIIWYDEQTLEVGDSLRRNIDLGLRKANYGIVILSHNFLNKKWTQYELDSLINRAVYDDNKIILPIWHNINAQEVSKYSHYLADKMALQTSLYSVKEIARELAEIAYRRR	MIAYENIEFFICLVNVLGNNMYNILFFIFLSIAIPFLLFLAWKQHLKTKEIRSYLLKEGYNIIFNGEGNSYLAFNISNATFRAGNLTSNDYFQASISYIHDYRWEWKEVEAKKINNIFIIYISNIDFPSQKLFYRNNKSLAEIDWAKLQAIFHQPYEIQNDVMQDNNNTHYDFFISHAKEDKDTFVRPLVDELNRLGVIIWYDEQTLEVGDSLRRNIDLGLRKANYGIVILSHNFLNKKWTQYELDSLINRAVYDDNKIILPIWHNINAQEVSKYSHYLADKMALQTSLYSVKEIARELAEIAYRRR		Essuman et al., 2018	TIR_2	9.8e-20	61.4	173	299	0.86	Group_35
Eubacterium cylindroides DSM 3983	649755	Yes	HMPREF0367_01592		HMPREF0367_01592.TIR_2.1	ADPR	KPYIFVSYSHTDSKVVKEVLQMLINQGYRIWFDEGIRAGSSWTENLMNHIKNASHFIFFLSRHSINSKYCLKELRFADRRNKIIIPICIENVNVSDEIDFLLGEVQMLFKNNLEKEEFMEKFNSSNHIEICSR	MEQTEAKEIYQMGVEALNDCDYRMAGAYFKNAAKMNYKPAIAALEKLILEGKYKNVQSKQTLSSNTESKELFEKGVDYYKGRNNTKIDYVKAFECFLSSSIDGYAFAMNWLGYCYEYGKGTKKNLDSAFGWYEKAANANVANAIYHLGRLYYDGKGVQQDYNKAFGLFKKACDLRESLAYEYLADCYFYGQGTKINYEKALQFYLKVKPRGVIEYQIGCIYARGLSTGSDYPKAAEHFQKGVDFGHAPSMNNLGALYYNGEGVQKDYNKAFELFKKASDLGYTTAHGWLADCYYYGNGAKKDYQKALQLYLKAKSSRHNEGQIGYIYEHGLGTPIDINKAIEHYQKGVDLGCTGCMHNLGTLYYKGEGCQKDYNKAFELFKKASDLGEIAAHGWLAKCY…	GTGGCAGTTCTGGGGGCGGTGCTAGCAAACCCTATATTTTTGTTTCATACTCACACACGGACTCCAAGGTTGTCAAAGAAGTGTTGCAGATGCTGATTAATCAAGGCTACAGAATTTGGTTTGATGAGGGGATTCGGGCTGGAAGCTCGTGGACTGAGAACCTGATGAACCATATAAAAAATGCTAGTCACTTTATATTTTTTCTTTCGCGGCACTCAATAAACAGTAAGTACTGCTTGAAAGAGCTGAGATTCGCGGATCGGAGAAATAAGATCATAATACCCATTTGCATTGAGAACGTTAACGTTTCTGATGAAATTGATTTCCTTTTAGGTGAGGTACAGATGCTTTTCAAAAATAATCTTGAAAAAGAAGAATTCATGGAGAAATTCAACTCGT…	This paper	TIR_2	1.1e-23	75.1	577	695	0.83	Group_01
Eubacterium hallii DSM 3353	411469	No	EUBHAL_RS02150		EUBHAL_RS02150.TIR_2.1	ADPR	EYDVFVSHAWEDKADFVEAFVQALKDREIKVWYDKSKIKWGDSMRARIDDGLRKSKFGVAILSPNYIAEGKYWTKAELDGLFQMESINGKTLLPIWHNLTKKQVMDYSPILASKLAMTTATMTAEEIADELLDMLSSEE	MGVEQYQRKVNSLDKEIADLEKKKAEEDRKAADNHKKASRVSVSKNASESMIKSKMRQIENYEEKARKAEAASADYGKKISDKRTKRNDAYLKLQKEEQNERKKQEKSIENMKRVYEQRISELESLRLSKVKNEFLETVSGDEPEYDVFVSHAWEDKADFVEAFVQALKDREIKVWYDKSKIKWGDSMRARIDDGLRKSKFGVAILSPNYIAEGKYWTKAELDGLFQMESINGKTLLPIWHNLTKKQVMDYSPILASKLAMTTATMTAEEIADELLDMLSSEEDK	GTGGCAGTTCTGGGGGCGGTGCTAGCGAGTATGACGTATTTGTGTCACACGCATGGGAGGATAAGGCCGACTTTGTCGAGGCGTTTGTACAAGCATTGAAGGATAGAGAGATCAAGGTGTGGTATGACAAGTCAAAGATTAAGTGGGGAGATAGCATGAGAGCGCGCATCGACGATGGTCTTCGCAAATCGAAGTTCGGAGTTGCAATATTATCGCCAAATTACATAGCTGAAGGAAAGTATTGGACGAAGGCTGAGTTGGATGGCTTGTTTCAGATGGAGAGTATCAATGGGAAGACTTTGCTGCCAATTTGGCATAACCTTACCAAGAAGCAGGTTATGGACTACAGTCCGATTTTAGCTTCCAAGCTGGCGATGACTACGGCTACAATGACGGCGG…	This paper	TIR_2	3.8e-22	70.1	148	276	0.82	Group_35
Flavobacterium micromati	229205	No	A0A1M5Q011_9FLAO	A0A1M5Q011_9FLAO	A0A1M5Q011_9FLAO.TIR_2.1	ADPR	DLRDVFLCHAWDDRKGSAKDLHDLLELKGVSVWFSEKDVIIGSSLLREIDKGLARSKVGIVLVTPKFLERIKNEGIADKELSALLARDLLVPIVHETTFEELRDESPLLGSRSGLSTLEDSMENIASKLAELVSDKLIV	MSRCTAPIRGHNSASAAENCPVCRYKSRGYSSYSSNYDSYNSSRFSSSSGSNGSSSTSRGNYNVSKGRTIKPSWSRSTSPIYYTPAEVKTLTPVRENVEKRVVKEDLRDVFLCHAWDDRKGSAKDLHDLLELKGVSVWFSEKDVIIGSSLLREIDKGLARSKVGIVLVTPKFLERIKNEGIADKELSALLARDLLVPIVHETTFEELRDESPLLGSRSGLSTLEDSMENIASKLAELVSDKLIVI	GTGGCAGTTCTGGGGGCGGTGCTAGCGATTTGCGGGATGTTTTCCTGTGTCACGCATGGGATGATAGAAAGGGCTCGGCGAAGGATCTGCATGACCTTCTGGAGTTAAAGGGAGTCTCAGTGTGGTTCTCCGAAAAGGATGTCATCATTGGGTCGAGCTTGCTTAGAGAGATAGACAAAGGGTTGGCACGCTCGAAAGTTGGGATTGTTCTGGTCACGCCCAAATTCCTGGAACGTATCAAGAACGAAGGGATTGCCGACAAGGAGTTGTCCGCACTTCTTGCGCGGGACTTATTGGTTCCAATTGTGCATGAGACAACCTTTGAGGAGTTGCGCGACGAATCTCCCCTTCTGGGTTCACGGAGTGGTTTATCTACGTTGGAAGATTCCATGGAGAATA…	This paper	TIR_2	5.3e-17	53.1	110	237	0.8	Group_19
Lacunisphaera limnophila	1838286	No	A0A1D8AS12_9BACT	A0A1D8AS12_9BACT	A0A1D8AS12_9BACT.TIR_2.1	ADPR	PGKAVFLSYASQDAEAAKRICDALRAAGVEVWFDQNELVGGDQWDGKIRGQISSCALFVPLISANTQARLEGYFRLEWKLAAQRTHTMADEMTFLLPVLIDGTRDAEARVPAEFRAVQWTKLPAGEATPAFCVRVRKLL	MSDPGKAVFLSYASQDAEAAKRICDALRAAGVEVWFDQNELVGGDQWDGKIRGQISSCALFVPLISANTQARLEGYFRLEWKLAAQRTHTMADEMTFLLPVLIDGTRDAEARVPAEFRAVQWTKLPAGEATPAFCVRVRKLLDGTAAGVVDPGLPGSTSPATSRPVPPRRGASKWWWVLPIFGVTMAMVLVMKEARKEPAPSSSNGPAPTMTQPVSEARKLANQAMQLLEDPNFTRETSWLADELCQRALALDAGDAEVWAVAAFASHNLFSNTYDTSAGRREKARSQAARASQVDPQSVRAALAVARCLEGTGNDGELLRILQELHRRAPADQQVLFSLVRAEGGMGNETAVQDLIRKFRALPRTGLFPLALWFEELRLRTLGRYAEAEAMLDEMLAD…	GTGGCAGTTCTGGGGGCGGTGCTAGCCCTGGGAAGGCTGTTTTTCTGTCTTACGCTAGTCAGGATGCTGAGGCAGCGAAGCGGATCTGTGATGCATTACGGGCAGCGGGCGTTGAAGTCTGGTTCGACCAGAATGAACTTGTGGGAGGGGACCAGTGGGACGGCAAGATCCGGGGACAAATCTCGTCATGCGCTCTTTTTGTTCCGCTTATAAGCGCCAATACGCAGGCTAGATTAGAGGGTTATTTCCGGCTTGAATGGAAGCTGGCAGCACAACGCACACATACGATGGCAGATGAGATGACATTTCTGTTGCCAGTCCTTATAGACGGTACTCGTGACGCGGAAGCAAGAGTACCAGCCGAGTTTAGAGCGGTGCAATGGACCAAGCTGCCAGCGG…	This paper	TIR_2	1.9e-21	67.4	8	135	0.84	Group_01
Microbiome-derived	NaN	No	META5FDAC71F_537940		META5FDAC71F_537940.TIR_2.1	ADPR	LRDVFLCHAWDDRQGVAKELHDLLESAGVKVWFSEKDLALGVPMMRAIDKGLANSRIGLVLVTPALLNRLPKEGVADKELSALLAGNQLVPIVHNTTYEALRNVSPLLASRSGLDTGEDTLAVVATKIAELITV	MARCTAPVRGHSSAAAAAACPACRNRSGYRRSSYSYDSYPSYSSSGSAGGSRGSSSGGSSSGTKPRWSKSGSSVSYTTAQVQSLTPIRQTVEKLVAEKPDLRDVFLCHAWDDRQGVAKELHDLLESAGVKVWFSEKDLALGVPMMRAIDKGLANSRIGLVLVTPALLNRLPKEGVADKELSALLAGNQLVPIVHNTTYEALRNVSPLLASRSGLDTGEDTLAVVATKIAELITV	GTGGCAGTTCTGGGGGCGGTGCTAGCCTGCGTGACGTATTCCTGTGCCATGCTTGGGACGACCGTCAGGGGGTTGCAAAAGAGTTACATGATCTGTTGGAGTCTGCAGGAGTTAAGGTGTGGTTCTCTGAGAAGGACCTGGCCTTAGGTGTTCCTATGATGAGAGCCATTGATAAAGGCCTTGCGAATTCGAGAATAGGGCTGGTGTTGGTTACACCGGCTCTTTTGAACCGGCTGCCTAAAGAGGGCGTTGCAGACAAGGAACTGTCCGCACTTCTGGCCGGAAACCAATTAGTACCCATAGTTCATAATACCACGTATGAGGCTTTGCGGAACGTAAGTCCTTTGCTGGCTTCGAGATCAGGATTGGACACGGGCGAAGACACCTTGGCAGTCGTAG…	This paper	TIR_2	3e-17	54.4	104	229	0.81	Group_31
Microbiome-derived	NaN	No	METADF2C1CEE_38680		METADF2C1CEE_38680.TIR_2.1	ADPR	ESYDVFLCHAWDDRRGIATELHDRLQTQGVSVWFSEKNIILGQPFLREIDKGLAKSRVGLVLVTPAFLERIRSGGVSEKELSALLARDLLFPVIYKTTFDELRNVSPLLASRNGLDANEDPLEDIVTKIAELVTFENS	MSGCTAPIRGHRTASGLAACPVCGGRGYGYRAPVYYFSSNSYAPQSGYISNGSHVGSSARPRWSPDTSSVTYTKDEVRALTPVRNAIESRTQLPPESYDVFLCHAWDDRRGIATELHDRLQTQGVSVWFSEKNIILGQPFLREIDKGLAKSRVGLVLVTPAFLERIRSGGVSEKELSALLARDLLFPVIYKTTFDELRNVSPLLASRNGLDANEDPLEDIVTKIAELVTFENS	GTGGCAGTTCTGGGGGCGGTGCTAGCGAAAGCTATGATGTGTTTCTGTGCCATGCGTGGGATGATCGTCGTGGCATTGCGACCGAACTGCATGATCGTCTGCAGACCCAGGGCGTGAGCGTGTGGTTTAGCGAAAAAAACATTATTCTGGGCCAGCCGTTTCTGCGTGAAATTGATAAAGGCCTGGCGAAAAGCCGTGTGGGCCTGGTGCTGGTGACCCCGGCGTTTCTGGAACGTATTCGTAGCGGCGGCGTGAGCGAAAAAGAACTGAGCGCGCTGCTGGCGCGTGATCTGCTGTTTCCGGTGATTTATAAAACCACCTTTGATGAACTGCGTAACGTGAGCCCGCTGCTGGCGAGCCGTAACGGCCTGGATGCGAACGAAGATCCGCTGGAAGATA…	This paper	TIR_2	7.5e-19	59.5	100	228	0.81	Group_19
Modestobacter marinus	477641	No	I4EUT0_9ACTN	I4EUT0_9ACTN	I4EUT0_9ACTN.TIR_2.1	ADPR	RRDLFLCHAWDDRQGSAAELHGLLKTNGATVWFSEEDLPLGSLMIREIDKGLRNSRIGIVLVTPALLKSIEKEGIAEKELAVLLNSKRVIPVTHGVTYEQLLDISPMLASHAGLSTKESSLDDVAAKLAAAAAALPAL	MVSYTPTEWRTVEPYAEKAVEQARVNPDRRDLFLCHAWDDRQGSAAELHGLLKTNGATVWFSEEDLPLGSLMIREIDKGLRNSRIGIVLVTPALLKSIEKEGIAEKELAVLLNSKRVIPVTHGVTYEQLLDISPMLASHAGLSTKESSLDDVAAKLAAAAAALPAL	GTGGCAGTTCTGGGGGCGGTGCTAGCCGTCGTGATCTGTTTCTTTGCCATGCATGGGACGATCGGCAAGGGAGCGCTGCCGAATTACACGGCCTGCTGAAAACGAACGGTGCAACTGTATGGTTCTCAGAAGAGGATTTACCCCTGGGCTCTTTGATGATTCGGGAGATTGATAAAGGCTTGCGTAATAGTAGAATTGGGATAGTCCTGGTCACCCCAGCCTTACTTAAAAGTATAGAGAAAGAGGGTATTGCGGAAAAAGAACTTGCTGTGCTTTTGAATAGCAAGCGGGTAATCCCCGTGACACATGGGGTAACCTATGAACAACTGCTTGACATCTCTCCCATGCTGGCTTCGCACGCTGGGTTAAGTACGAAGGAATCATCATTAGACGATGTTG…	This paper	TIR_2	1.3e-16	51.8	32	157	0.8	Group_19
Paracoccus denitrificans Pd 1222	318586	No	PDTIR_PARDP	PDTIR_PARDP	PDTIR_PARDP.TIR_2.1	ADPR	SAMKPTAGPTTNADLTSAPPHDIFISHAWEDKADFVEALAHTLRAAGAEVWYDDFSLRPGDSLRRSIDKGLGSSRFGIVVLSTHFFKKEWPQKELDGLFQLESSGRSRILPIWHKVSKDEVASFSPTMADKLAFNTSTKSVDEIVADLMAIIRD	MSANDRAIETLRREIAKLQTDGAAIARKDAGIRAKLASAMAAQAKAKTAPALRLKQAEASRLEKELMATSKSQADIATKIAKKQSSLSAKLVVQANEAKKADAKAKKNQERVSKTQEEATRKLEAGYRKLTLENQSLEQRLQRELSAMKPTAGPTTNADLTSAPPHDIFISHAWEDKADFVEALAHTLRAAGAEVWYDDFSLRPGDSLRRSIDKGLGSSRFGIVVLSTHFFKKEWPQKELDGLFQLESSGRSRILPIWHKVSKDEVASFSPTMADKLAFNTSTKSVDEIVADLMAIIRD		Essuman et al., 2018	TIR_2	2e-25	79.8	168	293	0.87	Group_35
Proteus penneri ATCC 35198	471881	Yes	PROPEN_03896		PROPEN_03896.TIR_2.1	ADPR	LRDVFLCHAWDDRQGVAKELHDLLEAAGVKVWFSEKDLNLGVPMMRAIDKGLANSRIGLVLVTPALLERIQREGVADKELSVLLAGNQLVPIVHNTTYEALRNISPLLASRSGLDTGEDTLEIVATKISELVTI	MARCTAPVRGHSSAAAAAACPACRGRSSYRYSSSYFPASNSGVSYGSSSSSSIPRWSKSGSSIPYTTAQVQSLTPIRETVEERAIKQPDLRDVFLCHAWDDRQGVAKELHDLLEAAGVKVWFSEKDLNLGVPMMRAIDKGLANSRIGLVLVTPALLERIQREGVADKELSVLLAGNQLVPIVHNTTYEALRNISPLLASRSGLDTGEDTLEIVATKISELVTI	GTGGCAGTTCTGGGGGCGGTGCTAGCCTGCGGGATGTATTTCTTTGCCACGCCTGGGATGATCGGCAGGGCGTAGCGAAGGAATTGCACGATTTACTTGAAGCGGCTGGCGTCAAGGTTTGGTTCTCTGAAAAAGATTTAAACCTGGGAGTGCCTATGATGCGCGCTATTGATAAAGGATTGGCTAATAGTCGGATTGGACTTGTGTTGGTCACCCCTGCTTTGTTAGAACGGATTCAACGCGAGGGGGTGGCCGATAAGGAATTGTCCGTGTTGCTGGCCGGTAACCAGCTTGTCCCCATCGTCCATAATACCACCTACGAGGCGTTGCGGAACATTAGTCCTCTGTTGGCAAGCCGGTCTGGCTTGGACACAGGAGAGGATACTCTGGAGATCGTTG…	This paper	TIR_2	2.2e-17	54.7	93	216	0.79	Group_31
Rippkaea orientalis PCC 8801	41431	No	PCC8801_1430	B7K4M2_RIPO1	PCC8801_1430.TIR_2.1	ADPR	LRDAFLCHAWDDRQGPAKELHDLLVSAGVKVWFSENDLGLGVPMMRAIDKGLANSRIGLVLVTPALLARLPKESIADKELSTLLAGNRLIPIVHNTTYEDLRNVSPMLASRSGLDTAEDSMAVVAAKIAELVAL	MARCTAPVRGHRSAAAEAACPVCGSRSSYRYSGYDSPYSSSGSSKNSYGNGGSSSSRPRWSKAGSSISYTPSQVQSLTPIRQTVETRAAEQPDLRDAFLCHAWDDRQGPAKELHDLLVSAGVKVWFSENDLGLGVPMMRAIDKGLANSRIGLVLVTPALLARLPKESIADKELSTLLAGNRLIPIVHNTTYEDLRNVSPMLASRSGLDTAEDSMAVVAAKIAELVAL	GTGGCAGTTCTGGGGGCGGTGCTAGCTTACGCGATGCGTTTCTGTGTCATGCCTGGGATGATCGTCAAGGCCCGGCTAAGGAGTTGCACGATTTGTTGGTGTCAGCGGGCGTGAAAGTATGGTTTTCAGAGAACGATTTAGGATTAGGTGTGCCTATGATGAGAGCGATCGATAAGGGCTTAGCGAACAGCCGTATCGGCCTGGTACTTGTAACTCCCGCATTGTTGGCGCGTTTGCCCAAAGAATCTATAGCGGATAAGGAATTATCCACCTTACTTGCAGGCAACCGCTTAATCCCCATAGTTCACAACACCACTTATGAGGACCTGAGAAATGTTTCGCCGATGTTAGCAAGTCGTTCGGGTTTGGATACTGCGGAAGACTCCATGGCGGTGGTCG…	This paper	TIR_2	2.1e-15	48	97	225	0.82	Group_19
Staphylococcus aureus MSSA476	282459	No	TIRS_STAAS	TIRS_STAAS	MSSA476_TirS.TIR_2.1	ADPR	EYDVFLSHSSLDKEDYVSKISEKLIEKGLKVFEDVKVFEIGKSQTETMNMGILNSRFVVVFLSPNFIESGWSRYEFLSFLNREINEEHVIILPIWHKVSVEDVRAYNPYLVDKYALNTSDFSIEEIVEKIYQVIVNSKN	MSVLETKLKSQMSKSAKIARNMNKLPDEIDRLRKRIERINKKRKPTSSNIRDLEKSNKQLVTKQQKLADLQVEYTKIEKKINETKINLQKEQSRNQKKLSSMLDKNTKGNEEIMEKLLTNSDQINEISNQIKKAVNQKEIIEYDVFLSHSSLDKEDYVSKISEKLIEKGLKVFEDVKVFEIGKSQTETMNMGILNSRFVVVFLSPNFIESGWSRYEFLSFLNREINEEHVIILPIWHKVSVEDVRAYNPYLVDKYALNTSDFSIEEIVEKIYQVIVNSKN	GTGGCAGTTCTGGGGGCGGTGCTAGCGAATACGACGTATTCCTGAGTCACTCTAGTTTAGATAAAGAAGATTATGTGTCGAAAATATCCGAAAAACTTATCGAAAAGGGGTTGAAGGTATTTGAGGATGTTAAGGTTTTCGAGATAGGTAAATCGCAAACAGAGACCATGAATATGGGGATTCTGAATAGTAGATTCGTTGTTGTGTTCCTTAGCCCAAACTTTATAGAATCTGGATGGTCCCGTTATGAGTTTTTATCTTTTTTGAATAGAGAGATCAACGAGGAACACGTGATTATCCTGCCAATTTGGCATAAAGTGTCTGTGGAAGACGTGCGGGCCTATAACCCCTATCTGGTCGATAAATATGCACTTAACACTTCCGATTTCTCTATAGAAG…	Essuman et al., 2018; This paper	TIR_2	3.5e-18	57	145	273	0.81	Group_01
Acidipropionibacterium acidipropionici	1748	No	WP_015070588.1		WP_015070588.TIR_2.1	None	RSDGPVFISYRQPEGNAQADALEDLLRAAGFVVWRDHTDLPPGTTIDRLEQALTGGLSAGILVVTPDIANSVIVRERELPRLLQLDADPNFNLCIANTVARPGVDSECDYGAPDRLLRLAPARTLAGKKQTNMRQPSGE	MTRPPTSIDLRVDAYETIASETANHLPRETGGILLGYQENRTIVATHALVVEGQGTTNDRYVRDDVRANKLLKEFLEQRADGDPIGYVGEWHSHPSPSGPSPIDHVAMRATAKDSSNPIALLVFAPGETDAFFGLIARRQRFGRATTKEAIISLPPPRFDPLGPLPDGAVRSDGPVFISYRQPEGNAQADALEDLLRAAGFVVWRDHTDLPPGTTIDRLEQALTGGLSAGILVVTPDIANSVIVRERELPRLLQLDADPNFNLCIANTVARPGVDSECDYGAPDRLLRLAPARTLAGKKQTNMRQPSGEIEIACDLLRGLVRRTKPVIRAEGRDFTIRVQSRPAASALDGDGDDLHIRIKPSANGRLPSQEGLELLQKTLPLISDAVFTAGAKCVRISG…	GTGGCAGTTCTGGGGGCGGTGCTAGCCGGTCCGACGGCCCAGTTTTCATCAGCTATCGCCAACCCGAGGGCAACGCACAGGCAGACGCGTTAGAAGACCTTCTGAGAGCAGCCGGGTTTGTCGTTTGGAGAGACCATACCGACTTGCCCCCGGGTACAACCATCGACAGATTGGAGCAGGCCCTTACGGGGGGTTTAAGTGCTGGAATTTTAGTTGTTACACCCGACATAGCAAACTCAGTTATCGTGAGAGAACGCGAGTTGCCCCGCTTGTTACAACTTGACGCAGATCCGAACTTTAACTTATGTATCGCCAATACGGTTGCAAGACCCGGGGTTGATAGCGAATGTGACTATGGAGCGCCAGACCGTTTACTGCGCCTTGCGCCAGCCAGAACCT…	This paper	TIR_2	5e-10	31.1	176	276	0.87	Group_01
Acidobacteriales bacterium 59-55	1895690	No	A0A1Q3QNU8_9BACT	A0A1Q3QNU8_9BACT	A0A1Q3QNU8_9BACT.TIR_2.1	None	GSAKSPNVFISYAWESEELKRWVLEFARHLRGDGIDVTLDRWHLGLGDNRFQFMERAVTRSAFVLVICTPTYTEKSEGRTGGVGYESNIITSSIAEKAGKQKFIPVLRSGDWSQSVPVWLKFAVGCDLRGNPYSPEHFKD	MPLDPLKVDIASRISARFLNMRQPSPRKPLAVLVRDAGILDEMEFRSLVRVENNRTEYFPTLGTFAILNEDDEKYVRARGGVLKVLHTLINLYEVDEPSTQYSREQFLERIRQRYDSVDPDEIDLGLYLVSGEFGAIQSFGRSADGTQVASFTIAETVLKIADPLAAWNQRVAIARNNASAPAATFEAAARIRFEDAVSEIYDPAIQDNRALVKQYENAGIAEAGNFARRAADDVLKGFRIIEEIFKSIYLAPFSDRLEPSMELLLRQILETTFIEQTSRAEGVARNLCMSFIAPLSDRFGTIEGNIKDTGNKMKERLSNAITLQAMQGFALETSQDDVEDDATELEVSGSAKSPNVFISYAWESEELKRWVLEFARHLRGDGIDVTLDRWHLGLGDNR…	GTGGCAGTTCTGGGGGCGGTGCTAGCGGGTCAGCCAAGAGCCCGAACGTGTTTATTAGCTACGCCTGGGAAAGCGAGGAACTGAAACGGTGGGTGCTTGAATTTGCCCGGCATTTGCGGGGTGATGGAATCGACGTCACTCTTGATCGGTGGCACCTGGGATTGGGGGATAATCGCTTCCAGTTTATGGAGCGCGCTGTCACGCGGTCCGCATTCGTGTTAGTTATCTGCACTCCTACATACACGGAGAAGTCGGAGGGCCGTACCGGCGGTGTCGGTTACGAAAGTAATATAATTACCTCGAGTATTGCCGAGAAAGCCGGAAAACAGAAATTTATCCCCGTATTACGGTCTGGGGACTGGAGTCAATCTGTCCCAGTATGGTTGAAATTTGCTGTGG…	This paper	TIR_2	2.5e-22	70.2	357	491	0.8	Group_36
Aggregatibacter actinomycetemcomitans	714	No	WP_005552896.1		WP_005552896.TIR-like.1	None	MKKKIFIGSSSEELRIAEKVKKILEQDNEFEVTIWNDNSIWDNSVFKLNHNFLTDLLNSSLSSDFGILIGTCDDKVIVRGTERLQPRDNVLFELGFFIGKLGLDNCAFLIDKNIHILSDVQGITLARANMGDPDELKRA	MKKKIFIGSSSEELRIAEKVKKILEQDNEFEVTIWNDNSIWDNSVFKLNHNFLTDLLNSSLSSDFGILIGTCDDKVIVRGTERLQPRDNVLFELGFFIGKLGLDNCAFLIDKNIHILSDVQGITLARANMGDPDELKRAVNCIKEHFKHQPNSGINFFPSSTLASVYHENFIKPTCQTIIEDNGILDTAGKKHTNCLVKIIIPNKINIDVNSQFQILKNKISTNTLSFNYKGRPRNISIEIVESSEENTTIIDFPTIISGIYYAISNLLPQDSETDSITYRNILARELDRFVNTLYKFIKRDGYDEIVKIVYEDKLY	GTGGCAGTTCTGGGGGCGGTGCTAGCATGAAAAAGAAGATTTTTATAGGGAGTAGCTCAGAGGAGTTGCGTATCGCCGAAAAGGTTAAGAAGATACTGGAACAAGATAATGAATTTGAAGTCACGATCTGGAATGACAACAGCATCTGGGATAACAGTGTCTTTAAACTTAACCACAACTTTTTGACCGACTTATTAAATTCAAGTCTGAGTAGTGATTTCGGGATACTGATCGGGACTTGCGATGATAAAGTTATAGTGCGCGGCACCGAAAGATTACAACCTCGGGACAACGTATTGTTTGAATTAGGCTTTTTCATCGGGAAGCTGGGTCTGGACAATTGTGCGTTCCTGATCGATAAGAACATTCATATACTTTCTGACGTGCAGGGTATTACTC…	This paper	TIR-like	3e-33	105.2	4	130	0.97
Agrococcus casei LMG 22410	1255656	No	A0A1R4GP93_9MICO	A0A1R4GP93_9MICO	A0A1R4GP93_9MICO.TIR_2.1	None	MGADLFISYAWTSERHREWVRLLAAQLKALGFDVLVDADVDYGDDLSGFMRRVADCEHVLLVVDQNYVERADTKPESGVGKESRWIAEVYEDRAPAWLSTLFVDNASCALPAWFGDRMPKGFDFNHSPGSQQEFPGAGQ	MGADLFISYAWTSERHREWVRLLAAQLKALGFDVLVDADVDYGDDLSGFMRRVADCEHVLLVVDQNYVERADTKPESGVGKESRWIAEVYEDRAPAWLSTLFVDNASCALPAWFGDRMPKGFDFNHSPGSQQEFPGAGQIEDLWRWVAGLPANRDSATPIATLRERATRLERQDLSSSPAQWRSPHLVGETHFMYEDAPGNRFHWGCGASEFALDISGRSYDSVYVHKDPIKSVGLIRGNDVDDADLAQHLTPGRSVTPQVGHSVVLMNAHGRLAVVEILRVQHEDTNGSQYVPPFVDFRWRVVESS	GTGGCAGTTCTGGGGGCGGTGCTAGCATGGGGGCCGATTTATTTATCAGTTACGCTTGGACTTCGGAAAGACACAGAGAATGGGTCCGGCTGCTGGCGGCTCAGCTGAAGGCTTTAGGGTTCGATGTATTAGTTGATGCGGATGTGGACTATGGTGACGACTTGTCCGGATTTATGCGCCGGGTTGCAGACTGCGAGCACGTGTTACTGGTGGTCGATCAGAATTATGTTGAGAGAGCGGATACTAAACCCGAATCGGGAGTTGGTAAAGAGAGTCGGTGGATTGCGGAAGTGTACGAAGATCGCGCACCTGCCTGGCTGAGTACTTTATTCGTAGACAACGCTTCGTGCGCCTTACCAGCATGGTTTGGGGACCGGATGCCCAAGGGCTTTGACTTCA…	This paper	TIR_2	4.4e-15	46.8	5	133	0.81	Group_34
Alkalinema sp. CACIAM 70d	1934309	No	A0A251WI22_9CYAN	A0A251WI22_9CYAN	A0A251WI22_9CYAN.TIR_2.1	None	NKVKVFISHSWKDKTKAEKLTRYLERFQSIEVWMDSRNLAPGDILSQEIKNAIEQMDFVLLVWSPDAKGRDEKEESVDEKRRNWVFDEIKICKKYKIPIIPCIFFHNPKGEVEPPFDGKWKNLVTKDILHIDFFHDFNA	MNNANNPNINKVKVFISHSWKDKTKAEKLTRYLERFQSIEVWMDSRNLAPGDILSQEIKNAIEQMDFVLLVWSPDAKGRDEKEESVDEKRRNWVFDEIKICKKYKIPIIPCIFFHNPKGEVEPPFDGKWKNLVTKDILHIDFFHDFNAGFAQLINCLLKKVKEKNQLEESEADPIMEMINRLQEILYHQRNYRKRNPNKLSDDDKEWTSWAINDIEQHVLQSGDTEAAQWCLEIARQSQANDPAVTILIQRLTQLLGNVPSPPDVASMSQPFSQDQSQPAEQMNHPNGFSDDLTRRISQVVPPETANMWLAAVQTYLDSAPFALNALSSYIGSTGSPAGFQVVTYLNNYLVNPNDLIPDHLGRYGKIDDAWLILNTAFQLIASGLLPAQVIPLDWKTII…	GTGGCAGTTCTGGGGGCGGTGCTAGCAATAAGGTCAAGGTTTTCATAAGCCACTCTTGGAAGGATAAAACTAAGGCCGAGAAGCTGACCCGGTACTTAGAGCGTTTCCAATCTATTGAAGTTTGGATGGATTCCAGAAATCTTGCGCCAGGTGACATCCTTTCTCAGGAGATTAAGAATGCAATAGAGCAGATGGATTTTGTGTTGTTGGTGTGGTCTCCGGATGCGAAAGGGAGAGACGAGAAAGAAGAAAGCGTAGATGAGAAACGTCGCAATTGGGTATTTGATGAAATAAAGATATGCAAAAAGTACAAAATTCCAATCATCCCATGTATATTTTTCCACAACCCAAAAGGTGAGGTAGAGCCCCCCTTTGATGGCAAATGGAAGAATCTGGTTA…	This paper	TIR_2	9.2e-22	68.5	14	154	0.83	Group_01
Altererythrobacter xiamenensis	1316679	No	A0A1Y6EIN1_9SPHN	A0A1Y6EIN1_9SPHN	A0A1Y6EIN1_9SPHN.TIR_2.1	None	MADIFLSYNREDQATARLYADAFEAAGLSVWWDVTLRAGETYDVVTETALREARAVVVLWSPRSVLSRWVRAEATIADRNRTLVPAMIEQCERPIMFELTQTADLTHWTGDSADPVWQAFLTEVRRLASSSTDELPPGP	MADIFLSYNREDQATARLYADAFEAAGLSVWWDVTLRAGETYDVVTETALREARAVVVLWSPRSVLSRWVRAEATIADRNRTLVPAMIEQCERPIMFELTQTADLTHWTGDSADPVWQAFLTEVRRLASSSTDELPPGPTSGSPVSPPSEQTHELQSMAQAAPAAPADKPTLGKRSTVGILPFSNRSTSAEDDELVDALVEDLTAAISGNWGFRVLSYRTMAQYKGERIDIRQIARDHDVDYIMEGNLRRLGAKVRITAQLVDAQNGAILWTQKFDRPGTELFELLDDMVEDFTAHIGVQLERIELDRAVKAEKPDSAWDALKRAWYSLTQTNTESIHYAIANAKKAVELAPDYPVAVSTLGLCLGILYQREGSSDEELLKQALEHTTRALQMNGQHHI…	GTGGCAGTTCTGGGGGCGGTGCTAGCATGGCGGACATCTTTTTGTCATACAATAGAGAAGACCAGGCAACTGCACGCCTGTATGCCGATGCCTTCGAAGCTGCTGGTCTTTCCGTGTGGTGGGATGTTACATTGAGAGCGGGTGAGACTTATGACGTGGTTACGGAGACTGCTTTGCGTGAGGCTCGGGCGGTAGTTGTGTTATGGAGTCCACGCAGTGTATTATCCAGATGGGTACGCGCGGAGGCGACTATAGCTGATCGTAATCGCACATTGGTCCCGGCCATGATCGAGCAATGCGAACGTCCAATAATGTTCGAGCTTACGCAGACTGCTGATCTTACTCACTGGACCGGAGACTCGGCAGATCCGGTTTGGCAAGCCTTTTTAACCGAAGTGA…	This paper	TIR_2	2.4e-21	67.1	4	119	0.9	Group_14
Amycolatopsis australiensis	546364	No	A0A1K1SZ63_9PSEU	A0A1K1SZ63_9PSEU	A0A1K1SZ63_9PSEU.TIR_2.1	None	MNTVFINFRAGDAQDTAVLIDRKLCRVFGADNVFRSSRTIPKGVAFDPVLIEAVTGCSVFLAVIGPNWLSVEHEGRRRIDAPADWVRTEIELAIAGGKPVIPVLVGDRAMPAAAELPATITDLARRQYLRIHHRSAEYD	MNTVFINFRAGDAQDTAVLIDRKLCRVFGADNVFRSSRTIPKGVAFDPVLIEAVTGCSVFLAVIGPNWLSVEHEGRRRIDAPADWVRTEIELAIAGGKPVIPVLVGDRAMPAAAELPATITDLARRQYLRIHHRSAEYDLRHLVDSVREHLGPSVPPRMADAPESALVATLESMGRTSDVRFGPVRIDNRLFSDSIIHRSDLFAQSPRGSVSFNLGRSYRRFESTVGVLDNAVDAGQVGVFQVFLDGQPGPEVTATLGRSRVLRADVTDVLRLELRSYRPGTTESPLLAGARMAGGLSNHLPELGWGNPVVHS	GTGGCAGTTCTGGGGGCGGTGCTAGCATGAATACCGTTTTTATCAACTTTCGGGCGGGGGATGCACAAGATACGGCAGTCCTTATCGACCGTAAGTTATGTAGAGTCTTTGGTGCAGATAATGTGTTCAGAAGCTCACGGACAATCCCAAAGGGCGTTGCATTCGACCCTGTGTTAATAGAAGCCGTCACCGGCTGTTCCGTTTTCTTGGCCGTAATCGGCCCCAACTGGTTGTCGGTGGAACATGAAGGTCGTAGAAGAATTGATGCACCTGCTGACTGGGTAAGAACGGAGATCGAGCTTGCGATAGCTGGTGGGAAGCCCGTGATACCTGTGTTAGTTGGTGATCGTGCGATGCCAGCCGCGGCGGAATTACCAGCAACCATCACGGATTTAGCCC…	This paper	TIR_2	2.6e-14	44.4	4	144	0.85	Group_05
Anaerotruncus colihominis DSM 17241	445972	No	ANACOL_02507		ANACOL_02507.TIR_2.1	None	TKKVFISYSWKVQEKVIELAERLISNGIDVILDVYDLKEGQDKYAFMEQSVNDPSVDKVLIICDRSYMEKANDRSGGVGDETVIISPEIYGQMKQEKFIPIAFEVDKEGKACIPHYLKTRIYIDLTTEDDRYETEYEKL	MSTETKKVFISYSWKVQEKVIELAERLISNGIDVILDVYDLKEGQDKYAFMEQSVNDPSVDKVLIICDRSYMEKANDRSGGVGDETVIISPEIYGQMKQEKFIPIAFEVDKEGKACIPHYLKTRIYIDLTTEDDRYETEYEKLLRNIYQKPIHKKPALGTKPEWLEDETVDLSAIRDILKQVRGYTGGNTAKADFLLRKASDEFVDAAKQYVLPKDIDIADGLLKAIDQTKPFRDLFVTYCENLIYSDQLKGEILSELFERLYNELHDAGGKGAYSESDFELYDYMIWEFFICATAVLLHYERFAELRQLLVHPYFLRTDYFNSNIEPQTFDIFRKYTRTIEEVCKPKSENSRLFTLAGEILVNREKKPILTKQSIANADIVLYQLNDIFDTSENERWS…	GTGGCAGTTCTGGGGGCGGTGCTAGCACAAAAAAAGTTTTTATCTCCTATAGTTGGAAAGTTCAGGAAAAAGTAATCGAGCTTGCTGAGCGGCTGATCTCGAATGGTATCGACGTGATCCTGGATGTATATGACCTGAAAGAGGGTCAGGATAAGTATGCATTCATGGAACAATCTGTGAACGATCCCTCAGTCGATAAGGTGCTGATCATTTGCGATCGTAGCTACATGGAAAAAGCTAATGATCGCAGTGGAGGAGTTGGCGATGAAACTGTAATCATTAGTCCCGAAATCTATGGCCAGATGAAGCAGGAAAAGTTCATACCCATAGCGTTTGAAGTGGATAAGGAGGGTAAGGCATGTATTCCTCACTACTTAAAAACCCGGATTTATATAGACC…	This paper	TIR_2	4.8e-24	75.9	8	144	0.86	Group_34
Bacillus amyloliquefaciens Y2	1126211	No	MUS_2159	I2C644_BACAM	MUS_2159.DUF1863.1	None	LRAWKGKDNNYPFNDSHDKTYNVRDGSDWEKTLKPRLRKRLDQSKNIIFFLSKHTENSKALREEIDYGINVKGLPVIVVYPELSEKSDIIDCTTKVFRSEVVNLWSRVPVFKDSMLKVPTIHIPYKKDQIKKALENKDF	MLRAWKGKDNNYPFNDSHDKTYNVRDGSDWEKTLKPRLRKRLDQSKNIIFFLSKHTENSKALREEIDYGINVKGLPVIVVYPELSEKSDIIDCTTKVFRSEVVNLWSRVPVFKDSMLKVPTIHIPYKKDQIKKALENKDFMINSKISAGSVYFYPC	GTGGCAGTTCTGGGGGCGGTGCTAGCCTTAGAGCTTGGAAAGGGAAAGATAACAACTATCCATTCAACGATTCTCACGATAAAACCTATAACGTCCGGGACGGTTCCGATTGGGAGAAAACTTTGAAACCCCGTCTGCGCAAGCGCCTTGACCAATCGAAGAATATAATTTTCTTCCTTTCCAAGCATACAGAGAATAGCAAGGCACTGCGGGAAGAAATCGACTACGGAATAAATGTAAAAGGACTTCCAGTGATAGTCGTCTACCCTGAGCTTTCAGAAAAATCGGACATCATAGACTGTACAACTAAAGTATTTAGATCTGAAGTGGTGAATCTTTGGTCACGTGTTCCCGTTTTCAAGGACTCTATGCTTAAAGTTCCCACAATACATATACCGT…	This paper	DUF1863	2.8e-08	25.2	4	104	0.8
Bacteroides coprophilus DSM 18228	547042	Yes	BACCOPRO_01348		BACCOPRO_01348.TIR_2.1	None	QKKIFISHSSKDKAIVQLFVDDILQLGIGLKPEQIFCTSIEDMGIKNGEDIRKHIHNNIKNADYSFLLISKNYKESEICLNEMGAVWAYDNNVKLYLLPDANFKNIGWLCDTRIAERIDSSISLDALHEQLQRYYSLQN	MDNSIKQNIAECHNIVNHIRGSIYNGNCNRCFQCGELSKLYSALSNLSTSIKSNLPIEEVFIQKYLPALIGTPKIKIDSLIAIEVIINIIMAKYDLKNVNQKKIFISHSSKDKAIVQLFVDDILQLGIGLKPEQIFCTSIEDMGIKNGEDIRKHIHNNIKNADYSFLLISKNYKESEICLNEMGAVWAYDNNVKLYLLPDANFKNIGWLCDTRIAERIDSSISLDALHEQLQRYYSLQNTSITSWSRHREKFLQDIKQI	GTGGCAGTTCTGGGGGCGGTGCTAGCCAAAAAAAGATCTTCATCTCGCATAGCAGCAAAGACAAGGCCATTGTGCAGTTGTTCGTGGATGATATACTGCAGCTTGGAATCGGTTTGAAACCAGAACAAATCTTTTGCACCTCTATTGAAGACATGGGTATTAAGAATGGTGAAGATATACGGAAACATATACACAATAACATTAAAAACGCCGATTATTCGTTCTTGCTGATTTCCAAGAATTACAAGGAATCAGAGATATGCCTTAATGAAATGGGGGCCGTCTGGGCGTATGACAATAATGTTAAGCTGTACTTGCTGCCGGACGCTAATTTTAAGAATATCGGGTGGCTGTGTGACACCCGGATCGCAGAACGTATTGACTCATCAATTTCGTTAG…	This paper	TIR_2	6.6e-13	39.9	104	206	0.79	Group_12
Bacteroides coprophilus DSM 18228	547042	Yes	BACCOPRO_00640		BACCOPRO_00640.TIR_2.1	None	RDTIFISHSTPQDNEFSIWIASRLELLGYKVWVDKNGLLGGERFWPTIQKAIDCSIKILFVYSKNILNSDGVLKPGIENELEYGKSIAIQNGLSDFIIPLHIDDSQYHLAIGMPNINHIPFTDNWAVGLKQLLRKLEKD	MSKRDTIFISHSTPQDNEFSIWIASRLELLGYKVWVDKNGLLGGERFWPTIQKAIDCSIKILFVYSKNILNSDGVLKPGIENELEYGKSIAIQNGLSDFIIPLHIDDSQYHLAIGMPNINHIPFTDNWAVGLKQLLRKLEKDEVPRNKELNSSSFSEWYENEYSSNISIKYNKRLYYSSWWGFRTLPPIFYIFRFRSSEQAKLVRDLNQSIPINLNNNLITSFEPNLIMTIEGRKDLFDNDITPDNVFVCNVKDLYYCDAFSNSFPTYNDSINAFKRLMMSVWNSFLRKKGLFKYEFSGRRLAYYKPQISNNKNDIRFVYPFSNGKRKKRKSLLGKYKSLLWHYAISANVLIDPFFCYLVKSHLVFTSDGKTPISDERKMHTYRRDKAKMFFNEEWRDL…	GTGGCAGTTCTGGGGGCGGTGCTAGCCGGGATACAATCTTTATTAGCCACTCTACTCCCCAAGATAACGAGTTCAGTATTTGGATAGCGTCCAGATTGGAGTTGTTAGGCTACAAAGTTTGGGTTGATAAGAACGGGCTTCTGGGGGGAGAACGCTTTTGGCCGACAATCCAGAAGGCAATAGATTGCTCGATAAAAATCCTTTTTGTATACTCGAAGAATATTCTTAACTCTGACGGGGTACTGAAGCCTGGAATTGAGAACGAGCTTGAGTACGGGAAATCTATTGCGATTCAAAACGGCTTGTCCGATTTCATTATCCCATTGCACATCGATGACTCCCAGTACCACCTGGCCATAGGTATGCCGAACATTAACCACATCCCGTTTACCGACAACT…	This paper	TIR_2	1.3e-19	61.6	7	136	0.86	Group_27
Bacteroides coprophilus DSM 18228	547042	Yes	BACCOPRO_02043		BACCOPRO_02043.TIR_2.1	None	KPFVLISYAWEVEDNVFMNWIQTFAKDLRRRGIDAQIDQYQPHGTDLPKFMLESIRKATKVLCILTPKYKEKAESGKGGAAYEGGIISHEIYNNQGTTKFIPVVRKGSFETSTPDFISGRKGFDCSTDDKYNSELPNII	MILLMKQEILESYITYIFDFFQKSRCFKAGQGNMLRNFRFAAEKQFTRNQLGILYFLVNTLIDNGYLYLKDRDFIALTENGADVINGGECVIPKISLERTIYEKETSRSDIYEQLWNIIGSNKENDYAPLYVDGPLFYNTIRPYLTTLSLPHTYGEYMAELREKEEFTSRIKWYRTLFLALDENDVQKFLKDLSIKINRLLLMNTPKDAIQEALNPWADVDIPTIDNTPLPEILNKVAEEPIVNKNKPFVLISYAWEVEDNVFMNWIQTFAKDLRRRGIDAQIDQYQPHGTDLPKFMLESIRKATKVLCILTPKYKEKAESGKGGAAYEGGIISHEIYNNQGTTKFIPVVRKGSFETSTPDFISGRKGFDCSTDDKYNSELPNIIKVINEEPLIEIPPVE	GTGGCAGTTCTGGGGGCGGTGCTAGCAAACCATTTGTATTGATTTCTTATGCGTGGGAGGTTGAAGATAATGTGTTTATGAATTGGATCCAAACCTTTGCCAAAGACCTTCGTCGCCGGGGCATAGACGCGCAGATTGATCAGTACCAACCCCACGGTACTGATTTGCCGAAGTTTATGCTGGAATCTATCAGAAAGGCTACTAAGGTGCTTTGCATTTTGACTCCGAAATACAAGGAAAAGGCGGAATCCGGAAAAGGTGGGGCAGCCTATGAGGGAGGGATCATATCACATGAGATATATAACAATCAGGGTACGACCAAATTTATACCTGTCGTTCGTAAGGGAAGTTTTGAAACTTCAACCCCAGATTTCATATCTGGCCGCAAGGGATTTGACT…	This paper	TIR_2	3.6e-17	53.7	250	385	0.77	Group_01
Bacteroides coprophilus DSM 18228	547042	Yes	BACCOPRO_00713		BACCOPRO_00713.TIR_2.1	None	NLFVSISYSQDNLDHKRWVSKLAQTLKNEGFKVLVDIFNLHGGEDINEFMENVIIHSDKVLIIMTQGYKEKADKRFAGAGYEAKLIANLIKENQHTRKFIPIKRDKDDCIPNFLKPLVFIDMSDDNLFNEKIEDLLLAI	MSSSKNLFVSISYSQDNLDHKRWVSKLAQTLKNEGFKVLVDIFNLHGGEDINEFMENVIIHSDKVLIIMTQGYKEKADKRFAGAGYEAKLIANLIKENQHTRKFIPIKRDKDDCIPNFLKPLVFIDMSDDNLFNEKIEDLLLAISGSDSDYDDLIREINYQIDSLQPYEEYYGDTIPLIEQKKYQLSLKVQNAQSEHNFLEVIKYKIQIAQICQEQNKSQDAYKLEEGIREAYAMLSDFEKVQAKSIIADYNSDMALYIDQDINRNK	GTGGCAGTTCTGGGGGCGGTGCTAGCAATCTGTTCGTCTCGATATCGTACAGTCAAGATAATCTGGACCATAAACGTTGGGTTTCAAAGTTAGCCCAAACATTGAAGAATGAAGGATTCAAGGTACTGGTCGATATATTTAATCTGCACGGGGGCGAGGATATCAACGAGTTCATGGAGAATGTCATAATACACAGTGACAAAGTTTTAATCATCATGACCCAGGGATACAAAGAGAAAGCTGACAAACGGTTTGCTGGGGCCGGGTATGAAGCCAAACTTATAGCAAATTTAATAAAGGAGAACCAGCACACCCGTAAATTCATTCCCATAAAAAGAGACAAAGATGACTGTATCCCCAACTTCCTTAAACCTCTGGTTTTTATTGATATGAGTGACG…	This paper	TIR_2	6.4e-23	72.3	9	141	0.85	Group_14
Bacteroides dorei CL02T12C06	997876	No	HMPREF1064_00174	I8WPG8_9BACT	HMPREF1064_00174.TIR_2.1	None	SYDYFISHSSKDSKEVQKLIYVENQQGKNVFCDWINDIDYLKRHLLCDATLKVLEERMKQSKALIFVQSENSLKSIWCKYELNYFLALNRPIYVVDRESIVNNLFSLSQLDDNWFVDPNYKKTALITGEEIN	MSGVTKHIFEHELDDILSMWNTEIKSVTPLLPRKYTKADIIALLKYYYPHEWQSVESKYKYYRTKDKYLKRRFGKSRYNMSEPELLIQRVSAFKKIFSESYKYAHWNAYSERNRVDSSVKLWEARKYKIDRINSKIEIALSKTQQVTPSFINQLIGLYERKNTTQKDKVYILLELKKYYCEKTIQFFFKLNDTELNKQLREEAFFHLQSFNFNPRLRKQRFMRIHAKTKKRKCYLREVYPNERYDIPRNPDELEYRIENSKEQKLKSYDYFISHSSKDSKEVQKLIYVENQQGKNVFCDWINDIDYLKRHLLCDATLKVLEERMKQSKALIFVQSENSLKSIWCKYELNYFLALNRPIYVVDRESIVNNLFSLSQLDDNWFVDPNYKKTALITGEEIN	GTGGCAGTTCTGGGGGCGGTGCTAGCTCTTATGATTATTTTATAAGTCATTCTTCAAAAGATTCAAAGGAGGTGCAAAAGTTGATCTATGTCGAGAACCAACAAGGTAAAAATGTATTTTGTGACTGGATTAACGACATCGATTATCTGAAGCGGCATCTTCTTTGTGATGCCACACTTAAGGTCTTAGAGGAGCGCATGAAGCAATCCAAAGCTTTAATTTTTGTTCAATCAGAGAACTCGTTAAAGAGTATTTGGTGCAAATATGAGTTGAATTATTTTCTGGCTTTAAATCGGCCTATTTACGTAGTCGATAGAGAATCCATCGTGAATAACCTTTTCAGTCTTTCGCAATTAGACGACAATTGGTTTGTAGATCCCAATTATAAAAAGACTGCTT…	This paper	TIR_2	3.1e-09	28.7	271	383	0.84	Group_34
Bacteroides dorei DSM 17855	483217	Yes	BACDOR_01426		BACDOR_01426.TIR_2.1	None	PKKIFISHSSEDKDIVNGFVKEILMLGCKFERTDIFCTLDHSAIRTGDDFRNEIVKNMKGCDFILCMISENYKRSEVCTNEMGAAWAMDGKRILPFKFPYLSFNDMGFLNVVKQGADITDKSKLDELYTELCAFYDLST	MRIIMNTIRGLVNQGIKVLQQMRINYNSTIGPNTMQLINISRQLIPNLQKEQPEIADILNNALSSINFNGFISAYSFGDIRTCYRILASLYNHPKKIFISHSSEDKDIVNGFVKEILMLGCKFERTDIFCTLDHSAIRTGDDFRNEIVKNMKGCDFILCMISENYKRSEVCTNEMGAAWAMDGKRILPFKFPYLSFNDMGFLNVVKQGADITDKSKLDELYTELCAFYDLSTDWINYNQRTADFIQLVNSKTGHN	GTGGCAGTTCTGGGGGCGGTGCTAGCCCAAAAAAGATCTTTATATCACATTCATCTGAAGACAAAGACATTGTAAATGGGTTCGTTAAAGAAATCTTAATGTTGGGGTGCAAATTTGAGCGTACAGACATCTTCTGCACTTTAGATCATTCGGCCATTCGCACGGGCGATGATTTCCGTAACGAGATAGTCAAAAATATGAAGGGTTGCGACTTCATTTTATGTATGATATCAGAAAATTACAAACGCTCCGAGGTCTGTACCAACGAAATGGGCGCGGCATGGGCGATGGACGGGAAGCGGATATTACCATTCAAATTTCCGTATCTTTCCTTCAATGACATGGGCTTTCTGAATGTAGTAAAACAGGGAGCTGATATTACCGATAAATCGAAGTTAG…	This paper	TIR_2	9.8e-17	52.3	97	225	0.78	Group_12
Bacteroides ovatus ATCC 8483	411476	Yes	Bovatus_RS22000		Bovatus_RS22000.TIR_2.1	None	KYDVFISYSRRDYVDESYNVIPGNAIAEIQNVFDENGITYWFDKDGIYSGQEFIEIITGAIAESKMLIFISSKHSNESMWTAGEIFEALDGEKAIIPVKIDNSQYNKKFKLLIRPLDYIDYQENPQNALKDLLRAINKV	MKYKYDVFISYSRRDYVDESYNVIPGNAIAEIQNVFDENGITYWFDKDGIYSGQEFIEIITGAIAESKMLIFISSKHSNESMWTAGEIFEALDGEKAIIPVKIDNSQYNKKFKLLIRPLDYIDYQENPQNALKDLLRAINKVKEDIAQKQREEEKLRQEKEAEAKKEKIKEEISVLAKDCQRLTLQQIDVVKQIFEKQTYIGNTTKICPICDKEVSISSNFCNRCGWTFPILYYIDGNNTYQLDEKQLSVARTNWRSINMVSELQTIKSNLEIENQRLQRSLLQATEDCKSMTENLKKNESAIQKAKIEIKQMQILNKESDSRIKELEFSIIESKKENEKIKNDLLDKEKRLLYSIEENKQLQKRLSDEQTKARKVQKEYENLLAEQKVKTQSQSKPIV…	GTGGCAGTTCTGGGGGCGGTGCTAGCAAATATGATGTTTTCATAAGTTATTCCCGCCGTGATTATGTTGACGAATCGTACAATGTGATTCCCGGGAACGCAATAGCAGAAATCCAGAATGTTTTCGATGAAAATGGCATAACCTATTGGTTTGACAAAGATGGAATATACTCAGGCCAAGAGTTTATAGAGATTATTACTGGGGCTATAGCAGAATCTAAGATGCTTATTTTCATCAGTTCGAAGCATTCCAACGAATCAATGTGGACGGCCGGGGAAATCTTCGAGGCGCTTGATGGTGAGAAAGCCATCATTCCCGTGAAAATCGACAACAGCCAATACAACAAGAAGTTTAAGTTGTTGATTCGCCCCTTAGATTATATCGATTATCAGGAAAACC…	This paper	TIR_2	4.5e-17	53.4	7	136	0.82	Group_01
Bacteroides ovatus ATCC 8483	411476	Yes	Bovatus_RS13830		Bovatus_RS13830.DUF1863.1	None	NFFAFISYRHTDIKAAKRLQFLLESYNLPTMIQKMKPEAPKRFKVFRDADELTSGVLSDELHHKLDESKYLIVICSPNSAQSKYVGEEIAYFRSKGREREIIPFIIDGIPHSKDRECFHAQLTLGGLELLGIDVQAENS	MAHNFFAFISYRHTDIKAAKRLQFLLESYNLPTMIQKMKPEAPKRFKVFRDADELTSGVLSDELHHKLDESKYLIVICSPNSAQSKYVGEEIAYFRSKGREREIIPFIIDGIPHSKDRECFHAQLTLGGLELLGIDVQAENSRFHAIRFHQAFIRLVARMLDVDFGVLWNRRKHFLVKLVALMIVVLSIIIGLAVNAIHSRPFDLAVQLSQTPCKALPLSADETDSLYLFLGENDLRTVVLKDLDNAVLFPNIPGKYKGQNMRIVAKAYGCYVLDTIVSITSKIALPIQRNPETFGHIRYCIVDNETEKQLIGVTFDFGFLKVKTNDEGILDVLIPIDRQQVSYPVKIDYNGISMHLTYSGDSLQASGHTGLSTIYVQY	GTGGCAGTTCTGGGGGCGGTGCTAGCAACTTCTTCGCGTTTATATCATACCGTCATACGGATATAAAAGCAGCAAAGCGCTTGCAATTCTTATTGGAGTCATATAATTTACCAACAATGATTCAGAAGATGAAGCCTGAAGCACCAAAGCGTTTCAAAGTCTTTCGTGACGCAGACGAGCTGACCTCCGGGGTGCTTTCGGATGAACTTCACCATAAGCTGGACGAGTCTAAGTATTTGATCGTTATTTGTAGTCCCAACTCTGCACAGTCCAAATACGTGGGGGAAGAGATCGCTTACTTTCGTAGCAAAGGACGTGAGAGAGAGATCATACCCTTCATAATCGACGGGATCCCTCACTCGAAGGATAGAGAGTGCTTTCATGCACAGCTGACTCTTG…	This paper	DUF1863	3.4e-14	43.8	6	156	0.73	Group_09
Bacteroides thetaiotaomicron 3731	818	Yes	AMN69_RS28755		AMN69_RS28755.TIR_2.2	None	AKKVFITYCWENDEHNAWVHNLANDLDKAGFDIFIDIKQPLGIELNRFMEQTIANVDKVLIIATPEYKKRADNRERGVGYETSLITDDLIKDQNRIKFIPIIRIGSKDSSYPIYLGNRKGLYMREDNDYTQALNELIDN	MSKINTTYQELADYIFSFFSSCTAPGQGLFLFRTLNATTRKYGKTQAEINLCHIVIFNLLENGYLEAANEPSPFVRLTEKGFDYLQGDDLIKNQINLKEYIDLSKEDSNVTFNGLWTIIGIKDVAPFYVDGPTFFNTINPFVNVATNYSAYIQMLSDQKESTSRHTWFKTLFLRLKKSDIPSFLDDLSLSIYKYYDEKDTTNQTNSYDIGAIVNPIVDENKAIVAKKVFITYCWENDEHNAWVHNLANDLDKAGFDIFIDIKQPLGIELNRFMEQTIANVDKVLIIATPEYKKRADNRERGVGYETSLITDDLIKDQNRIKFIPIIRIGSKDSSYPIYLGNRKGLYMREDNDYTQALNELIDNIRNY	GTGGCAGTTCTGGGGGCGGTGCTAGCGCAAAAAAAGTTTTCATAACATATTGCTGGGAGAATGACGAGCATAATGCGTGGGTTCACAATTTAGCCAATGACTTAGACAAGGCGGGATTTGATATCTTTATAGACATAAAACAGCCCCTGGGAATAGAGCTGAACCGCTTTATGGAGCAAACAATAGCGAATGTCGACAAAGTTTTAATCATTGCGACACCGGAATACAAGAAGCGGGCGGATAACCGCGAGAGAGGAGTCGGTTATGAAACCAGTCTGATTACGGATGACTTGATCAAGGATCAGAACCGCATAAAGTTTATACCAATAATACGGATAGGGTCTAAGGACTCGTCTTACCCGATTTACTTAGGTAACCGGAAAGGTCTGTATATGCGCG…	This paper	TIR_2	7.8e-18	55.9	228	361	0.8	Group_36
Bacteroides thetaiotaomicron VPI-5482	226186	No	BT_3003		BT_3003.TIR_2.1	None	STVAFISHRSTHKDFVRKIVDTVKRDNCIVDEFDFYPATKTVNEIVRNLNFAPIFVLLISKDALESDWIKLEMSKARQLYDTGVIREFMPFIIEEGVKLEELPSWMTRDWSLNIKTITSPKIIGQFIIETQRKIRCVGN	MQSTVAFISHRSTHKDFVRKIVDTVKRDNCIVDEFDFYPATKTVNEIVRNLNFAPIFVLLISKDALESDWIKLEMSKARQLYDTGVIREFMPFIIEEGVKLEELPSWMTRDWSLNIKTITSPKIIGQFIIETQRKIRCVGNNAYGNWINTFIGRSNELDEFQRAMYDSVYMPHRSLIVSGKPGSGRTRFIQKCIQDSSGLSFIPEGFQIKLPQKTYLDNFILQLHEGLGFSKASYEDILKLDHEHQITKCVSYINQIINAHSFLLIEDEMSFVSYDGTISEWGKEIISHPAMIDSLKIFISSRVKPRYSELRAYPQIIHINLSGFTKDERKRLFVNCCRYYNVQLNDSDVDFFVDRLQSSPQQLEQAVREIKDKNVRFAKKDIKNLIAIGDEVFSRVIS…	GTGGCAGTTCTGGGGGCGGTGCTAGCTCAACGGTTGCCTTCATATCGCATCGGAGCACGCACAAGGATTTTGTGCGGAAAATTGTCGATACCGTCAAAAGAGATAATTGTATCGTTGATGAGTTTGACTTTTACCCAGCCACGAAGACGGTAAACGAGATAGTGCGCAACTTGAATTTCGCGCCGATATTCGTGTTACTTATCAGTAAGGATGCTTTAGAGTCAGACTGGATTAAGTTGGAAATGTCAAAGGCCCGGCAACTTTATGATACTGGAGTTATTCGGGAGTTTATGCCCTTTATAATAGAAGAGGGCGTAAAACTTGAAGAGCTTCCATCGTGGATGACACGGGACTGGTCCTTAAATATAAAAACCATAACGAGCCCGAAGATTATCGGCC…	This paper	TIR_2	1.6e-14	45.2	6	118	0.89	Group_01
Bacteroides uniformis ATCC 8492	411479	No	BACUNI_00728		BACUNI_00728.TIR_2.1	None	KYDFALSFAGEVRSIVAELAILLFEEHECSVFYDFNEQHKIIGEDLTDYFEPIYKSDAEFIIVFLDRNYPRKLWTNFESDKFKERFGEHAVIPIIFKGCEPTQFDKLANIGYLSFDPEKEQSEQIKSIADIIVKKLDEK	MAFLQDVFKDSGVPTYTFVEPNEYIKIVVTLSTKGRCLVVEGPSGIGKTTCVLKALEYLGMGDSIQLLTPRKKKDILSIEKILDNNENIGTVIIDDFHLLSIENKNRLSDLMKTIADEDREDVKLVLIGINRAGDSLVSLAPDLNNRITTVKFEVNPDSKILELIEKGEVALNARIKYREQIVRRSNGSFHIAQLICKELCIIERVIMTQDNKKELNTDINYVVDKIMTDLSRVFEVKAREFAIGSRLRSSGRAPYFHLLYWLSESKDWTIRMADIYLKYPTHKASISQVADKGFLYKLINNSENIKSVIHYDEYSKVLTVEDPKFMFYLQNLDWTDFVKRIGFSKINFDKKYDFALSFAGEVRSIVAELAILLFEEHECSVFYDFNEQHKIIGEDLTD…	GTGGCAGTTCTGGGGGCGGTGCTAGCAAATACGATTTTGCTTTGAGTTTTGCGGGTGAGGTGCGGAGCATAGTTGCAGAACTTGCTATTCTTTTGTTTGAAGAACATGAGTGCTCTGTGTTTTATGATTTCAACGAACAGCACAAAATCATTGGAGAAGACTTGACCGACTACTTTGAGCCTATATACAAATCCGACGCTGAATTCATAATAGTATTTTTGGATAGAAATTACCCCAGAAAGTTATGGACCAACTTCGAGAGTGATAAGTTTAAGGAAAGATTTGGTGAGCACGCTGTTATTCCTATTATCTTCAAAGGTTGCGAACCCACGCAGTTCGACAAGCTGGCTAATATCGGGTATTTAAGTTTCGATCCGGAGAAGGAGCAGAGCGAACAAA…	This paper	TIR_2	1.2e-10	32.7	355	480	0.79	Group_08
Bacteroides uniformis BUAKA3JSW	820	Yes	BUAKA3JSW_01831		BUAKA3JSW_01831.DUF1863.1	None	MAKTYKIFISHSWSHVNDLKSLRNLLESRGYFNVEFTEFPPTDSINSMNTYYIRQRISERIAASDIVLGIAGIYASYSDWMKWELDKAIEKGVPIIGVIPRGQERISAIVNDRADEIVHWNTESIVSAIRKHAK	MAKTYKIFISHSWSHVNDLKSLRNLLESRGYFNVEFTEFPPTDSINSMNTYYIRQRISERIAASDIVLGIAGIYASYSDWMKWELDKAIEKGVPIIGVIPRGQERISAIVNDRADEIVHWNTESIVSAIRKHAK	GTGGCAGTTCTGGGGGCGGTGCTAGCATGGCAAAAACATACAAAATTTTCATTAGTCATAGCTGGTCGCACGTCAATGACTTAAAAAGCCTTCGTAATCTTTTAGAATCACGCGGCTATTTCAATGTGGAGTTTACCGAGTTCCCCCCGACCGATTCCATTAACTCAATGAACACCTACTATATCCGTCAGAGAATATCCGAGCGTATTGCTGCCTCCGACATCGTTCTTGGCATCGCGGGAATTTACGCATCGTATTCAGATTGGATGAAATGGGAACTTGACAAAGCTATAGAGAAAGGCGTACCTATAATTGGAGTGATTCCCCGGGGGCAAGAGCGGATTTCTGCAATAGTGAATGATCGGGCGGATGAGATCGTTCATTGGAATACCGAGAGTA…	This paper	DUF1863	8.2e-16	49.3	5	125	0.88
Bacteroides vulgatus ATCC 8482	435590	Yes	BVU_RS18360		BVU_RS18360.TIR_2.3	None	DEGIYISYNWEGHSAHIVDYLGFVLENRGIPFKLDKKDCPYTVNIKEFMNAIRAGKTVIVVLSRPYLRSKNCMYELSGIMENVNYKDRMLPVVVDDTIRDDDFYVELVKHWKEKKDKQTEIVEKLRDLDPDMAEPEEMK	MDISSILWGFIASYLAGSLPSLREFISTKDKTTLDERIEQCYQTALGRWCANDAVRQRIAQKHFNDLKQVKKLYLTEKWEKEGVILSSLANLWIEELSKDEEVSYYITTQGIILKDEKLDKLTASLTNQETRNGQRIRRGLTKHKAVDGYIRRFCTSDQSENNFIYYVLGKKERHTLADYVTGVEETSTNKIVLYSSAQTGKTTELKQLCWELQQSGLYLPVSFEVRTNTKLKRDDLPESQYVDGREVVLVIDALDEVNGQKYEDLLEEIGGYAYEHPEMKMVLSCRSNFRRERQLELFTELFLEELSIDDARDYAAKREVNSDRFMRSVFANQLEDFIKNPFFLSVLIDAYKGKGKQLPKTKADIYKLFIKSSYDKEVKEKNVSLSAQHSFEESVRLL…	GTGGCAGTTCTGGGGGCGGTGCTAGCGACGAGGGTATCTATATATCCTATAATTGGGAGGGCCACTCCGCTCATATTGTGGATTACCTTGGATTCGTATTGGAGAATCGCGGGATTCCATTCAAACTTGATAAAAAGGACTGCCCGTATACGGTAAATATCAAGGAGTTTATGAACGCTATTCGGGCGGGCAAAACTGTGATCGTGGTGCTTAGCCGTCCCTACCTGAGATCTAAAAATTGTATGTACGAGCTTAGTGGAATTATGGAAAATGTTAATTATAAAGACCGCATGCTGCCAGTCGTGGTGGACGACACTATACGCGACGACGACTTCTACGTGGAACTTGTAAAACACTGGAAAGAAAAAAAAGATAAACAAACGGAAATAGTAGAGAAAC…	This paper	TIR_2	7.1e-14	43.1	1356	1477	0.81	Group_01
Bacteroides xylanisolvens XB1A	657309	Yes	BXY_39720		BXY_39720.TIR_2.2	None	KLKLFISHSKKDKDHLGESTAISLRDYLRSDTKLDSFFDVNDILDGHQFAQQIQSGIASSLLVIIESDTYSEREWCRIEAISGKKNNVPSILVNVLNGVSSRTFPYLGNMPKIRFNGKWDDVIILLLRTALDQYYEKEY	MSSNFKTPLSVYVLYDKDNTKGSETYEKIYHLLCRNSSRPFEDGLDIPVFFRTDMANQIPPIDINFSNKTIAILLVDDNMYCNTIWDEYIKELLVKEDNGALKIFAVKLSKYAFDINPLLQEEQFICLKNENIETDWHEFQIRLYDNILRYLKSYKVGQKLKLFISHSKKDKDHLGESTAISLRDYLRSDTKLDSFFDVNDILDGHQFAQQIQSGIASSLLVIIESDTYSEREWCRIEAISGKKNNVPSILVNVLNGVSSRTFPYLGNMPKIRFNGKWDDVIILLLRTALDQYYEKEYLEQLVMKCDLQNTSILPVPPELMNLINIEDNIKSILYPEPPLGREELEVLNKNGKITSFVTPSQLYSNMNKIQDKKIAISISETPEALTKGIGKAMFDDLS…	GTGGCAGTTCTGGGGGCGGTGCTAGCAAGCTGAAGTTGTTCATTTCTCACTCTAAGAAAGACAAAGATCATCTTGGAGAGTCAACAGCGATTAGTCTGCGTGATTACTTACGCTCTGATACCAAGTTAGATAGTTTTTTTGATGTCAACGATATCCTTGATGGACACCAGTTCGCCCAGCAGATTCAGTCCGGAATCGCCAGTTCTCTTTTGGTGATTATTGAATCCGATACGTACAGTGAAAGAGAGTGGTGTCGGATTGAGGCGATATCTGGAAAGAAGAACAACGTGCCTTCCATTCTTGTCAACGTATTGAACGGCGTTTCTTCCCGGACTTTCCCCTACCTTGGCAACATGCCCAAAATTAGATTCAATGGTAAGTGGGACGATGTGATCATTT…	This paper	TIR_2	1.8e-10	32	163	316	0.79	Group_01
Blautia hansenii DSM 20583	537007	Yes	BLAHAN_06605		BLAHAN_06605.TIR_2.1	None	KKIFISYCTKNKELAEAFIEFLQLGMGIAKQDIFCTAYLEMLETGGNFSEKIRQQLQNCEAFVSLITEEYLKSAFCLVEMGAAWGQNKRFFPLVTVPFERLNHTPFQGMQMRLLDSIEALSAVYDEFHTHGILESYQTA	MKKIFISYCTKNKELAEAFIEFLQLGMGIAKQDIFCTAYLEMLETGGNFSEKIRQQLQNCEAFVSLITEEYLKSAFCLVEMGAAWGQNKRFFPLVTVPFERLNHTPFQGMQMRLLDSIEALSAVYDEFHTHGILESYQTAEFHKRAVEFQRKLRNLESGEGILEKDHEGYYKAVIEGVRNLQNDQYRCYKIKGHIAEPPDRMGAESDWLFYWTGAFADLQVGDYVKFKTTKSKVNTFSDIGRARNIYPDELWKVD	GTGGCAGTTCTGGGGGCGGTGCTAGCAAGAAAATCTTTATCAGCTATTGCACCAAAAATAAAGAACTGGCCGAAGCCTTCATTGAGTTCTTGCAGTTAGGCATGGGCATCGCTAAGCAGGATATCTTCTGTACTGCTTATTTAGAAATGCTTGAAACAGGAGGCAACTTTAGCGAGAAGATCAGACAACAGCTTCAGAATTGCGAGGCTTTCGTCTCATTGATTACGGAAGAGTACCTGAAATCAGCTTTTTGTTTGGTCGAGATGGGGGCAGCCTGGGGTCAAAATAAGAGATTCTTTCCATTAGTCACTGTGCCCTTCGAGCGCTTAAATCATACACCATTTCAGGGGATGCAGATGCGGCTTCTTGACAGTATCGAGGCCCTGTCCGCAGTGTATG…	This paper	TIR_2	7.7e-15	46.2	4	126	0.76	Group_12
Candidatus Accumulibacter sp. SK-02	1453999	No	A0A080MIQ6_9PROT	A0A080MIQ6_9PROT	A0A080MIQ6_9PROT.TIR_2.1	None	NAARIFISYRRQDSEAAASRLAEDLRRHFADEQVFQDFSSIDPGADFVEAVQRGLDTCAAVVVVIGPDWLKVVDRSGRRRIDLPEDWVRHEVGESLRRPGVRVFPVLVGGADMPGVADLPVELQPLTRRQAFPLTVRHW	MTSTRNASRNAARIFISYRRQDSEAAASRLAEDLRRHFADEQVFQDFSSIDPGADFVEAVQRGLDTCAAVVVVIGPDWLKVVDRSGRRRIDLPEDWVRHEVGESLRRPGVRVFPVLVGGADMPGVADLPVELQPLTRRQAFPLTVRHWPKDVAELAEHLRRVPGLDRPQRVTGLVDWLRKIGAGKGWRWSGVAVAVLAALGYWWSSSRDPAGPRVTKLADPPVVKPTDPPTARPAVAAPRTEPDLHPEAETTETARPARKAGEVFRDCSDCPEMVVIPAGRFLMGSPKGESGRSNDEGPQHEVAMAQPFAVGKYEVSFAEWDACVAAGGCRHRPDDAGWGRSRRPVVNVSWEDARTYVAWLAKKTGKGYRMLSEAEWEYAARAGTTSSYPWGNEAGQGR…	GTGGCAGTTCTGGGGGCGGTGCTAGCAATGCGGCCAGAATATTCATCTCTTACCGCCGTCAAGATAGTGAAGCCGCTGCATCTCGTCTGGCAGAAGACTTAAGACGGCATTTTGCAGACGAGCAGGTCTTCCAAGATTTCAGCAGCATTGACCCTGGAGCTGACTTCGTAGAGGCAGTGCAACGCGGGTTGGACACATGCGCGGCAGTTGTGGTAGTAATAGGTCCTGACTGGTTAAAAGTAGTTGATCGTAGTGGACGGAGACGGATAGACTTACCTGAGGACTGGGTCCGGCACGAAGTTGGCGAGAGCCTTCGGCGGCCAGGAGTTCGCGTATTCCCCGTCCTTGTGGGAGGCGCAGACATGCCGGGTGTTGCTGACCTGCCCGTAGAGTTGCAGC…	This paper	TIR_2	3.4e-17	53.7	14	159	0.79	Group_05
Candidatus Accumulibacter sp. SK-11	1454000	No	A0A011MUA0_9PROT	A0A011MUA0_9PROT	A0A011MUA0_9PROT.TIR_2.1	None	MVSVYVSYAWKEEEQNRLVDKLGEACAARGIELRRDKTSIAYGDSIRRFMDEIGTGGHVVLVLSDAYFKSEYCMYELRQIYDNKDFRQRVNPIVLSGTPFHKPKDRIPYVKYWEQEIADLQAGLNELSDQKYTLELRKD	MVSVYVSYAWKEEEQNRLVDKLGEACAARGIELRRDKTSIAYGDSIRRFMDEIGTGGHVVLVLSDAYFKSEYCMYELRQIYDNKDFRQRVNPIVLSGTPFHKPKDRIPYVKYWEQEIADLQAGLNELSDQKYTLELRKDLDGYAECRRLIVELQSTLADMNTLTEEVHVGTDFAALLDRILPQSAVAVPDPFRTQITNEIRNILASSSRLSNSLQTAMSDAKIALGADLAASLCTGDPERALEDLLFPATKNALMLFDPRQPEFADTWSAAKSVLAWLSLLAVDGEWLGQANRSALSAGKLGFEIVVETPLGVELVSSRHRQIAPRLRAQRGTSEVVGDELIPQPQYETGWGDEAALDKLVLEVWARVFPEESRSTLSPKDLRTLNNELRFRDRHKTFH…	GTGGCAGTTCTGGGGGCGGTGCTAGCATGGTTTCAGTCTATGTTAGCTACGCCTGGAAAGAAGAAGAGCAGAATCGCCTGGTGGATAAGTTGGGGGAGGCTTGCGCTGCTAGAGGGATCGAACTTCGGAGAGACAAGACTTCTATAGCGTACGGCGACTCAATTCGCCGGTTTATGGATGAGATAGGTACTGGAGGTCACGTAGTCTTAGTGCTGTCAGATGCTTACTTCAAATCGGAATACTGCATGTACGAGTTACGTCAGATCTATGATAATAAGGACTTCCGCCAGCGTGTGAATCCCATAGTCTTATCTGGAACCCCCTTTCACAAGCCAAAAGACCGCATACCGTATGTCAAATATTGGGAACAGGAAATAGCCGACCTGCAGGCAGGACTTA…	This paper	TIR_2	2.6e-15	47.6	4	127	0.82	Group_01
Candidatus Entotheonella factor	1429438	No	W4LL34_9BACT	W4LL34_9BACT	W4LL34_9BACT.TIR_2.1	None	QYQSVFLSHSTKDETFCHKLHDALQKSGVRCWFSPEHIRWGDKLRPQLDEAIQQQDRLLLVLTKTSLQSPWVEYEIRRAIEREHQEQRRILFPLKLVKFDVLRDWKLVDDDTGQDLAREVREYFIPDDFTSWQDDAAFE	MANWMQLKRLRESVPRWNQWRNQHPHIRPDLIEAHLRDAQLRGADLRNADLIGADLRDAQLREADLSDAHLRATDLTGTDFSRARLSRVELWETTFGNTYLRDTQGLEDCIHFGPSTLDRRTLAHSGLLPLEFLRGYGLSDWEIEATKFYQQDLTQDDITTIGYNVINLKTADPIQYQSVFLSHSTKDETFCHKLHDALQKSGVRCWFSPEHIRWGDKLRPQLDEAIQQQDRLLLVLTKTSLQSPWVEYEIRRAIEREHQEQRRILFPLKLVKFDVLRDWKLVDDDTGQDLAREVREYFIPDDFTSWQDDAAFEAAFERRLANLRQEQRPGQPSGQRPGGA	GTGGCAGTTCTGGGGGCGGTGCTAGCCAATACCAAAGCGTTTTCCTGTCGCATAGCACCAAAGACGAGACATTTTGCCACAAGTTACATGACGCCCTGCAAAAGTCGGGCGTAAGATGCTGGTTTTCGCCCGAGCACATACGTTGGGGCGACAAATTACGTCCCCAGTTGGATGAGGCGATTCAACAACAGGATCGCTTGTTACTGGTATTGACCAAGACCAGTCTTCAATCCCCTTGGGTCGAGTATGAAATCCGTCGTGCTATAGAGAGAGAACACCAGGAGCAACGGCGGATCTTATTCCCTTTGAAATTAGTCAAGTTTGACGTTTTACGTGACTGGAAGTTAGTTGACGACGACACAGGGCAAGACTTGGCTCGTGAAGTGCGGGAATATTTTA…	This paper	TIR_2	3e-24	76.6	180	320	0.84	Group_01
Candidatus Entotheonella gemina	1429439	No	W4M0Q4_9BACT	W4M0Q4_9BACT	W4M0Q4_9BACT.TIR_2.2	None	VDANVFISYRRSASQYFADKIYHSLLTKMHGNIFYDIETMSSGALSENIIEAIRQSDTVLCVISHGTLDRLGQTDDWVRLEIAEALRLGKPLIPVVDGDILLPAVDMLPDDVQELLTCQRVTIYPKYFKAGIEELLRLI	MSALKLVAGMIMQYWHDANTVPVDRRHHVQRLAQRLEREVRMNATIRHDPDALQSLLVQWATTDLNMKRIIEKLVPNTTPNEDTVHQAVSVQGCGNMITVVGGDMIGVSQEFHSPARMSLCPRVDANVFISYRRSASQYFADKIYHSLLTKMHGNIFYDIETMSSGALSENIIEAIRQSDTVLCVISHGTLDRLGQTDDWVRLEIAEALRLGKPLIPVVDGDILLPAVDMLPDDVQELLTCQRVTIYPKYFKAGIEELLRLIDQ	GTGGCAGTTCTGGGGGCGGTGCTAGCGTAGATGCTAATGTCTTCATCAGCTATCGGCGGAGCGCTTCACAATACTTCGCCGACAAAATTTACCATAGTTTGCTGACCAAGATGCACGGTAATATCTTCTACGATATTGAGACAATGTCGAGCGGAGCACTGAGTGAGAATATAATAGAAGCCATCCGGCAAAGCGATACCGTTCTTTGCGTCATATCTCATGGCACTCTGGACCGCCTTGGGCAGACCGACGATTGGGTTCGCTTAGAAATCGCAGAAGCGCTTCGGTTGGGTAAACCGTTGATACCAGTTGTTGATGGCGACATACTGTTGCCAGCCGTTGATATGTTACCGGACGATGTACAAGAGCTTCTGACATGCCAACGGGTAACTATTTATC…	This paper	TIR_2	2.9e-14	44.2	128	259	0.8	Group_05
Candidatus Puniceispirillum sp. TMED52	1986639	No	A0A1Z8UUL8_9PROT	A0A1Z8UUL8_9PROT	A0A1Z8UUL8_9PROT.TIR_2.1	None	WGKNAENHARVKEVVEALREMGYFVWLDENEMRGNLVDDMCAGIDESDVVLVFVTRNYMKKVQSRNDGDNCRREFMYAQRRHGTSRIVTIRFDADLPPKWSGPLGMILGDRMYADLTVDHTSKDKMMELVRLFPILPPV	MAEQEPVRLVDRVPQASSLVSDSVSPETKLIHPQKKRPNSHVHCPYMSLRLFASHDWGKNAENHARVKEVVEALREMGYFVWLDENEMRGNLVDDMCAGIDESDVVLVFVTRNYMKKVQSRNDGDNCRREFMYAQRRHGTSRIVTIRFDADLPPKWSGPLGMILGDRMYADLTVDHTSKDKMMELVRLFPILPPVKGVGYRKDGGCLRERVDRLMQEAGMSEKEGEHTHEKLVRLMASIGIHAENAPLYVNVARLEVQLGIHADK	GTGGCAGTTCTGGGGGCGGTGCTAGCTGGGGTAAAAACGCCGAAAATCACGCAAGAGTGAAAGAGGTAGTCGAGGCCCTGCGCGAGATGGGATACTTCGTGTGGCTTGATGAAAATGAGATGCGTGGCAATTTGGTCGACGACATGTGTGCCGGCATTGATGAGTCTGATGTTGTGCTGGTATTTGTCACACGTAACTACATGAAGAAGGTACAGAGCCGTAATGATGGCGACAACTGTCGGCGCGAATTTATGTATGCCCAGCGGCGGCATGGTACGAGCAGAATCGTCACGATTCGCTTCGATGCTGACTTACCCCCTAAGTGGTCAGGGCCATTAGGTATGATCTTGGGCGATCGTATGTACGCTGATCTTACGGTGGATCATACGTCCAAAGATA…	This paper	TIR_2	2.9e-19	60.4	51	186	0.79	Group_01
Clostridium bolteae ATCC BAA-613	411902	Yes	CLOBOL_05542		CLOBOL_05542.TIR_2.1	None	RVEIFLSYCWADEEIASDIEMHLAKDPEINLHRDKLDIRKWGSIKQYMQSIPKMDYMILLISDAYLKSANCMYEVLEVMRDRQYQDKIFPAVVHTGIYKPAIRASYVKHWQAEYEELKHDLEGIGIQNIGRLGEDLKRR	MGRVEIFLSYCWADEEIASDIEMHLAKDPEINLHRDKLDIRKWGSIKQYMQSIPKMDYMILLISDAYLKSANCMYEVLEVMRDRQYQDKIFPAVVHTGIYKPAIRASYVKHWQAEYEELKHDLEGIGIQNIGRLGEDLKRRQDISANIADFLDLVSDMNNPSISDVCTAIEEHLADKNIIRKSQRQSGAEHVSERIFESMGIFAGADNAEPTDLEINQFMSKAFHEINEIMVDLCKQLEEKYGCFQIMAEMIDSRNYYYQFYKNGRTIKSLKIFLDNSFGAWNIGFSNDSFSMVGGNHSWNGMYSAKCINGNLCLSSMMSLGGRQNGMTTEDVVKDIWKNHITPYLER	GTGGCAGTTCTGGGGGCGGTGCTAGCCGTGTCGAAATCTTCCTGTCCTATTGCTGGGCCGATGAAGAAATCGCGAGTGACATTGAAATGCACTTGGCTAAAGACCCAGAGATTAATCTTCACCGTGATAAACTTGACATACGTAAGTGGGGTAGCATCAAACAGTATATGCAGTCGATCCCGAAAATGGATTATATGATTTTATTGATCTCGGACGCGTACCTTAAAAGCGCCAACTGCATGTACGAGGTCTTAGAGGTTATGCGGGACCGCCAATATCAGGATAAGATTTTCCCGGCGGTGGTGCATACCGGGATTTATAAGCCTGCAATTCGGGCCAGCTACGTCAAACATTGGCAAGCGGAGTACGAAGAACTGAAGCATGATCTGGAAGGCATCG…	This paper	TIR_2	2.6e-16	51.3	6	123	0.86	Group_01
Clostridium hylemonae DSM 15053	553973	No	CLOHYLEM_07548		CLOHYLEM_07548.DUF1863.1	None	AHKTFISYKYDEAQRLRDDIIEALDDDATYYKGETSDSPDLTDTSTENIKKNLRDMMYDTSVTIVIISPNMKNSKWIDWEIEYCLKDNTRKGRTSHTNGVVGVIMKYNSGYSWFKSTHINDDGCSSTTYEESKVYDIIN	MAHKTFISYKYDEAQRLRDDIIEALDDDATYYKGETSDSPDLTDTSTENIKKNLRDMMYDTSVTIVIISPNMKNSKWIDWEIEYCLKDNTRKGRTSHTNGVVGVIMKYNSGYSWFKSTHINDDGCSSTTYEESKVYDIINNNRFNQNPKKYSCDVCKTVNALTGSYIAYVDEETFLSNPTKYINNAYDKSENDAEGYDLTKKR	GTGGCAGTTCTGGGGGCGGTGCTAGCGCACACAAAACATTTATTTCATACAAATATGATGAGGCTCAGCGGTTGAGAGACGACATTATAGAAGCGCTTGACGATGATGCGACATACTATAAAGGCGAGACCAGCGATTCTCCTGATCTTACTGACACGAGTACTGAGAACATCAAGAAGAACCTTCGCGACATGATGTACGACACCAGCGTAACAATCGTAATTATCTCGCCCAACATGAAGAATAGCAAATGGATCGACTGGGAAATCGAATATTGCTTAAAGGATAATACGCGCAAAGGCCGGACATCACACACAAATGGGGTGGTTGGTGTAATAATGAAGTATAATAGCGGGTATTCTTGGTTTAAGAGTACTCACATTAATGACGACGGGTGTT…	This paper	DUF1863	2.3e-16	51.2	3	123	0.75	Group_01
Clostridium ramosum DSM 1402	445974	No	CLORAM_02972		CLORAM_02972.DUF1863.1	None	TYDLFISHAWLYGDDYDNLINLLDKASYFYYRNYSAPKEKPLAISNNAFDYQIKEAIDKKIKPVNCVIILGGMYAHRKWMKYELEAAKKLRKPIIIVAPRGQERMPIELQQYPVVRWNTDSIITAIRQLSR	MPSLKTYDLFISHAWLYGDDYDNLINLLDKASYFYYRNYSAPKEKPLAISNNAFDYQIKEAIDKKIKPVNCVIILGGMYAHRKWMKYELEAAKKLRKPIIIVAPRGQERMPIELQQYPVVRWNTDSIITAIRQLSR	GTGGCAGTTCTGGGGGCGGTGCTAGCACTTACGACCTTTTTATATCGCACGCCTGGTTGTATGGAGACGATTACGATAATCTGATAAATCTGTTAGATAAAGCCAGTTACTTTTATTATCGGAATTACAGCGCCCCCAAGGAAAAACCCCTGGCGATTTCCAATAATGCATTCGACTACCAGATTAAGGAGGCCATCGATAAAAAGATCAAACCAGTTAATTGTGTAATCATATTGGGTGGGATGTACGCTCATCGGAAATGGATGAAATATGAATTAGAAGCAGCCAAGAAACTTAGAAAGCCTATAATAATAGTGGCGCCTCGCGGACAAGAACGGATGCCGATCGAACTTCAACAATATCCCGTGGTGCGTTGGAATACGGACAGCATTATCACCG…	This paper	DUF1863	2.9e-16	50.9	7	127	0.87
Clostridium saccharolyticum ATCC 35040	610130	No	D9R6A6_CLOSW	D9R6A6_CLOSW	D9R6A6_CLOSW.TIR_2.1	None	MKFFISHKQEDEEIVKKLALYFKLREVDFYLDLLDSKLTEDGKALTDHIKSNLNNCTDIIVVMSEKTRFSQWVPFEVGIATQMELPIASFLKSEVQLPGFLSYWPRLKTPGDIDKYLDARELVAEKMKILYENRQFASR	MKFFISHKQEDEEIVKKLALYFKLREVDFYLDLLDSKLTEDGKALTDHIKSNLNNCTDIIVVMSEKTRFSQWVPFEVGIATQMELPIASFLKSEVQLPGFLSYWPRLKTPGDIDKYLDARELVAEKMKILYENRQFASRKNTEIEMFYKQVKSKL	GTGGCAGTTCTGGGGGCGGTGCTAGCATGAAGTTCTTTATCTCTCACAAGCAGGAGGATGAAGAAATTGTTAAGAAGTTAGCATTGTATTTCAAGTTACGCGAGGTCGACTTTTACCTGGACTTGTTAGACTCCAAGTTAACCGAGGACGGAAAGGCGCTTACGGACCATATAAAATCCAATTTGAATAACTGTACGGATATTATAGTGGTTATGTCAGAAAAAACCCGTTTTAGTCAGTGGGTGCCATTCGAGGTAGGTATAGCCACGCAGATGGAATTGCCCATAGCGTCATTTTTGAAATCTGAAGTTCAACTGCCTGGCTTTCTTTCATACTGGCCGCGTCTTAAAACACCTGGCGACATCGACAAGTATCTGGATGCGCGCGAACTTGTCGCAG…	This paper	TIR_2	6.9e-13	39.9	3	128	0.87	Group_20
Clostridium scindens ATCC 35704	411468	Yes	CLOSCI_02130		CLOSCI_02130.TIR_2.1	None	IPKIFISYSWSSDAIVLELAQRLVSHGVDVVLDKWDLKEGQDKYAFMERCVNDTEITKVLIVCDKVYAQKANDRTGGVGDETVIISSEIYGNTKQEKFIPVIAEKSEDGKAYVPTYIKTRIYIDLSDPETYEIEYEKLL	MKEDRIPKIFISYSWSSDAIVLELAQRLVSHGVDVVLDKWDLKEGQDKYAFMERCVNDTEITKVLIVCDKVYAQKANDRTGGVGDETVIISSEIYGNTKQEKFIPVIAEKSEDGKAYVPTYIKTRIYIDLSDPETYEIEYEKLLRNIYEKPQFTKPKLGKMPEWLDEEKTDFFQLKDLIRQIHGSNTDNKRKSCISRFQITHIEVLKGYIEKNASPERVYEIFLNTKPVRDFYLKFVETIAETETDYAEIIAEGFETMYNQLTCIKAFVPNANSVSQNDLDIFKIYIWELFICVIAFMRHIKDYAAINEMLTYTYFLETSIFGGSIKPNNYTAFRHHSCVIEEYYKPKTEMKNKYTLMGDVICNQREKLPIYTGEAIAEADLFLYQVCNAYELSEKEQS…	GTGGCAGTTCTGGGGGCGGTGCTAGCATCCCCAAAATATTTATAAGTTACTCGTGGTCCAGCGATGCAATAGTTTTGGAGCTGGCTCAGCGTCTGGTCTCTCATGGGGTAGATGTCGTGCTGGATAAGTGGGACCTTAAAGAAGGACAGGATAAGTACGCATTTATGGAGCGTTGTGTTAACGACACGGAGATCACGAAGGTCTTAATAGTATGTGATAAAGTCTATGCCCAGAAAGCCAACGACCGCACTGGTGGTGTTGGAGATGAGACCGTCATTATCTCATCAGAAATATATGGGAACACTAAGCAAGAGAAGTTCATACCTGTTATAGCGGAAAAGAGTGAAGATGGCAAGGCCTACGTGCCAACTTACATTAAAACTCGGATTTACATCGACC…	This paper	TIR_2	1.4e-23	74.7	9	144	0.84	Group_34
Clostridium sp M62 1	411486	No	CLOM621_05639		CLOM621_05639.TIR_2.1	None	EVLYFISHRRSDGEHIAAKLADELRNLTRERNVYRDVVHVEVGDDAQKDIDRNLARSDVLIFLQTKEAQNSPYIMKELCYALINDIPVLWIQIDHAPYSDLEIHPGEKPALSYGSEEFDCQDRLCEIVDEVEEKCFQLM	MKRTDQADLFFKSCREILDEYVTDIFYLSSAFQMDHLLAESADADDIFVFFNAEDGTYDRKFIRLLTKYHNIQSRVWAIAMEKNPECRRPPEPVTDKQSFDVSCRNENRNPMKNNMRAIAQIFARKIVAQTLSPLYRDEVLYFISHRRSDGEHIAAKLADELRNLTRERNVYRDVVHVEVGDDAQKDIDRNLARSDVLIFLQTKEAQNSPYIMKELCYALINDIPVLWIQIDHAPYSDLEIHPGEKPALSYGSEEFDCQDRLCEIVDEVEEKCFQLMMNSSNQVYSYIEYLRDLNDAKRIKLTADKKAVLAYEVEYKEDTKDIYDEGIRRHYIQCFGRNPKEEDIGKFIQKAKQEEKYKENRLFLLSNHGKREKPAGDIKVIEENFDDYIVNLENVSGI…	GTGGCAGTTCTGGGGGCGGTGCTAGCGAGGTGTTATACTTTATTAGTCATCGCAGAAGCGATGGCGAGCACATCGCCGCGAAGTTAGCAGACGAGCTGCGTAACCTTACTCGTGAAAGAAACGTGTATCGGGACGTTGTGCACGTAGAAGTGGGGGACGACGCCCAAAAGGACATTGATCGCAACTTAGCTCGTTCGGATGTCCTTATCTTCTTGCAGACGAAAGAGGCTCAGAACAGTCCGTACATAATGAAGGAGCTTTGTTACGCTCTGATAAATGACATCCCCGTTTTATGGATACAAATAGATCATGCACCTTATAGCGACCTTGAGATCCACCCAGGCGAGAAACCGGCATTATCTTACGGGAGTGAAGAATTCGACTGTCAGGACCGCCTTT…	This paper	TIR_2	7.9e-13	40	143	263	0.86	Group_01
Coleofasciculus chthonoplastes PCC 7420	118168	No	B4W0R0_9CYAN	B4W0R0_9CYAN	B4W0R0_9CYAN.TIR_2.1	None	FQDAFISYGRADSKAFAIKLYQRLQKQGRKVWFDQNDIPLGVDFQNQIDDGIETSHNFLFIIAPHSVNSPYCRKEIELAVQHNKRIIPLLHVEQISRETWQQRYPQGTDEEWEAYQAKGLHSSFPNMHPEIGKINWV	MNGFQDAFISYGRADSKAFAIKLYQRLQKQGRKVWFDQNDIPLGVDFQNQIDDGIETSHNFLFIIAPHSVNSPYCRKEIELAVQHNKRIIPLLHVEQISRETWQQRYPQGTDEEWEAYQAKGLHSSFPNMHPEIGKINWVYFREGIDDFEQSLTGLLDVFERHQDYVYQHTYFLAQALAWKRHHQSSRYLLIGEERLQAEQWLKTRFKDEQPPCVPTDLHCEFITESIKNTQNLMTQVFLSYAVEDKEVMVKIRNSLRRECITVWTNQSDIQTGEVFAAAIQRGIEQADNVVYLLSPDSLQSYYCKQEWQYALSLNKRIIPVLVRETPPEQMPNVLQDLQYIDLTDNVKEEDYRLDESQLLKIIQQDAAYYNEHKILLTKALKWERQHRNPSILLRGYN…	GTGGCAGTTCTGGGGGCGGTGCTAGCTTCCAAGATGCGTTTATCAGTTACGGTCGTGCTGACAGCAAGGCCTTTGCAATCAAATTGTACCAGAGACTGCAGAAACAAGGTAGAAAGGTGTGGTTCGATCAAAACGATATACCGTTAGGTGTGGACTTCCAGAATCAGATAGACGATGGTATAGAAACCTCGCACAACTTTTTATTTATAATTGCTCCTCACTCCGTTAACAGCCCATATTGTCGCAAAGAGATCGAATTAGCGGTACAACACAACAAGCGGATAATTCCTTTACTGCACGTTGAACAGATATCGCGCGAGACGTGGCAGCAGCGGTACCCGCAAGGCACGGATGAAGAGTGGGAGGCGTATCAAGCTAAAGGATTGCACTCCTCCTTTC…	This paper	TIR_2	7.2e-27	83.4	7	157	0.89	Group_17
Coleofasciculus chthonoplastes PCC 7420	118168	No	B4W0R0_9CYAN	B4W0R0_9CYAN	B4W0R0_9CYAN.TIR_2.2	None	LMTQVFLSYAVEDKEVMVKIRNSLRRECITVWTNQSDIQTGEVFAAAIQRGIEQADNVVYLLSPDSLQSYYCKQEWQYALSLNKRIIPVLVRETPPEQMPNVLQDLQYIDLTDNVKEEDYRLDESQLLKIIQQDAAY	MNGFQDAFISYGRADSKAFAIKLYQRLQKQGRKVWFDQNDIPLGVDFQNQIDDGIETSHNFLFIIAPHSVNSPYCRKEIELAVQHNKRIIPLLHVEQISRETWQQRYPQGTDEEWEAYQAKGLHSSFPNMHPEIGKINWVYFREGIDDFEQSLTGLLDVFERHQDYVYQHTYFLAQALAWKRHHQSSRYLLIGEERLQAEQWLKTRFKDEQPPCVPTDLHCEFITESIKNTQNLMTQVFLSYAVEDKEVMVKIRNSLRRECITVWTNQSDIQTGEVFAAAIQRGIEQADNVVYLLSPDSLQSYYCKQEWQYALSLNKRIIPVLVRETPPEQMPNVLQDLQYIDLTDNVKEEDYRLDESQLLKIIQQDAAYYNEHKILLTKALKWERQHRNPSILLRGYN…	GTGGCAGTTCTGGGGGCGGTGCTAGCCTGATGACTCAAGTTTTTTTAAGTTACGCAGTGGAGGACAAGGAAGTCATGGTGAAGATTAGAAATAGCCTGCGGCGCGAGTGTATTACGGTATGGACAAACCAGAGTGACATTCAAACGGGCGAGGTGTTTGCGGCCGCAATTCAGAGAGGTATCGAGCAGGCGGACAATGTCGTGTACCTTTTGAGTCCCGATAGCTTACAATCTTATTACTGTAAGCAAGAATGGCAGTACGCGTTATCTTTAAATAAACGGATCATCCCCGTTTTGGTCCGCGAGACCCCTCCTGAACAGATGCCAAACGTTTTGCAAGATTTGCAATATATCGATTTAACCGACAATGTGAAAGAGGAAGATTATCGGCTTGACGAAT…	This paper	TIR_2	1.2e-30	95.6	238	360	0.9	Group_14
Coleofasciculus chthonoplastes PCC 7420	118168	No	B4W0R0_9CYAN	B4W0R0_9CYAN	B4W0R0_9CYAN.TIR_2.3	None	SSLDVFISYSRADSDFARQLNDALQMQGKTTWFDQESIASGTEFQLEIYRGIEVSDNFLFILSPRSVDSPYCADEVEYAAKLNKRVVTVLYRPINSARLHPELAKVQRIDFNQNEHDFWANFNQLVRTLDTDRDHLR	MNGFQDAFISYGRADSKAFAIKLYQRLQKQGRKVWFDQNDIPLGVDFQNQIDDGIETSHNFLFIIAPHSVNSPYCRKEIELAVQHNKRIIPLLHVEQISRETWQQRYPQGTDEEWEAYQAKGLHSSFPNMHPEIGKINWVYFREGIDDFEQSLTGLLDVFERHQDYVYQHTYFLAQALAWKRHHQSSRYLLIGEERLQAEQWLKTRFKDEQPPCVPTDLHCEFITESIKNTQNLMTQVFLSYAVEDKEVMVKIRNSLRRECITVWTNQSDIQTGEVFAAAIQRGIEQADNVVYLLSPDSLQSYYCKQEWQYALSLNKRIIPVLVRETPPEQMPNVLQDLQYIDLTDNVKEEDYRLDESQLLKIIQQDAAYYNEHKILLTKALKWERQHRNPSILLRGYN…	GTGGCAGTTCTGGGGGCGGTGCTAGCTCCAGTTTGGATGTCTTTATCTCGTATTCCCGCGCAGACAGCGACTTTGCTCGGCAACTGAACGACGCTCTGCAGATGCAGGGCAAAACAACATGGTTTGACCAGGAGTCTATAGCATCAGGGACCGAGTTCCAACTGGAGATCTATCGCGGGATAGAGGTTAGTGACAACTTCCTTTTCATCCTGTCCCCCCGCTCTGTAGATTCCCCCTATTGCGCGGACGAAGTAGAGTACGCCGCCAAGCTTAATAAGCGCGTCGTGACCGTTTTATATCGCCCGATTAACTCCGCCCGTCTTCACCCTGAGCTTGCCAAAGTACAGCGCATAGACTTTAACCAAAATGAGCACGACTTCTGGGCGAACTTCAACCAGT…	This paper	TIR_2	1.4e-29	92.2	440	561	0.93	Group_01
Collinsella aerofaciens ATCC 25986	411903	Yes	COLAER_RS08275		COLAER_RS08275.DUF1863.1	None	KKTVFVAFAIEDERQRDFLKGQSLNTKSPFEYIDMSVKEPYATAWKEKVRTRIKRSDGVIALVSKNSLSSSGEKWEIGCAREEGKKVLGIWAYSDDRTDLPGVRTVSWTWSHIEDFIDSL	MRKVRFMEKKTVFVAFAIEDERQRDFLKGQSLNTKSPFEYIDMSVKEPYATAWKEKVRTRIKRSDGVIALVSKNSLSSSGEKWEIGCAREEGKKVLGIWAYSDDRTDLPGVRTVSWTWSHIEDFIDSL	GTGGCAGTTCTGGGGGCGGTGCTAGCAAGAAAACTGTATTTGTTGCTTTCGCCATTGAGGATGAGAGACAAAGAGACTTTCTTAAAGGGCAATCGCTTAACACGAAATCCCCTTTTGAATACATAGATATGTCAGTCAAAGAACCCTACGCTACAGCATGGAAAGAGAAGGTACGTACGCGGATTAAACGTAGCGACGGGGTTATCGCGCTGGTTTCAAAAAATAGTCTGTCATCATCTGGCGAAAAGTGGGAAATCGGATGTGCCCGTGAGGAGGGCAAAAAGGTCCTTGGTATCTGGGCTTATTCCGATGACCGGACGGATCTGCCAGGAGTGCGGACGGTGTCTTGGACGTGGTCCCACATAGAGGATTTCATTGACAGCTTACATCACCATCATC…	This paper	DUF1863	1.6e-09	29.1	10	115	0.77	Group_01
Collinsella intestinalis DSM 13280	521003	No	COLINT_03298		COLINT_03298.DUF1863.1	None	ARKTFISYKFSDARGVRDRIIESLGYDASYYRGETSDSPNLADLKTETIKKKLKDMIYGTSVTIVVLSPDMLDSEWIPWEIEYSLKEQKRGDLHSHANGIVAVIKKVNGSYSWIKTSNLQDDGCNTLSYDLDKVPDIIK	MARKTFISYKFSDARGVRDRIIESLGYDASYYRGETSDSPNLADLKTETIKKKLKDMIYGTSVTIVVLSPDMLDSEWIPWEIEYSLKEQKRGDLHSHANGIVAVIKKVNGSYSWIKTSNLQDDGCNTLSYDLDKVPDIIKENRMNQTPIVYACENCKSVDRLTGSYISFISEDDFLANPSRYIENAYSKSKNLDNYDVTKTV	GTGGCAGTTCTGGGGGCGGTGCTAGCGCCCGCAAAACGTTCATCAGCTATAAATTCTCCGATGCGCGTGGGGTACGGGATCGGATTATCGAGTCCTTAGGATACGATGCGTCCTATTATCGGGGCGAAACCTCGGACTCTCCCAATTTGGCGGACTTGAAGACAGAAACAATTAAGAAAAAGTTGAAGGACATGATCTATGGTACCTCTGTCACAATAGTAGTTCTGTCTCCCGATATGTTAGATTCAGAATGGATTCCCTGGGAAATAGAATACAGCTTGAAAGAGCAAAAGCGGGGTGACCTGCACTCGCATGCAAATGGTATAGTTGCTGTGATAAAAAAAGTGAACGGTTCCTATTCCTGGATCAAAACCAGCAATTTGCAAGATGACGGATGTA…	This paper	DUF1863	7.4e-14	43.1	3	109	0.76	Group_01
Coprococcus eutactus ATCC 27759	411474	Yes	COPEUT_02742		COPEUT_02742.TIR_2.1	None	GGCWIFLSDSSHDIEKVRIVRNEFERLGHNPLAFHLKCLSTATEEGRHELDSLIKREIDAREWFVFCESPEAAKSPYVRDEQAYIINSGKDKVWKIDMTADIDSILDKVRKICADIEVFVSYANHDRDKIQPLIEALVR	MHKGGCWIFLSDSSHDIEKVRIVRNEFERLGHNPLAFHLKCLSTATEEGRHELDSLIKREIDAREWFVFCESPEAAKSPYVRDEQAYIINSGKDKVWKIDMTADIDSILDKVRKICADIEVFVSYANHDRDKIQPLIEALVRKDFSVWNPEDNLKLGDNSAFKNGKPRGCRQIFMYGREIGE	GTGGCAGTTCTGGGGGCGGTGCTAGCGGCGGCTGCTGGATTTTTTTGAGCGACTCGTCTCACGACATAGAAAAGGTACGCATAGTCCGCAACGAGTTTGAGCGGTTAGGACATAACCCTCTTGCTTTTCACCTTAAATGCCTGTCCACGGCTACCGAAGAAGGAAGACATGAGCTTGATTCCCTTATTAAGCGGGAGATTGATGCGCGTGAATGGTTTGTCTTCTGCGAATCTCCAGAGGCAGCCAAATCCCCTTACGTCAGAGATGAGCAAGCATATATAATCAATAGTGGGAAAGACAAGGTGTGGAAGATAGACATGACAGCTGACATCGATTCGATATTGGATAAGGTCCGTAAGATTTGTGCTGATATTGAAGTCTTTGTTTCCTATGCGAATC…	This paper	TIR_2	1e-06	20.3	8	108	0.85	Group_34
Coprococcus eutactus ATCC 27759	411474	Yes	COPEUT_02728		COPEUT_02728.TIR_2.2	None	DAYIFLSYRKADRKCAQELMRLIHKNKYYRDVAIWYDEFLTIGEDYRENIKETLQNSGLFVLVVTPNLLLPGSFGGVNYVMKEEYPTAKKTDVNILPVEMEKTNRSELEKLYPDIPLCVDPNNDDMMRRFLISAIWDMG	MEKENHIQFKTRGDSTNQGKPRVYFCCHPDDFDMYFEPVRNEILDKQNCAVYFYDNASSIPEQERETDLLSMQLFVIPVTTNLLTKPSIAMDKDFPLALKNKIPVLPLIQERGLEGLFARKFGDMQYLDKTQRDTTAISYEEKLEKHLSDILLGDEMTKKIKNEFDAYIFLSYRKADRKCAQELMRLIHKNKYYRDVAIWYDEFLTIGEDYRENIKETLQNSGLFVLVVTPNLLLPGSFGGVNYVMKEEYPTAKKTDVNILPVEMEKTNRSELEKLYPDIPLCVDPNNDDMMRRFLISAIWDMGVREIDNSAEHSFLIGLAYLGGIDVEVDRERAVTLIEDAANCGLAEAMEKLVSMYRTGEGVERNYEEAIKWQGKLVGYWKKQYKKTKDKNESVLYT…	GTGGCAGTTCTGGGGGCGGTGCTAGCGACGCCTATATATTCTTATCCTATCGCAAGGCCGACCGGAAATGTGCCCAGGAATTAATGCGGCTTATTCACAAAAACAAATACTACCGGGACGTCGCCATTTGGTATGACGAATTCTTAACAATCGGGGAAGATTATAGAGAGAATATAAAGGAGACTCTGCAGAATAGCGGTCTTTTTGTGTTGGTCGTAACCCCAAACCTTCTGTTACCTGGCAGCTTCGGAGGCGTAAACTACGTAATGAAGGAGGAGTACCCCACGGCAAAAAAGACGGACGTCAACATTCTTCCAGTTGAAATGGAGAAAACAAATCGCAGTGAGTTGGAGAAGTTATATCCAGACATTCCCCTGTGCGTTGATCCAAACAACGATG…	This paper	TIR_2	2e-10	32.3	169	293	0.75	Group_01
Dorea longicatena DSM 13814	411462	No	DORLON_01619		DORLON_01619.TIR_2.1	None	HKLFISHSSKDAEYMKAFVDLLVAIGVHKNQITCTSVPQCYIPVRCNIYDWLAKQFQTSDLHVVYAFSDNYYSSVATLNEMGAAWVMRCKWTGLLLPGFTFDKLAGCIDKNQICIKLDDPDIKQRLREFRNGIIEEFGL	MKNKPHKLFISHSSKDAEYMKAFVDLLVAIGVHKNQITCTSVPQCYIPVRCNIYDWLAKQFQTSDLHVVYAFSDNYYSSVATLNEMGAAWVMRCKWTGLLLPGFTFDKLAGCIDKNQICIKLDDPDIKQRLREFRNGIIEEFGLGSINEDEWEEKRDDFLDKIKIIAQKKNIEITSSESVNESNKTKVKTRFDAPVAQRQEIDLLKDYTPFSKVKPIISCGDEKVARIATFADSFDMDVDISNVTKRGMGEFAMALMEYIPCDNWTGFFDAGYAIEFDAAATGAIKKVQLEIKNDTGVKIIDEENDVSNGGGHFKYRFRDKVRNGEALEKIKEVCFTVFFAESYIDGEKGRLSIRNLKVTPA	GTGGCAGTTCTGGGGGCGGTGCTAGCCATAAGTTGTTCATTTCACATTCGTCCAAAGACGCAGAGTACATGAAGGCTTTCGTAGACCTGCTGGTAGCCATAGGCGTGCATAAGAATCAAATCACGTGCACGTCTGTCCCTCAATGTTACATCCCTGTCAGATGCAATATCTACGACTGGCTGGCAAAGCAGTTCCAAACTAGCGACCTGCATGTAGTGTACGCATTTAGCGACAATTATTACTCGTCGGTTGCGACGTTAAACGAAATGGGGGCTGCATGGGTGATGAGATGTAAGTGGACGGGTCTGCTGCTTCCAGGTTTCACTTTTGATAAGTTAGCGGGTTGTATTGACAAGAATCAAATATGCATAAAACTGGACGACCCTGACATCAAGCAAA…	This paper	TIR_2	7.4e-06	17.5	8	111	0.84	Group_12
Dorea longicatena DSM 13814	411462	No	DORLON_02923		DORLON_02923.TIR_2.1	None	TPKVFISYSWSSDELVLDLAKRLVAHGVDVVLDKWDLKEGNDKYEFMERCVNDSEITKVLIICDKIYAQKANDRTGGVGDETVIISSEIYGNARQEKFIPIIAERDEEGKEYVPIYIKTRIYIDLSDPAKYEEEYEKLL	MLIMEDDKTPKVFISYSWSSDELVLDLAKRLVAHGVDVVLDKWDLKEGNDKYEFMERCVNDSEITKVLIICDKIYAQKANDRTGGVGDETVIISSEIYGNARQEKFIPIIAERDEEGKEYVPIYIKTRIYIDLSDPAKYEEEYEKLLRNIYEKPQFIKPKLGKRPEWLDEEKSDFFPIKDLIRQIRGSNTVNKRKNCISRFWEDYVEVLKPYYVYNVNPEEAYNNFLNTKPIRDIYLDFMESIVEVEDNYAEVLAETFEYLYNKLSCVRTFNLQASSAYETDFDVYKTLLWEVFICTIAYFRHTKDYMAINTLLTYTYFLETSSFGGAIKPNNYTAFRHFNKIIENQYKPTSEMKNKYTLIGDVICNQREKFPIYTSEAIAEADLFLYQVCNAYDLVED…	GTGGCAGTTCTGGGGGCGGTGCTAGCACGCCAAAGGTATTTATCTCATACTCCTGGAGCTCGGATGAATTAGTCTTGGATCTGGCAAAGAGATTGGTGGCGCATGGTGTTGACGTTGTCCTGGACAAGTGGGACCTGAAAGAAGGTAATGATAAATACGAGTTTATGGAACGGTGTGTAAATGATTCTGAGATTACGAAAGTTTTAATCATTTGCGACAAAATTTATGCGCAAAAGGCCAACGATAGAACGGGGGGCGTTGGGGATGAAACTGTGATCATTTCTAGTGAAATATACGGTAACGCAAGACAAGAAAAATTCATCCCAATTATTGCGGAAAGAGATGAGGAGGGCAAAGAGTACGTCCCCATATACATAAAAACTCGTATCTACATAGATT…	This paper	TIR_2	2.5e-24	77.1	12	147	0.82	Group_01
Dorea longicatena DSM 13814	411462	No	DORLON_01412		DORLON_01412.DUF1863.1	None	NYRLLISHSWKYSTQYDTILEWLNTASNFKWSNHSVSADNPFNTKTKTALKEQLTQQIRGCNAIIVVSGMYTLYSEWIDYEINEAIRMNKPIIAIKPWGNERVPLKIQNNATVLVGWNSASLISTIRNYAL	MPELKNYRLLISHSWKYSTQYDTILEWLNTASNFKWSNHSVSADNPFNTKTKTALKEQLTQQIRGCNAIIVVSGMYTLYSEWIDYEINEAIRMNKPIIAIKPWGNERVPLKIQNNATVLVGWNSASLISTIRNYAL	GTGGCAGTTCTGGGGGCGGTGCTAGCAACTACCGTCTGCTTATCTCTCATTCGTGGAAGTACTCTACCCAATACGATACGATCCTGGAATGGCTTAATACAGCCTCTAACTTCAAGTGGTCAAACCACTCCGTCTCCGCAGATAATCCTTTTAACACTAAAACTAAAACCGCATTAAAAGAACAGTTGACCCAGCAGATACGGGGCTGTAATGCCATCATAGTGGTAAGTGGCATGTACACCTTGTATAGTGAGTGGATAGACTACGAGATTAACGAGGCGATTCGTATGAACAAACCTATAATCGCTATTAAGCCGTGGGGGAATGAGAGAGTCCCGTTAAAAATTCAGAATAATGCTACCGTTTTGGTGGGTTGGAACTCCGCGTCTCTGATAAGCA…	This paper	DUF1863	4e-21	66.6	7	123	0.92	Group_01
Dysgonomonas alginatilytica	1605892	No	WP_110312166.1		WP_110312166.TIR-like.1	None	MKPRIFIGSSKEGLNVAEKIKDFFSDEYECFLWTDNIFKYNENFLETLMKEASLFDFGFMVFTQDDHTISRKQDFATARDNVIFEYGLFLGRLGRDKAYVIKDQSVKLPSDLLGITIADFNCTKDVDDSLIIDDDSLIK	MKPRIFIGSSKEGLNVAEKIKDFFSDEYECFLWTDNIFKYNENFLETLMKEASLFDFGFMVFTQDDHTISRKQDFATARDNVIFEYGLFLGRLGRDKAYVIKDQSVKLPSDLLGITIADFNCTKDVDDSLIIDDDSLIKTLSKLKLEIQEKIELGFLGMLPSTVLAIGYFYNFIQLVCDSIGSGYEMSVNGKNYTNAKLKIVLPKDLDSDLKKKATIYHKKNSFEQLQIETKHRQYPLYVSIDSHYDSLILSDMPTTLNGIDKAIDMYLRVGHIGKSTEQKLLEERELRNFEMVLRKLVANDAFCKEFVEFITEP	GTGGCAGTTCTGGGGGCGGTGCTAGCATGAAGCCCCGCATATTTATTGGCAGCAGTAAAGAAGGCTTGAACGTGGCCGAGAAAATAAAGGATTTTTTTTCTGATGAATACGAGTGTTTTTTATGGACTGACAACATATTCAAATACAACGAGAACTTTCTGGAAACCTTAATGAAAGAGGCCTCGTTGTTCGACTTTGGCTTTATGGTATTTACGCAAGATGACCATACGATTTCGAGAAAACAAGATTTTGCTACGGCTCGCGACAATGTAATCTTTGAGTATGGACTGTTCCTGGGACGCTTGGGCCGTGATAAGGCTTATGTGATCAAAGATCAGTCAGTGAAGCTTCCTAGCGACTTATTGGGTATTACCATAGCGGATTTTAATTGCACAAAAG…	This paper	TIR-like	3.6e-34	108.1	4	122	0.98
Embleya scabrispora	159449	No	A0A1T3NUM8_9ACTN	A0A1T3NUM8_9ACTN	A0A1T3NUM8_9ACTN.TIR_2.1	None	ETVRYFISHAGSDTDWAKWVAGQLVQAGLDVELDAWDWATGENLTTLVSRALDNAGHMIALFSPAYFVPERWTTVEWTAMSDALRGSGRRLIPLVVHEVPRERIPSVLRPLLRRTLYGKSEADAQTELMAAITGPTRPT	MCCPTPRAWKRSAGRSTTCPGERSTRGVHPAKGPIPAGGCAMLTRMANDGEYGGETVRYFISHAGSDTDWAKWVAGQLVQAGLDVELDAWDWATGENLTTLVSRALDNAGHMIALFSPAYFVPERWTTVEWTAMSDALRGSGRRLIPLVVHEVPRERIPSVLRPLLRRTLYGKSEADAQTELMAAITGPTRPTEPPPFPGPRGDGAGTGGSGSDGAGSDATAPADPAPAPVVRPVPAPRLPAAPVIRRTVTAGHTRALTDAIMAVPRIARTDLWNLWLDLAEDYFERPLPREQIAAPRIMLLRLIHDLSTLAEPEPARALDALVRALGDVQPTGPEIERVRELLAELTAPSDTADPARDRIRDTPAPSGRQDPP	GTGGCAGTTCTGGGGGCGGTGCTAGCGAGACCGTTCGTTACTTCATCTCACACGCGGGCTCTGACACCGACTGGGCTAAGTGGGTGGCAGGCCAATTAGTGCAGGCAGGTTTGGATGTGGAATTGGACGCATGGGATTGGGCGACCGGGGAAAACCTGACCACCCTGGTCAGTAGAGCATTGGACAATGCGGGCCATATGATCGCGTTGTTTTCCCCCGCCTACTTTGTGCCGGAAAGATGGACCACGGTCGAGTGGACGGCCATGTCTGATGCGTTGAGAGGCAGTGGCCGTAGATTAATCCCTCTGGTGGTCCACGAGGTCCCTAGAGAGCGCATCCCCTCAGTACTGAGACCCCTTCTTCGTCGCACCTTATACGGGAAGTCTGAAGCTGATGCCC…	This paper	TIR_2	1.9e-22	70.6	60	183	0.83	Group_06
Enteractinococcus helveticum	1837282	No	A0A1B7LUR9_9MICC	A0A1B7LUR9_9MICC	A0A1B7LUR9_9MICC.TIR_2.1	None	PPIQIFLSYTRQDDTVFGFAKPLKESLETILKVMSGRPTAVFLDRESIELGDNWHEKIQQGVYSSLIFLAVYSANYVESDACREEFMLFQDQSTRLHVSRLLIPIALLGYESLAPENQDEISDYVRAHQFVDYKQAWIQGTDS	MSEISIDRPPIQIFLSYTRQDDTVFGFAKPLKESLETILKVMSGRPTAVFLDRESIELGDNWHEKIQQGVYSSLIFLAVYSANYVESDACREEFMLFQDQSTRLHVSRLLIPIALLGYESLAPENQDEISDYVRAHQFVDYKQAWIQGTDSAAFRQVVSDIATRVVQALESAEDTLAQTEEQLADQALHPNEVDESAGAEVSQDTSSPKATEIDYSSQEEWGLLDLNVALHDNLSAITDETQELGDALSEFQNMPPQPANGRDPRVASKYMFQVAQALKDPSLRIGEHGKNLLDKVRDSDRVLARIISLLLEGGSEEQILRVHSDLSENVETLAELDQMVGQMQQILDSMKSAEMVSASIRKVLRPARSGITAVQDSARVITRWPEMVNSLKQDS	GTGGCAGTTCTGGGGGCGGTGCTAGCCCCCCTATACAGATATTTTTGAGCTACACTAGACAAGACGACACTGTATTCGGTTTCGCAAAGCCCTTGAAAGAAAGCCTTGAGACGATACTGAAAGTAATGTCAGGCAGACCGACCGCAGTATTCCTTGACCGGGAGAGCATTGAACTTGGGGATAATTGGCACGAAAAGATCCAACAAGGAGTTTATTCCTCATTGATATTTCTGGCCGTATATTCGGCCAATTACGTTGAAAGTGACGCTTGCCGCGAAGAATTTATGTTATTCCAGGACCAGTCTACACGGTTGCACGTATCTAGACTTCTTATTCCGATAGCCCTGCTTGGTTACGAGTCACTGGCACCCGAGAACCAGGACGAAATAAGTGACTACG…	This paper	TIR_2	8.1e-18	55.7	13	158	0.78	Group_13
Epilithonimonas lactis	421072	No	WP_034976296.1		WP_034976296.TIR-like.1	None	MRTRIFIGSSKEGLKEANYVKSRLEKANFEVFIWNDDIFKPNKNTLETLLNVASLFDFGIMIATKDDFTASRDDIFETVRDNVVFEFGLFLGRLGENRAFALQENGAKLPSDLLGITIPKFEKTDDYFSNYNLNTEIDN	MRTRIFIGSSKEGLKEANYVKSRLEKANFEVFIWNDDIFKPNKNTLETLLNVASLFDFGIMIATKDDFTASRDDIFETVRDNVVFEFGLFLGRLGENRAFALQENGAKLPSDLLGITIPKFEKTDDYFSNYNLNTEIDNIIKIINEKISLGELGLLPSTVLAIGYYENFVSTVCDALHSLPTIKLNGIEYKDFVFNIIIPNDLDADIKRRAQIYFKKMDIHEVKIDTNGRSFPLYLQIDEENSGDVAVLYDMPTTLGGIDKAIEMYMKKGHIGKTSQQQLLEERELRNFKTTLINLINNNSFTKTFVKVIEE	GTGGCAGTTCTGGGGGCGGTGCTAGCATGCGTACACGTATCTTCATAGGGAGCAGCAAGGAGGGTTTAAAAGAGGCCAACTATGTCAAATCCCGTTTGGAAAAAGCAAACTTTGAAGTGTTCATATGGAATGACGACATTTTTAAACCCAACAAAAACACTTTAGAGACGCTTTTGAACGTAGCGAGCTTATTTGACTTTGGGATTATGATTGCGACCAAGGATGACTTCACGGCGTCGCGTGACGATATATTTGAAACTGTGCGGGACAATGTTGTGTTTGAGTTCGGATTGTTTCTTGGCCGTTTGGGAGAGAATCGCGCATTCGCGTTGCAGGAAAACGGCGCAAAGCTGCCGTCGGATTTGTTAGGAATCACCATTCCAAAGTTTGAAAAGACGG…	This paper	TIR-like	8.4e-34	107	4	123	0.98
Eubacterium eligens ATCC 27750	515620	No	EUBELI_RS07950		EUBELI_RS07950.TIR_2.1	None	YDIYISYRAKDDNGDKTAVSEIAGHLYNKLTSAGYRVFLSEAALKGKKRSECEPYIYSALNSANVMLALGTSYDDYNDVWVKNEWNRYLEIAEKNKNKCLIPCYKDVDEYDIPKEFAGLKVCQLGNDDTFNNIMAEIAN	MGALKCKMCGSNLEIEDSITVCKCEKCGTSQTVPDIEDDKELKLFERAGRLRFNCDFDKAAGIYNTITDSYPEEAEGYWGLVLCKYGIEYADNASGKKVPVCHRISYDSVMDDEDFELVMENSDSESRAIFREEAKIIEENRKKYIQIAESEQPYDIYISYRAKDDNGDKTAVSEIAGHLYNKLTSAGYRVFLSEAALKGKKRSECEPYIYSALNSANVMLALGTSYDDYNDVWVKNEWNRYLEIAEKNKNKCLIPCYKDVDEYDIPKEFAGLKVCQLGNDDTFNNIMAEIANVVKPESVNQPAPEPEKAEPAEEIELEEIEIIEPVNINKLLDEGFSAISDKNWKKANKLFFQVLDEEPDNSKAYWGQLLVQQECTNAREMADNLYLQVIGNTSDNTY…	GTGGCAGTTCTGGGGGCGGTGCTAGCTACGATATTTATATCTCTTATCGTGCAAAGGATGACAACGGCGATAAAACTGCGGTTAGCGAGATCGCAGGGCACCTGTACAATAAGCTGACTAGCGCGGGATACCGTGTTTTTCTTAGCGAGGCAGCATTGAAGGGGAAAAAACGCTCGGAATGTGAACCTTATATATATTCTGCGTTAAATTCTGCCAACGTTATGCTGGCCTTGGGTACGTCATATGATGATTACAATGATGTGTGGGTAAAGAACGAGTGGAATAGATATTTAGAGATAGCTGAGAAAAACAAGAACAAATGCCTGATACCGTGTTATAAGGACGTTGACGAATACGACATTCCCAAGGAGTTCGCCGGATTGAAGGTGTGCCAACTGG…	This paper	TIR_2	6.5e-15	46.8	157	291	0.73	Group_01
Eubacterium eligens ATCC 27750	515620	No	C4Z355_EUBE2	C4Z355_EUBE2	C4Z355_EUBE2.TIR_2.1	None	QPYDIYISYRAKDDNGDKTAVSEIAGHLYNKLTSAGYRVFLSEAALKGKKRSECEPYIYSALNSANVMLALGTSYDDYNDVWVKNEWNRYLEIAEKNKNKCLIPCYKDVDEYDIPKEFAGLKVCQLGNDDTFNNIMAEI	MQMGALKCKMCGSNLEIEDSITVCKCEKCGTSQTVPDIEDDKELKLFERAGRLRFNCDFDKAAGIYNTITDSYPEEAEGYWGLVLCKYGIEYADNASGKKVPVCHRISYDSVMDDEDFELVMENSDSESRAIFREEAKIIEENRKKYIQIAESEQPYDIYISYRAKDDNGDKTAVSEIAGHLYNKLTSAGYRVFLSEAALKGKKRSECEPYIYSALNSANVMLALGTSYDDYNDVWVKNEWNRYLEIAEKNKNKCLIPCYKDVDEYDIPKEFAGLKVCQLGNDDTFNNIMAEIANVVKPESVNQPAPEPEKAEPAEEIELEEIEIIEPVNINKLLDEGFSAISDKNWKKANKLFFQVLDEEPDNSKAYWGQLLVQQECTNAREMADNLYLQVIGNTSDN…	GTGGCAGTTCTGGGGGCGGTGCTAGCCAGCCCTATGATATTTATATTTCCTACAGAGCGAAAGACGACAATGGTGACAAAACCGCGGTTAGCGAAATTGCCGGACATTTGTACAACAAGTTAACATCTGCGGGTTATCGCGTGTTCCTGTCTGAAGCCGCATTAAAAGGGAAGAAAAGATCAGAGTGCGAACCGTACATTTACTCAGCGTTAAACAGCGCAAATGTAATGTTAGCATTGGGAACGTCATATGACGACTACAATGACGTGTGGGTTAAAAACGAATGGAACCGCTATCTTGAAATCGCAGAGAAGAATAAAAATAAGTGTCTTATCCCATGTTATAAGGATGTGGATGAATACGACATACCCAAAGAATTTGCGGGACTTAAAGTGTGCC…	This paper	TIR_2	5.3e-15	46.8	159	293	0.73	Group_01
Eubacterium rectale ATCC 33656	515619	No	EUBREC_RS12015		EUBREC_RS12015.TIR_2.1	None	NSMVFLSYAYEDKLYTIALFFYFQIKKIFLYIDWMNNGKEDKGNVLKQKLRKALDNSKQLVFLRTPNSELKIEGNYYVRPWCSWELGNFYERQGSGQKFFIDLYDHGKIDNLQLDGIKLLTGVANGELSGIIQ	MESLGRVNVYRNIIENNDLKLNGEIIKLFKLNERILKNIETLFLIRDNIENRDSLFEMYIQDIINQGQNLAEAVDVPNYRKLLNDIIEIEESKKKTANKFNALIKKLSEFNDRRLENLEKQGVFIFSDYKPKGLEDYKDNAYNSYLEENYNNEENSMVFLSYAYEDKLYTIALFFYFQIKKIFLYIDWMNNGKEDKGNVLKQKLRKALDNSKQLVFLRTPNSELKIEGNYYVRPWCSWELGNFYERQGSGQKFFIDLYDHGKIDNLQLDGIKLLTGVANGELSGIIQ	GTGGCAGTTCTGGGGGCGGTGCTAGCAATAGCATGGTTTTTTTATCCTACGCCTACGAGGATAAGTTATATACAATCGCCTTGTTCTTCTATTTTCAGATTAAAAAGATCTTCTTGTACATTGATTGGATGAATAATGGTAAAGAGGACAAGGGTAACGTCTTAAAACAGAAGTTACGGAAAGCCTTGGACAACAGTAAGCAATTGGTATTTCTGCGCACGCCTAACAGCGAGCTGAAAATTGAAGGGAATTACTATGTAAGACCCTGGTGTTCATGGGAATTGGGAAATTTCTACGAGCGTCAGGGCTCTGGACAAAAGTTCTTTATCGATTTATACGATCATGGTAAAATCGATAACTTGCAGCTGGACGGCATAAAGCTGCTGACGGGCGTTGCAA…	This paper	TIR_2	9.8e-07	20.3	158	275	0.82
Eubacterium ventriosum ATCC 27560	411463	No	EUBVEN_01837		EUBVEN_01837.DUF1863.1	None	AHKTFISYKWSEAQDLRDDIITALGEDATYYKGETSESPDLTDTSTENIKKNLKDMMYDTSVTIVILSPNMKESKWIDWEIEYCLKDITRKDRTSHTNGVVAVIMKVDNSYEWFKKSGTNCHGSSTVSYELDKVFDIIS	MAHKTFISYKWSEAQDLRDDIITALGEDATYYKGETSESPDLTDTSTENIKKNLKDMMYDTSVTIVILSPNMKESKWIDWEIEYCLKDITRKDRTSHTNGVVAVIMKVDNSYEWFKKSGTNCHGSSTVSYELDKVFDIISQNHFNSNPEQWHCDKCKTYDWLNGSYITFVEEETFLDDPEKYINNAYDKSENDASGYDLVKQR	GTGGCAGTTCTGGGGGCGGTGCTAGCGCGCACAAAACATTTATAAGCTACAAGTGGTCAGAAGCGCAGGACCTTCGCGACGACATCATAACAGCGTTAGGCGAGGACGCTACGTATTATAAAGGGGAAACGAGTGAATCTCCAGACCTGACGGACACGTCGACGGAGAATATCAAAAAAAACTTGAAGGACATGATGTACGATACCTCGGTGACCATCGTCATTCTTTCTCCGAACATGAAGGAAAGCAAATGGATCGACTGGGAGATTGAGTATTGCCTGAAGGATATAACTCGGAAGGACCGCACTAGTCACACGAATGGTGTCGTGGCCGTAATCATGAAAGTCGACAACTCCTACGAATGGTTTAAGAAATCTGGCACAAATTGCCACGGATCAT…	This paper	DUF1863	7.1e-15	46.4	3	129	0.75	Group_01
Eubacterium ventriosum ATCC 27560	411463	No	EUBVEN_01841		EUBVEN_01841.TIR_2.1	None	EADIFLSHSSKDTELVNAIAGWLYDSFGLKCFVDSNVWCYAGNIADMLNSDYSNKRSDVDGGYLYDHKKCLKVSEHVNTMLNVALQKMIDKSESVFLINTDKSIHINRDSNSIDLTYSPWIYMELVCSEIVRKKPLSFY	MFAGFNLEINEHFFCSQKKTFSEYQKIGKEHLASQGKGVEKALSEYIKNNIVDGSEIQKDWFPEIEADIFLSHSSKDTELVNAIAGWLYDSFGLKCFVDSNVWCYAGNIADMLNSDYSNKRSDVDGGYLYDHKKCLKVSEHVNTMLNVALQKMIDKSESVFLINTDKSIHINRDSNSIDLTYSPWIYMELVCSEIVRKKPLSFYRYDKKVCHAISEKYQFDEINNDLTISYNAPTQYLIKINQDVLKKWKNQFNGKHPFPLDILYNDYFESEVEKNKKYFKY	GTGGCAGTTCTGGGGGCGGTGCTAGCGAAGCCGACATATTCTTGTCCCACTCCTCAAAGGACACCGAACTGGTCAATGCTATTGCTGGTTGGCTGTACGACTCCTTTGGTCTTAAATGCTTTGTTGATTCTAATGTCTGGTGTTACGCCGGTAACATTGCAGATATGTTAAACAGCGATTATTCGAATAAGCGCTCAGACGTAGATGGAGGATATTTATACGACCACAAGAAATGCCTGAAGGTCTCTGAACACGTTAATACGATGTTAAACGTCGCGTTGCAGAAAATGATCGACAAATCGGAGAGCGTGTTCTTGATTAATACAGACAAGTCTATACACATCAACCGGGATTCCAATTCAATAGACCTTACGTACTCGCCATGGATTTACATGGAAT…	This paper	TIR_2	1.5e-05	16.6	69	124	0.83
Faecalibacterium prausnitzii M21 2	411485	No	FAEPRAM212_00990		FAEPRAM212_00990.TIR_2.1	None	KNTIFISHRSTDKGIADMLVDFFAGTGISKEAVFCSSLPGNDINERISDEVRSALKSSAVNIAILSHDYYQSAYCLNEAGVLWYEDVPVIPVALPEINSGNMYGFLNNEYKLRRLDSDTDISYIYDTVSEAVSAPHTKA	MDFRKLPSNSEGLLLKLVCSENPTQVLRKQYNGLSTQQEQELDGIIRELKELGYIDVKWADNEPYFVILNNSARTYSERLAEYNTHNPTNATQGKKEKNTIFISHRSTDKGIADMLVDFFAGTGISKEAVFCSSLPGNDINERISDEVRSALKSSAVNIAILSHDYYQSAYCLNEAGVLWYEDVPVIPVALPEINSGNMYGFLNNEYKLRRLDSDTDISYIYDTVSEAVSAPHTKASLITYENNKLRTRYAEYLKVRELPPGGSDISIADTIAEITTDDERIVLYYILHENVRKVSKSTISSWLNKCEIRGVNVDNAFDLLSSFDNGALNNDTLEFGIDTFRKYSANVARVLPPLKKCVDQHIELAVNIFKKIWSDDTLDINIRLFVAYIVEERMRTFG…	GTGGCAGTTCTGGGGGCGGTGCTAGCAAAAATACGATTTTCATTTCACACAGATCTACAGACAAGGGCATTGCCGACATGCTGGTAGACTTTTTCGCTGGGACAGGGATTTCCAAAGAGGCGGTTTTCTGTTCTAGCCTTCCTGGCAATGATATTAACGAGAGAATCTCTGACGAAGTACGTTCGGCCCTTAAGTCATCGGCAGTTAATATCGCTATACTTAGTCATGATTATTACCAGAGCGCGTACTGTCTTAACGAGGCAGGGGTACTTTGGTATGAAGATGTCCCCGTAATTCCCGTTGCCCTGCCCGAAATCAATTCTGGCAACATGTATGGATTTTTGAATAATGAGTATAAACTTAGACGTTTAGACAGCGACACGGATATCAGTTATATAT…	This paper	TIR_2	2e-11	35.5	101	214	0.81	Group_12
Flavobacteriales bacterium ALC-1	391603	No	A8UP62_9FLAO	A8UP62_9FLAO	A8UP62_9FLAO.TIR_2.1	None	QMKKIFISYSRKDVDYKNELKKHLGLLQTFDIADAWSCEDITIGKWDAQIQKELEESDLIIYMLSANFFSSRYIIEKEVANVMEAMKNIEHDKQKDILCVVVSDFVGLDSLKYSIENRPKTKLQSSLLELGSYQYLPYD	MAGNENHLTTILSKLNELTETQKRIQLPIKVMLLGNHAAGKSTFLEYFQTGNIYNRNKSTPILKIQEYPLKRDKSKLPEAIVYDFGGQDYYHGIYQAFFSLDSINLLLWNSESDNNEIRLDSTKTYTRDFSRGYWLSQLKYAFNKEKRNYKEKSIEPTFLVQTHADIDEKSTWENKKETHPVTNEFYISLHKDKFNSKVNIASLNYLKESVLDEIKQKQITEVKPVWYEQFLTYIINKNSYKSVNLNTVIKYYERENITTKEKKQFLQADLEQLALKGMVLYYKTDESLNDVVWLNPSKTVEYIHSNILSEAIVKKKKGKLSRSDWEKICDDKKLERLLLLEKVVFHDEANGEFIVPNYLQLAEEDQNYNLMSFGFIKPSFILKFKYFIPFGIINQLIC…	GTGGCAGTTCTGGGGGCGGTGCTAGCCAGATGAAAAAAATATTTATCAGCTATTCAAGAAAAGATGTCGACTACAAGAATGAACTGAAAAAGCATCTGGGGCTTCTTCAGACGTTCGATATTGCGGACGCATGGAGCTGCGAAGATATCACCATCGGCAAATGGGACGCTCAAATTCAGAAGGAGTTGGAAGAATCTGACCTGATTATATATATGTTATCGGCGAACTTCTTTTCGTCCCGGTATATTATCGAGAAAGAAGTAGCTAACGTAATGGAGGCGATGAAAAACATCGAGCACGATAAGCAAAAGGATATACTGTGTGTCGTGGTGTCAGACTTTGTCGGTTTGGACTCTCTGAAATACTCTATCGAGAATCGCCCCAAGACAAAATTGCAAT…	This paper	TIR_2	3.6e-11	34.4	588	713	0.76	Group_01
Flavobacterium daejeonense	350893	No	WP_026714128.1		WP_026714128.TIR-like.1	None	MKTRIFIGSSKEGLEIAEYIKLQLGTKYECYLWTDDIFKFNESFLYTLLKEASLFDFGILVATKDDLSTIRDKSFDTPRDNVIFEFGLFLGRLGPSRAFVIQESGAKLPTDLLGITVPQFEKTIPLANSTSLNNEIERI	MKTRIFIGSSKEGLEIAEYIKLQLGTKYECYLWTDDIFKFNESFLYTLLKEASLFDFGILVATKDDLSTIRDKSFDTPRDNVIFEFGLFLGRLGPSRAFVIQESGAKLPTDLLGITVPQFEKTIPLANSTSLNNEIERISKTIDEKITLGELGLLPSTVLAIGYFYNFVSIVCESIHTKSDIKVDDAIFKKFELNIVIPKDLDADIKKRATVYFKSKTLKEIQFETSSRNFPVFVTYDNQSKDVLKLYDMPTTLGGIDKAIEMFMRKGHIGKTSQQKLLEERELRNFQTTLQNLIDNDAFCRNIVKIIQEE	GTGGCAGTTCTGGGGGCGGTGCTAGCATGAAAACGAGAATATTCATTGGGAGCTCTAAAGAGGGGCTGGAGATCGCAGAGTATATAAAGTTGCAATTAGGGACGAAATACGAGTGCTATCTGTGGACCGACGATATATTCAAATTCAATGAAAGTTTCTTGTATACGCTTCTTAAGGAGGCGTCTCTGTTTGACTTCGGCATTTTGGTCGCCACAAAAGACGATTTAAGTACAATACGGGATAAATCTTTCGACACCCCGCGCGATAACGTGATTTTCGAGTTCGGGTTATTCCTTGGACGCCTTGGCCCGTCGAGAGCCTTCGTGATTCAGGAATCGGGTGCCAAATTGCCAACTGACTTATTGGGAATAACCGTGCCACAGTTTGAGAAAACGATAC…	This paper	TIR-like	1.2e-29	93.6	4	122	0.98
Flavobacterium frigidarium DSM 17623	99286	No	WP_026707447		WP_026707447.DUF1863.1	None	AKKTFISYKYDEAQKLRNKILEKLGEDAKYYQGETSASPDLSDTSTEKIKEYLKDMIFSTSVTIVIISPSMNSSKWIDWEIEYALHEYKRGDITSRSNGIVGVIMNINGSPDWLKVHGFNIHGSSIVKYRTEYLYPILY	MAKKTFISYKYDEAQKLRNKILEKLGEDAKYYQGETSASPDLSDTSTEKIKEYLKDMIFSTSVTIVIISPSMNSSKWIDWEIEYALHEYKRGDITSRSNGIVGVIMNINGSPDWLKVHGFNIHGSSIVKYRTEYLYPILYRNRYNSNPEIKHCTECDTYDFMNGSYITLVDEDNFLATPNYYIDNAFDKSKQLSNYKLMKER	GTGGCAGTTCTGGGGGCGGTGCTAGCGCCAAGAAGACATTTATTAGTTACAAGTATGACGAAGCACAAAAATTACGGAATAAGATCCTTGAGAAGCTGGGCGAGGACGCCAAGTATTATCAAGGGGAGACTAGCGCGAGCCCTGACCTGTCGGACACGAGTACAGAAAAAATAAAGGAGTACTTAAAAGACATGATCTTCTCGACTTCAGTTACAATTGTGATTATTAGTCCTTCTATGAACTCGTCTAAATGGATAGATTGGGAGATCGAGTATGCATTGCATGAATATAAACGGGGCGATATTACTTCAAGAAGTAACGGAATCGTTGGCGTCATCATGAACATCAATGGTTCCCCCGATTGGTTGAAGGTACACGGCTTTAACATACACGGCTCCT…	This paper	DUF1863	5.6e-17	53.4	3	113	0.73	Group_01
Frankia asymbiotica	1834516	No	A0A1V2I627_9ACTN	A0A1V2I627_9ACTN	A0A1V2I627_9ACTN.TIR_2.1	None	ARTSVFLSFRGRDPGAYAAVVLDRELCALVGERHVFRSSRSIRAGQAFPERLADGLRRSAVTVVLIGPDWLTATSRGSGGEPALHQPDDWVRREIAESLAAGIPVIPVLLTETRAPRADQLPDDIAALASRQYLYLRNR	MPTGPAGGPARTSVFLSFRGRDPGAYAAVVLDRELCALVGERHVFRSSRSIRAGQAFPERLADGLRRSAVTVVLIGPDWLTATSRGSGGEPALHQPDDWVRREIAESLAAGIPVIPVLLTETRAPRADQLPDDIAALASRQYLYLRNRHIGGDLRDLVAELRVVAPALFVSRLLTPPPDGGDPGGGPAPAELPPSALLRPELGVVPFRGRDAELAVLEHWLDGAAPTSALLLTGAGGQGKSRLALELCARRRALGWVAGPLAAARPGQPSFDDVARAGELGVPQLLVVDYAESDTERVGRLAEALLARRPGSVPARLLLLARAGGDWLRELSEYPDSDAVAVLFTAAAMPWHDLTLPSGGFDPDEEFLRAAAAFARRLGLRAPGTAPDVMPPGLDAGAA…	GTGGCAGTTCTGGGGGCGGTGCTAGCGCGAGAACATCTGTCTTCCTTTCATTCCGCGGACGTGACCCAGGGGCTTATGCTGCCGTTGTACTTGATAGAGAGCTTTGTGCTCTTGTAGGCGAGAGACATGTTTTTCGCAGCAGCCGGTCTATTCGCGCAGGCCAGGCATTCCCTGAGCGTTTAGCTGACGGACTGCGCCGGAGTGCAGTGACGGTCGTCTTGATAGGCCCAGACTGGCTTACCGCTACTTCCCGGGGTTCTGGAGGTGAGCCAGCCTTGCACCAGCCCGATGACTGGGTCAGACGCGAAATTGCCGAAAGTCTGGCCGCAGGCATTCCAGTTATTCCTGTTCTTTTGACGGAAACGCGCGCCCCCCGCGCTGACCAACTGCCGGACGACA…	This paper	TIR_2	2e-12	38.3	14	161	0.83	Group_05
Frankia sp. EUN1f	102897	No	D3DAG0_9ACTN	D3DAG0_9ACTN	D3DAG0_9ACTN.TIR_2.2	None	GPAHVAVSYVGPNQPWADWIRDLLRARGHQVDLIRWNPLRGDRLSETLHAVEQCGADRLICLLSREYCVARADLSAAVTELEQWELLAGEGALRGRILRVVLDPEPLPEPLRSMSTIDLRGASAAALEQLLAQVQGQ	MKDCFLLSSAFDADTPWIRHFHSDLERALRVREGASMTGVLNARPRPGAPDVPVRGIDAAARLPVMVALCRDDFFEDDWCGREWAVFTERLRLRPTNPAQATRGADTPHLLPLVWRRGQSAHWSAVHGLPGNPAERVAARLGRSYAAHDLHTLIRTQQWGKGGYFEVVELIADLVAAARRTPPPVLSTAAAEALPPAFGAPAEGLRPAASASLRTTSPWFPPPNPSAVSSPTASSPAGNPADQGPFDTGAGHRVGPAHVAVSYVGPNQPWADWIRDLLRARGHQVDLIRWNPLRGDRLSETLHAVEQCGADRLICLLSREYCVARADLSAAVTELEQWELLAGEGALRGRILRVVLDPEPLPEPLRSMSTIDLRGASAAALEQLLAQVQGQGRAGHPAP…	GTGGCAGTTCTGGGGGCGGTGCTAGCGGTCCCGCCCATGTAGCTGTGAGCTATGTGGGACCAAACCAACCTTGGGCCGATTGGATACGCGACCTGTTGCGCGCGCGTGGGCACCAAGTCGATCTTATTCGCTGGAACCCATTACGCGGCGACCGTCTTTCCGAAACTCTGCATGCCGTCGAACAATGTGGAGCAGACCGCTTGATTTGCTTACTGAGCCGGGAATACTGTGTCGCTAGAGCGGACCTTTCTGCGGCTGTCACAGAACTGGAACAATGGGAATTACTTGCAGGAGAAGGAGCACTTCGTGGAAGAATCCTGAGAGTGGTGTTAGACCCAGAACCGTTACCCGAACCGTTACGCTCTATGTCTACTATAGACCTTCGCGGGGCTTCCGCCG…	This paper	TIR_2	7.4e-17	51.6	259	385	0.79	Group_06
Frankia sp. EUN1f	102897	No	D3DAG0_9ACTN	D3DAG0_9ACTN	D3DAG0_9ACTN.TIR_2.3	None	GVVPYFFLSYARRRDSDLVERFHRRLETEIGRRARRQVNTKGFLDRVSMEGGAHWRAELQEAVRRSPMMIALCSDDYFSSSWCGREWAVFQERIRRATAPGGMPPAAIIPVRWLPLTCEPPEPVQAVQMLDVSGATR	MKDCFLLSSAFDADTPWIRHFHSDLERALRVREGASMTGVLNARPRPGAPDVPVRGIDAAARLPVMVALCRDDFFEDDWCGREWAVFTERLRLRPTNPAQATRGADTPHLLPLVWRRGQSAHWSAVHGLPGNPAERVAARLGRSYAAHDLHTLIRTQQWGKGGYFEVVELIADLVAAARRTPPPVLSTAAAEALPPAFGAPAEGLRPAASASLRTTSPWFPPPNPSAVSSPTASSPAGNPADQGPFDTGAGHRVGPAHVAVSYVGPNQPWADWIRDLLRARGHQVDLIRWNPLRGDRLSETLHAVEQCGADRLICLLSREYCVARADLSAAVTELEQWELLAGEGALRGRILRVVLDPEPLPEPLRSMSTIDLRGASAAALEQLLAQVQGQGRAGHPAP…	GTGGCAGTTCTGGGGGCGGTGCTAGCGGGGTTGTACCCTATTTTTTTCTTTCTTACGCACGTCGTCGTGACTCAGACCTTGTCGAACGGTTTCATAGAAGATTGGAAACAGAAATTGGAAGACGTGCTCGGCGTCAAGTAAACACCAAAGGCTTTTTAGACCGGGTGTCGATGGAGGGGGGGGCTCACTGGCGGGCAGAGTTGCAGGAGGCTGTGCGCAGATCTCCCATGATGATCGCTTTGTGCTCAGATGATTACTTCAGCTCTTCATGGTGCGGACGTGAGTGGGCAGTGTTTCAGGAGAGAATACGTCGTGCTACCGCGCCAGGAGGTATGCCGCCAGCAGCAATCATCCCTGTCCGCTGGTTGCCACTTACATGCGAACCGCCTGAGCCCGTGC…	This paper	TIR_2	8.6e-18	54.6	846	984	0.8	Group_13
Frankia sp. EUN1f	102897	No	D3D6J6_9ACTN	D3D6J6_9ACTN	D3D6J6_9ACTN.TIR_2.1	None	EEYGFFVSYVTRNEADRAWATWIAGELAQLGDASRVPPTVCLPDADAPPVSGMVDRTKQDVPRSAWVVAVLSPAYLGPDGDGATEWGAVLNATRRQTDRVFTVIVADCAPAGALAELPWVNLVGLDEGKASRTLRGEVL	MFRGFTEAELKAFVNVYESQDAARNFLKKAGFPKDRLPEFNRVDAKTYWEMINDLLEKGILRDGRARLLAAAHDEWPANPAFEPRLFPDIGDTSAERVPPVDAVPLPSPAAPARTAGRPEPRDATAEEYGFFVSYVTRNEADRAWATWIAGELAQLGDASRVPPTVCLPDADAPPVSGMVDRTKQDVPRSAWVVAVLSPAYLGPDGDGATEWGAVLNATRRQTDRVFTVIVADCAPAGALAELPWVNLVGLDEGKASRTLRGEVLRIVNVATNYPPACR	GTGGCAGTTCTGGGGGCGGTGCTAGCGAGGAGTATGGCTTTTTTGTGTCTTACGTTACGCGTAATGAGGCGGACCGTGCGTGGGCGACATGGATAGCGGGGGAGCTTGCCCAACTTGGAGACGCCTCGAGAGTTCCCCCAACGGTCTGCCTTCCGGACGCCGACGCGCCTCCCGTTTCCGGAATGGTAGATCGGACGAAGCAAGATGTCCCCAGAAGCGCGTGGGTCGTGGCAGTGCTGAGTCCCGCTTACTTGGGTCCGGATGGGGATGGTGCGACAGAGTGGGGGGCGGTCCTGAATGCTACCCGGAGACAGACGGACCGCGTATTTACCGTTATTGTTGCAGACTGCGCCCCTGCGGGGGCCCTTGCTGAATTACCTTGGGTCAACCTGGTCGGGC…	This paper	TIR_2	7.2e-13	39.9	131	261	0.78	Group_01
Kibdelosporangium aridum	2030	No	A0A1W2AZT8_KIBAR	A0A1W2AZT8_KIBAR	A0A1W2AZT8_KIBAR.TIR_2.1	None	MSKVFLSYSRNDLSKVDAIADVLDQAGVPVWIDRRDIPVSVPWFDEVRDSIMEAPLVVICESLDWYSSEACRLELLAAEEYGKHIEHVDVADQDPVFAGKQIARMYGELSAADHVHAELLGRAGAWARAGRSSRSLALG	MSKVFLSYSRNDLSKVDAIADVLDQAGVPVWIDRRDIPVSVPWFDEVRDSIMEAPLVVICESLDWYSSEACRLELLAAEEYGKHIEHVDVADQDPVFAGKQIARMYGELSAADHVHAELLGRAGAWARAGRSSRSLALGKALRRLCSVENKTGLPLTPDARDYLRASRKRHRRRRTLALFGASVLAILLPLGQSILKAKDMISEKTAAAAEVFLPTASIGLQLKWDVYGALEQASQRVFQGHTEFLTRNALMDALDVPVPDSSLVAAGRQLVGFTTGEIAADPVVMDTMGGTGSAASKPHQVSEISAGDKGEVLTAPGALCDAEHVAVSPDSQSKVGIRNRRICLSTGKHAPVTATLSSPLTSVAAAGGTVAVGDANGTVHVLNNLVEVGSTTISAGPV…	GTGGCAGTTCTGGGGGCGGTGCTAGCATGTCCAAGGTTTTTTTATCCTACTCTCGCAACGACTTATCGAAAGTGGATGCCATTGCGGATGTTTTGGATCAGGCTGGCGTGCCGGTATGGATCGATCGGCGGGATATACCTGTGAGTGTTCCGTGGTTCGACGAAGTCCGTGACAGTATCATGGAGGCTCCATTGGTAGTGATATGTGAGTCACTTGATTGGTATTCCTCCGAAGCTTGTCGGCTGGAGTTACTGGCAGCCGAGGAATATGGCAAACACATCGAGCACGTGGATGTAGCGGATCAAGACCCAGTCTTTGCCGGCAAGCAGATAGCTCGTATGTACGGCGAATTAAGTGCGGCCGACCACGTTCACGCAGAACTGCTTGGCCGCGCTGGAG…	This paper	TIR_2	3.4e-16	50.4	4	120	0.85	Group_14
Lachnoclostridium sp. An118	1965547	No	A0A1Y4TYN4_9FIRM	A0A1Y4TYN4_9FIRM	A0A1Y4TYN4_9FIRM.TIR_2.1	None	THYDAFISYRRENGFLMAQVIYDRLKDRGVQCFFDLEELRSGKFDEKILIAIREAHTFILILPKNALTRCKNEDDWVRQEIVEAVRCNKVIIPVMYDGFKWPRKWSAEFPEEFQGLEHMNGVSGSHEYLPAMIDKIISY	MAETHYDAFISYRRENGFLMAQVIYDRLKDRGVQCFFDLEELRSGKFDEKILIAIREAHTFILILPKNALTRCKNEDDWVRQEIVEAVRCNKVIIPVMYDGFKWPRKWSAEFPEEFQGLEHMNGVSGSHEYLPAMIDKIISYMPQEKLHLVPTNGINASVAMANKEEPMIENEFVSTEKYFGDAIANSENVESVDMAFHAGAEWFTSIEKNDQLYTILDKGIHLRVLLNYPDVSEIVAKHMRHKRKRYMIFEECIQYWEELSNEYPDTVEIRIVDIPILRRYYSFHMKDVRKDTVNVKYYTYGNARMDKNYQPIFHRDSAYFELYRMEFDYLWNRAVAFDEDGMNPPMRKHKTTDTVTFFTEGMSRITDVQQIDMFFRGGSEWHLNSDVVELLSHILDK…	GTGGCAGTTCTGGGGGCGGTGCTAGCACGCATTATGACGCTTTCATTAGCTACCGTAGAGAGAACGGATTTCTGATGGCCCAGGTTATATATGACCGTCTGAAAGACAGAGGCGTCCAATGTTTTTTCGACCTTGAAGAATTGCGTAGCGGAAAGTTTGACGAAAAGATTTTAATAGCAATCCGGGAAGCGCACACCTTTATACTTATTCTGCCAAAAAATGCGCTTACGAGATGCAAGAATGAGGATGACTGGGTACGGCAGGAGATCGTCGAAGCGGTCCGTTGCAACAAAGTGATCATACCTGTGATGTACGATGGATTCAAATGGCCGCGGAAATGGTCCGCTGAGTTCCCTGAGGAGTTTCAGGGTTTAGAGCACATGAATGGGGTAAGTGGCA…	This paper	TIR_2	6e-15	46.5	8	137	0.85	Group_17
Lachnoclostridium sp. An131	1965555	No	A0A1Y4S9Y5_9FIRM	A0A1Y4S9Y5_9FIRM	A0A1Y4S9Y5_9FIRM.TIR_2.1	None	GNIVVFKYDLFISYASENKGIADYIVEKLEKRGHKCFIAPRDIRIGAEYAVEIVTGISNSTAVLLVFSSKSDKSHYVLREINSAVSRNKPIIPLRIEDFLPSEAMEFYLGPTHWLDAFPEILDVHLDKVISILHGMNGK	MQEGGNIVVFKYDLFISYASENKGIADYIVEKLEKRGHKCFIAPRDIRIGAEYAVEIVTGISNSTAVLLVFSSKSDKSHYVLREINSAVSRNKPIIPLRIEDFLPSEAMEFYLGPTHWLDAFPEILDVHLDKVISILHGMNGKMPEVKEAAIKGPELLKIEDISRIEMDYSDLTMKEIEIDYLCIPAEQYEMNEDIEGTYDDWKNTAKEYENDTSILLVKNDDIIGYCDMYPVTKEAYEKLISGEVIIREAMIDLFCIGGTFDAYISMIGIIPQEERQTNYLMIFDWIFQHLKEWKEEEIYIEKIGISVYSNMLEKFVVRFGFQYRGLNPAKGKIYETSVSELKENAFVKKRYPELAL	GTGGCAGTTCTGGGGGCGGTGCTAGCGGGAATATAGTAGTTTTTAAATATGATTTGTTCATCTCCTATGCGTCGGAGAACAAAGGGATAGCAGACTACATCGTGGAGAAGCTGGAAAAACGTGGACACAAGTGCTTTATCGCGCCAAGAGACATAAGAATAGGTGCCGAGTATGCTGTAGAGATTGTCACTGGGATATCTAATTCCACTGCTGTTTTGTTAGTGTTCAGCAGTAAGAGTGACAAGTCCCATTATGTTCTTCGGGAAATTAACTCTGCAGTCTCAAGAAATAAGCCAATAATTCCTTTGAGAATAGAAGATTTTCTTCCGTCTGAAGCGATGGAGTTTTATTTAGGCCCAACCCACTGGCTTGATGCGTTTCCGGAAATCTTGGATGTAC…	This paper	TIR_2	6.9e-23	72	14	134	0.88	Group_01
Lentzea guizhouensis	1586287	No	A0A1B2HM30_9PSEU	A0A1B2HM30_9PSEU	A0A1B2HM30_9PSEU.TIR_2.1	None	MTEYDFDVAPSFAEQDRALVLPVVQRLKELGVSVYYDEDRLVETWGLDLVEHLSDTYGERVRFVLLFASHNYVEHKWARLQRRAAQARALEQQVEYVLPVKIDDTAVPGLSETIGYLDLRRHDTETIARAVVQKLAQHR	MTEYDFDVAPSFAEQDRALVLPVVQRLKELGVSVYYDEDRLVETWGLDLVEHLSDTYGERVRFVLLFASHNYVEHKWARLQRRAAQARALEQQVEYVLPVKIDDTAVPGLSETIGYLDLRRHDTETIARAVVQKLAQHRSEFTPQTPITAQAVQALTAERPKGWEYLLYVGVVWQGMRTLDSKYWEHFLRYAPRNGHVEHGTGLDAVRDRNVLLGEIIAVAVDTIFTPHAQEAAFGAGNADRIIHLGRLFVQTYDEILEWARTIYATSYADAHARVAARIQARFADQQLEAMHKVAQDLREVADTLVERLTAGEQINVNVPLVFEVDPDLEAEFVIAVGKLSG	GTGGCAGTTCTGGGGGCGGTGCTAGCATGACTGAATATGATTTTGATGTTGCACCTTCATTTGCCGAACAAGATCGGGCATTAGTGTTACCTGTGGTGCAGCGTTTAAAGGAGTTAGGTGTAAGTGTGTATTACGATGAGGACCGCTTGGTTGAAACGTGGGGCCTTGACTTAGTCGAGCACCTGTCCGACACTTATGGAGAGAGAGTAAGATTTGTCTTACTTTTCGCATCGCATAATTACGTGGAACATAAATGGGCGCGGTTGCAAAGACGTGCCGCGCAGGCGAGAGCCTTAGAACAGCAAGTAGAGTATGTATTACCTGTTAAGATTGACGATACTGCGGTGCCGGGTCTTTCAGAGACGATAGGTTACCTTGACTTGAGAAGACACGACACAG…	This paper	TIR_2	5.9e-17	52.9	8	135	0.83	Group_08
Leptolyngbya sp. PCC 7376	111781	No	K9Q5L4_9CYAN	K9Q5L4_9CYAN	K9Q5L4_9CYAN.TIR_2.1	None	FKNAFISYGRADSLDFAKWLNDKLVDQGYDIWFDFENIPQGVDYQKQIDAGIENADNFIFVIAPHATNSPYCRKEVELAIALNKRLVPIMHVEEISRETWQGRNPNGTDEQWEAYKTEGLHSCFTNLHPELGKINWN	MSNTVSPSASKSFKNAFISYGRADSLDFAKWLNDKLVDQGYDIWFDFENIPQGVDYQKQIDAGIENADNFIFVIAPHATNSPYCRKEVELAIALNKRLVPIMHVEEISRETWQGRNPNGTDEQWEAYKTEGLHSCFTNLHPELGKINWNQVSFKEGVNDYEQSFQALVDIFERQSNYVRQHTEFLDGALKWERGQKQSQLLLDEEQTLRAQHWLQTKFHGEQPPCVPTDLHCEFITESLKRLPNGMSQLFFAHANSDTETMQSLRQQMRRAGYSVWTPEADIQSGQDVQAEILRGIEGADSFIYLMSSQSLESSDCQSQLQYAQTLKKRIIPIRLESIGSDTLPANQQKFSWIDCTSDEAASKQLAIAQVLKAIKEESSFYEQHRQILVKALSWDRQKR…	GTGGCAGTTCTGGGGGCGGTGCTAGCTTCAAAAATGCCTTTATTAGCTACGGGCGTGCGGATTCACTGGACTTCGCAAAGTGGTTGAATGACAAATTGGTTGACCAAGGATACGACATTTGGTTTGATTTCGAGAATATCCCCCAAGGCGTTGATTACCAGAAACAGATCGATGCCGGCATCGAGAACGCGGATAATTTCATCTTCGTCATCGCTCCCCATGCCACGAATAGCCCCTATTGCCGTAAGGAAGTTGAGCTGGCGATAGCCCTGAACAAGCGCCTTGTCCCGATCATGCATGTAGAGGAAATTAGCCGTGAAACGTGGCAGGGGCGCAATCCCAACGGCACGGATGAACAGTGGGAAGCTTATAAAACTGAAGGCTTACACTCGTGCTTTA…	This paper	TIR_2	3e-24	76.3	16	128	0.92	Group_17
Leptolyngbya sp. PCC 7376	111781	No	K9Q5L4_9CYAN	K9Q5L4_9CYAN	K9Q5L4_9CYAN.TIR_2.2	None	MSQLFFAHANSDTETMQSLRQQMRRAGYSVWTPEADIQSGQDVQAEILRGIEGADSFIYLMSSQSLESSDCQSQLQYAQTLKKRIIPIRLESIGSDTLPANQQKFSWIDCTSDEAASKQLAIAQVLKAIKEESSFYE	MSNTVSPSASKSFKNAFISYGRADSLDFAKWLNDKLVDQGYDIWFDFENIPQGVDYQKQIDAGIENADNFIFVIAPHATNSPYCRKEVELAIALNKRLVPIMHVEEISRETWQGRNPNGTDEQWEAYKTEGLHSCFTNLHPELGKINWNQVSFKEGVNDYEQSFQALVDIFERQSNYVRQHTEFLDGALKWERGQKQSQLLLDEEQTLRAQHWLQTKFHGEQPPCVPTDLHCEFITESLKRLPNGMSQLFFAHANSDTETMQSLRQQMRRAGYSVWTPEADIQSGQDVQAEILRGIEGADSFIYLMSSQSLESSDCQSQLQYAQTLKKRIIPIRLESIGSDTLPANQQKFSWIDCTSDEAASKQLAIAQVLKAIKEESSFYEQHRQILVKALSWDRQKR…	GTGGCAGTTCTGGGGGCGGTGCTAGCATGAGCCAACTTTTCTTCGCTCATGCGAATAGCGACACGGAGACGATGCAATCTTTACGTCAGCAGATGAGACGGGCAGGGTACTCGGTATGGACACCGGAGGCAGACATCCAATCTGGGCAAGATGTCCAGGCAGAGATCCTGAGAGGGATTGAGGGCGCAGACTCTTTCATATATCTTATGTCTAGCCAATCTCTTGAATCTTCAGATTGTCAGTCGCAACTGCAGTACGCACAAACGTTGAAGAAGCGTATCATTCCGATTAGATTGGAATCAATAGGATCGGACACCCTTCCGGCCAATCAGCAAAAGTTCTCTTGGATAGACTGCACATCAGATGAAGCTGCCTCAAAACAGTTGGCGATCGCCCAGG…	This paper	TIR_2	3.5e-22	69.6	249	367	0.89	Group_01
Leptolyngbya sp. PCC 7376	111781	No	K9Q5L4_9CYAN	K9Q5L4_9CYAN	K9Q5L4_9CYAN.TIR_2.3	None	QFFDVFISYGRADSKDFATILHDRLVEQGFNVWFDQNDIPLGVDFQEQINAGIEKAHNFLFIIAPHSVNSPYCGKEVDLALDLNKRIIPILHVEEISKETWQQRNPYKTEESDWEEAQKQGAHSSFNNMNPEIGKIN	MSNTVSPSASKSFKNAFISYGRADSLDFAKWLNDKLVDQGYDIWFDFENIPQGVDYQKQIDAGIENADNFIFVIAPHATNSPYCRKEVELAIALNKRLVPIMHVEEISRETWQGRNPNGTDEQWEAYKTEGLHSCFTNLHPELGKINWNQVSFKEGVNDYEQSFQALVDIFERQSNYVRQHTEFLDGALKWERGQKQSQLLLDEEQTLRAQHWLQTKFHGEQPPCVPTDLHCEFITESLKRLPNGMSQLFFAHANSDTETMQSLRQQMRRAGYSVWTPEADIQSGQDVQAEILRGIEGADSFIYLMSSQSLESSDCQSQLQYAQTLKKRIIPIRLESIGSDTLPANQQKFSWIDCTSDEAASKQLAIAQVLKAIKEESSFYEQHRQILVKALSWDRQKR…	GTGGCAGTTCTGGGGGCGGTGCTAGCCAATTTTTTGACGTCTTCATCTCCTATGGTCGTGCGGACAGTAAAGATTTTGCTACAATACTTCACGATCGGTTGGTGGAACAGGGGTTTAACGTCTGGTTTGACCAGAATGATATACCGTTGGGGGTGGACTTCCAAGAACAGATCAACGCAGGCATTGAAAAAGCGCATAACTTCCTGTTTATTATAGCACCTCACTCCGTCAATTCGCCCTACTGTGGCAAAGAGGTGGACCTTGCACTGGACCTTAATAAACGCATTATCCCAATATTACACGTGGAGGAGATATCGAAAGAAACATGGCAACAGAGAAACCCTTATAAGACCGAGGAATCAGATTGGGAAGAAGCCCAAAAGCAAGGTGCACATTCTA…	This paper	TIR_2	7.2e-26	80.2	448	565	0.86	Group_17
Leptolyngbya sp. PCC 7376	111781	No	K9Q5L4_9CYAN	K9Q5L4_9CYAN	K9Q5L4_9CYAN.TIR_2.4	None	LMTQVFLSHSDEDQEIEDKVRRSLMREGYTVWSSQRDIEAGVDFNAAINRGIETTDNIVYLLSPNSLASEYCQKEIDYALSLNKRIIPLNIAAVDETNLPAAIQSLQYIDLTNGIEDETYQARLNELLKILNQDKAY	MSNTVSPSASKSFKNAFISYGRADSLDFAKWLNDKLVDQGYDIWFDFENIPQGVDYQKQIDAGIENADNFIFVIAPHATNSPYCRKEVELAIALNKRLVPIMHVEEISRETWQGRNPNGTDEQWEAYKTEGLHSCFTNLHPELGKINWNQVSFKEGVNDYEQSFQALVDIFERQSNYVRQHTEFLDGALKWERGQKQSQLLLDEEQTLRAQHWLQTKFHGEQPPCVPTDLHCEFITESLKRLPNGMSQLFFAHANSDTETMQSLRQQMRRAGYSVWTPEADIQSGQDVQAEILRGIEGADSFIYLMSSQSLESSDCQSQLQYAQTLKKRIIPIRLESIGSDTLPANQQKFSWIDCTSDEAASKQLAIAQVLKAIKEESSFYEQHRQILVKALSWDRQKR…	GTGGCAGTTCTGGGGGCGGTGCTAGCTTAATGACACAGGTATTCTTGAGTCATTCGGACGAGGACCAAGAGATAGAAGATAAAGTGCGGAGATCACTTATGCGTGAAGGGTACACGGTCTGGAGCTCACAACGGGATATTGAGGCAGGTGTAGATTTCAACGCAGCTATAAATCGGGGGATTGAAACCACAGACAATATAGTATACCTTTTGTCCCCAAATTCATTAGCCTCCGAATACTGCCAGAAAGAAATAGACTATGCGTTATCATTAAATAAAAGAATCATTCCGCTGAATATCGCCGCCGTTGACGAAACCAACTTACCTGCGGCCATACAGTCCCTGCAATACATCGACCTGACGAATGGCATTGAAGATGAGACTTATCAGGCCCGTCTTA…	This paper	TIR_2	3.1e-28	87.8	679	802	0.88	Group_01
Marinobacter santoriniensis NKSG1	1288826	No	MSNKSG1_05798	M7CTK0_9ALTE	MSNKSG1_05798.TIR_2.2	None	DQRRVFVSYRRTESRLAALQLHDLLTSKGFDVFLDTHDIRPGEPFQDVLWHRLVDSDVMVMLDTPTYFDSKWTVQELGRARAKEIHILRVVWPNHESHRAMSLSEAVYLAEEDLETSDGPIKDERVEEIAFAVENLR	MSLYEIVILTSGQRREAEHRLSRKLESSIADFGLSIGKDVVILNEENLSQRNRKAPCVVAYFGSPEKEHIEELQTLISQKVPIIPIVDDAASIQECIPDLVKQLNAHFLDHDDENVSLLSAALLECVGLLRDQRRVFVSYRRTESRLAALQLHDLLTSKGFDVFLDTHDIRPGEPFQDVLWHRLVDSDVMVMLDTPTYFDSKWTVQELGRARAKEIHILRVVWPNHESHRAMSLSEAVYLAEEDLETSDGPIKDERVEEIAFAVENLRSRSIAARYLSIAGKLWEEAEKIGAEVQGVGAHRAISLRLLDQRLLRAYPVVGLPNAELLNDIADKSDATQEPGTPVLIYDHVGIREKWQQHLAWLDKNIRSVRTLKVREADWLLAGWEE	GTGGCAGTTCTGGGGGCGGTGCTAGCGACCAGCGGCGCGTTTTCGTGTCGTATCGGAGAACAGAGTCTCGTCTGGCTGCCTTACAGCTTCACGATCTTTTGACGTCGAAGGGATTCGATGTGTTTTTAGATACGCATGACATACGTCCTGGAGAACCCTTCCAAGACGTGCTGTGGCACCGTTTGGTAGACTCCGATGTAATGGTTATGTTAGATACTCCTACATATTTTGACTCTAAATGGACTGTGCAAGAACTTGGTCGTGCACGCGCGAAGGAAATACATATCCTGCGGGTAGTCTGGCCTAACCATGAGTCTCACCGCGCAATGTCTCTTTCCGAAGCGGTCTACCTGGCGGAAGAGGACTTAGAGACCTCCGATGGGCCTATTAAAGACGAGC…	This paper	TIR_2	1.2e-18	58.2	136	260	0.85	Group_30
Methylovulum psychrotolerans	1704499	No	A0A1Z4C2H8_9GAMM	A0A1Z4C2H8_9GAMM	A0A1Z4C2H8_9GAMM.TIR_2.1	None	TPLKIFISYSKHDIHHKDTLLKHLSGLRGKIITWNDQDLRGGEEWDDRIKEELNKADIVLYLVTANSMATDYIQDTELPLVEARCHNGECKLIPVIVGFCHWTDLDFAKYNALPNKGVPVVDKKQWSSEDEAWLKVVEG	MSELALRLIAENKETKSTFLDLGNCGLTEVPEELGELVWLEELSFSSERQDKNGWTTSSNKRAVNQIGRLRPAPFVHLKKLKKLWLSGDFGNAFALTDLSPLSYLLNLQLLNIGCTETCDLSPLAGLMALQDLHAWGTPVSDLSQLAGLVALQSLDVGSTSVSDLFPLAGLAALQSLNINNTPVSDLSPLAGLAGLQSLDVGATEVSDLSPLAGLVALQSLDAWGTPVSDLSPLAGLAALQSIHVGSTPVSDLSPLASLATLQSLNFRDTPVSDLSPLVGLVALHLIDAGDTQVSDLSLLVDLAALQSIDVGNTQVSDLSPLLPLIKYGIPVKWDTLEQGICVENCPLTNPPAEIAKQGNAAILNYFQEQASQGVDHLYEAKLLIVGEGGTGKTSLLRR…	GTGGCAGTTCTGGGGGCGGTGCTAGCACTCCCCTGAAAATTTTTATAAGTTACAGCAAGCATGACATTCACCATAAAGACACACTTTTGAAACACTTAAGCGGACTGCGTGGTAAAATCATAACGTGGAATGACCAAGATTTACGTGGGGGTGAGGAGTGGGACGATCGGATTAAAGAAGAGCTGAATAAGGCGGATATCGTTCTTTACCTTGTGACTGCGAATAGCATGGCTACGGACTACATTCAGGACACGGAATTGCCCTTAGTGGAAGCACGGTGCCATAACGGAGAATGCAAGCTGATTCCAGTGATCGTCGGTTTTTGTCACTGGACGGATTTGGATTTCGCAAAGTATAATGCCCTTCCAAATAAAGGCGTACCAGTTGTCGACAAGAAAC…	This paper	TIR_2	3.1e-13	40.9	870	1002	0.78	Group_01
Microbiome-derived	NaN	No	META7C049C36_240330		META7C049C36_240330.TIR_2.1	None	DGKLFLSYAHEDNDYLNDGIVQFAKAVVRAYRFQTGRSLSLFIDRRDIQWGDNWRKTISQGLGAANFLLPAITPNYLGSAMCREELLQFNTSKSSNKGNRILSLQWVPIEGATNLSEADPTNRLIKELISSHQWLDVSE	MLAILVSALWASEGFQNDSYAIRQKELNVDGSANILNSNPSSEAFDGKLFLSYAHEDNDYLNDGIVQFAKAVVRAYRFQTGRSLSLFIDRRDIQWGDNWRKTISQGLGAANFLLPAITPNYLGSAMCREELLQFNTSKSSNKGNRILSLQWVPIEGATNLSEADPTNRLIKELISSHQWLDVSELQFLDPTSIEFKRKAMEVASRLKEVIDSIAAQHAPDFSTTGGMEAVDENTAQLEQFDFIGGLQNIESASAYISTLSNNMTSSMQNISTAISSHPVPEQATAKQLRQWSQSLQEDIQPDVDVLNTAVDELGNQWNDAYRFLEQYTALMLQWPNDDARTKYMGALIPQLQSILLAFTLSDDVHQANNMIQTVGNVIPPLKPLAIAFGNTITLMTNMR…	GTGGCAGTTCTGGGGGCGGTGCTAGCGACGGGAAGCTGTTCTTAAGCTATGCACACGAGGACAACGATTACCTTAATGATGGGATTGTCCAATTCGCGAAGGCTGTGGTACGTGCTTACCGCTTCCAAACAGGCCGCTCACTGTCTTTATTCATTGATCGCCGCGATATCCAGTGGGGGGACAACTGGCGTAAAACCATATCTCAAGGTCTGGGCGCAGCTAATTTTCTGTTGCCTGCAATCACACCAAACTACTTAGGCTCAGCCATGTGCAGAGAAGAATTGCTTCAATTTAATACCTCAAAATCTTCTAATAAAGGGAATAGAATTCTGTCCCTTCAATGGGTGCCGATAGAAGGGGCGACTAACTTGTCTGAAGCAGACCCGACGAATCGGTTGA…	This paper	TIR_2	2.2e-12	38.7	49	197	0.69	Group_13
Microbiome-derived	NaN	No	META102FD299_64095		META102FD299_64095.TIR-like.1	None	GDYSKVFIVHGHNGELRERVARIIERQGLTAVVLNEQSNQGKTIIEKLEIEGDAAGAVCLFTADDEGRAQAEQSEKPRARQNVVFEAGYFIGRLGRENVAILVDKGIEIPSDLQGVVYTGTDSWEVGLLKELKSMGYSI	MSDFEILQQLCETADELSKKYISSSSPDFKAWKTRADRLLIRRFGKDSYEFKSFNKISYSLSFFTSGTPDSAFVEACADGLRSAKAVLETYLDEFSDEGETGSTANVGDYSKVFIVHGHNGELRERVARIIERQGLTAVVLNEQSNQGKTIIEKLEIEGDAAGAVCLFTADDEGRAQAEQSEKPRARQNVVFEAGYFIGRLGRENVAILVDKGIEIPSDLQGVVYTGTDSWEVGLLKELKSMGYSIDFNKMDI	GTGGCAGTTCTGGGGGCGGTGCTAGCGGCGATTATAGCAAAGTGTTTATTGTGCATGGCCATAACGGCGAACTGCGTGAACGTGTGGCGCGTATTATTGAACGTCAGGGCCTGACCGCGGTGGTGCTGAACGAACAGAGCAACCAGGGCAAAACCATTATTGAAAAACTGGAAATTGAAGGCGATGCGGCGGGCGCGGTGTGCCTGTTTACCGCGGATGATGAAGGCCGTGCGCAGGCGGAACAGAGCGAAAAACCGCGTGCGCGTCAGAACGTGGTGTTTGAAGCGGGCTATTTTATTGGCCGTCTGGGCCGTGAAAACGTGGCGATTCTGGTGGATAAAGGCATTGAAATTCCGAGCGATCTGCAGGGCGTGGTGTATACCGGCACCGATAGCTGGG…	This paper	TIR-like	6.5e-39	123.8	112	230	0.96
Microbiome-derived	NaN	No	META1E8AB589_490835		META1E8AB589_490835.TIR_2.2	None	EEYDVFVSHAWEDKEDFVDEFVDELKKQGLKVWYDTNKLKWGDSMREKIDKGLAKSRYGVVVLSPNYIAEHKYWTKAELNGLFQVESINGKVILPIWHNLTKKQVVEYSPIIADRKAMTTASMTAEEIAVQLKELFTPE	MSVDQYQKAVNGLDKEIADLEKKKAAKDKDIASLQNKIVSTQKSINKNTSQSFLNSKRRQIASCESDIAKKSKDSADLGKKIAEKRKKRSDAYLKLQKEQQNEQKKQDRASQRLQASYENCIDELQQQLAKSVVLPQQNNSESEEEYDVFVSHAWEDKEDFVDEFVDELKKQGLKVWYDTNKLKWGDSMREKIDKGLAKSRYGVVVLSPNYIAEHKYWTKAELNGLFQVESINGKVILPIWHNLTKKQVVEYSPIIADRKAMTTASMTAEEIAVQLKELFTPEVTEEN	GTGGCAGTTCTGGGGGCGGTGCTAGCGAAGAATATGATGTGTTTGTGAGCCATGCGTGGGAAGATAAAGAAGATTTTGTGGATGAATTTGTGGATGAACTGAAAAAACAGGGCCTGAAAGTGTGGTATGATACCAACAAACTGAAATGGGGCGATAGCATGCGTGAAAAAATTGATAAAGGCCTGGCGAAAAGCCGTTATGGCGTGGTGGTGCTGAGCCCGAACTATATTGCGGAACATAAATATTGGACCAAAGCGGAACTGAACGGCCTGTTTCAGGTGGAAAGCATTAACGGCAAAGTGATTCTGCCGATTTGGCATAACCTGACCAAAAAACAGGTGGTGGAATATAGCCCGATTATTGCGGATCGTAAAGCGATGACCACCGCGAGCATGACCG…	This paper	TIR_2	2.1e-22	71.2	149	279	0.84	Group_35
Microbiome-derived	NaN	No	META345FD2C4_86460		META345FD2C4_86460.TIR_2.1	None	KKYHVGVSYANEDQDIVKSVVKALESVGLTVFFDQKEATRLVGKNLTYTLPEIYRNCCEYCLMFVSNSYVSKKWTTYERDWLLDKRIELQRDDIFTDCIIPVFIDRMDMPGLNPGIVGFDIRKQSADDIARIMYEKIAG	MVMTVTKKYHVGVSYANEDQDIVKSVVKALESVGLTVFFDQKEATRLVGKNLTYTLPEIYRNCCEYCLMFVSNSYVSKKWTTYERDWLLDKRIELQRDDIFTDCIIPVFIDRMDMPGLNPGIVGFDIRKQSADDIARIMYEKIAGSESHMTAEPLSLETVFNKVLAAVEDLLTKQSTCPYQTDRLSEYDVVVHLSAEDNDYFLRLALEEPLHGLLKIAQGEVFMPQQEWIWDAEADLEDGQLQFINYNLTPEFPGLPHPYTVEKLCKAVMQKVSDFVKEYPHV	GTGGCAGTTCTGGGGGCGGTGCTAGCAAAAAATATCATGTGGGCGTGAGCTATGCGAACGAAGATCAGGATATTGTGAAAAGCGTGGTGAAAGCGCTGGAAAGCGTGGGCCTGACCGTGTTTTTTGATCAGAAAGAAGCGACCCGTCTGGTGGGCAAAAACCTGACCTATACCCTGCCGGAAATTTATCGTAACTGCTGCGAATATTGCCTGATGTTTGTGAGCAACAGCTATGTGAGCAAAAAATGGACCACCTATGAACGTGATTGGCTGCTGGATAAACGTATTGAACTGCAGCGTGATGATATTTTTACCGATTGCATTATTCCGGTGTTTATTGATCGTATGGATATGCCGGGCCTGAACCCGGGCATTGTGGGCTTTGATATTCGTAAACAGA…	This paper	TIR_2	3.5e-16	51.1	11	139	0.81	Group_08
Microbiome-derived	NaN	No	META3C0CE0E5_239450		META3C0CE0E5_239450.DUF1863.1	None	MSKPQIFVSFDFEKDRNHKYTLNMWNANSSFEFTCNDKSPSEIQSRNIPTVKSVLSRKINEATHVIVIVGKEANKLHKDRELIGYRNWQNFEIAKAKELGKKLIAVQLNSLYEYPEELKNCGATRVYSFTHDEIVKAIR	MSKPQIFVSFDFEKDRNHKYTLNMWNANSSFEFTCNDKSPSEIQSRNIPTVKSVLSRKINEATHVIVIVGKEANKLHKDRELIGYRNWQNFEIAKAKELGKKLIAVQLNSLYEYPEELKNCGATRVYSFTHDEIVKAIRGW	GTGGCAGTTCTGGGGGCGGTGCTAGCATGAGCAAACCGCAGATTTTTGTGAGCTTTGATTTTGAAAAAGATCGTAACCATAAATATACCCTGAACATGTGGAACGCGAACAGCAGCTTTGAATTTACCTGCAACGATAAAAGCCCGAGCGAAATTCAGAGCCGTAACATTCCGACCGTGAAAAGCGTGCTGAGCCGTAAAATTAACGAAGCGACCCATGTGATTGTGATTGTGGGCAAAGAAGCGAACAAACTGCATAAAGATCGTGAACTGATTGGCTATCGTAACTGGCAGAACTTTGAAATTGCGAAAGCGAAAGAACTGGGCAAAAAACTGATTGCGGTGCAGCTGAACAGCCTGTATGAATATCCGGAAGAACTGAAAAACTGCGGCGCGACCC…	This paper	DUF1863	5.7e-12	37.2	4	131	0.81	Group_01
Microbiome-derived	NaN	No	META40DCD9F7_284855		META40DCD9F7_284855.DUF1863.1	None	MAKKKVSCSFDYEHDRIYYNLLEAWNENDDINFSINDCTPSEIQSESVSTIKQVLSTKIGQANYMIAIVGKHSNDKHPDSEKIGYRNWQAYEIAKNHEKGNGLVVVKLDSSYEVPDEAYGIGAEWVYSFNLEDILNALN	MAKKKVSCSFDYEHDRIYYNLLEAWNENDDINFSINDCTPSEIQSESVSTIKQVLSTKIGQANYMIAIVGKHSNDKHPDSEKIGYRNWQAYEIAKNHEKGNGLVVVKLDSSYEVPDEAYGIGAEWVYSFNLEDILNALNELAK	GTGGCAGTTCTGGGGGCGGTGCTAGCATGGCGAAAAAAAAAGTGAGCTGCAGCTTTGATTATGAACATGATCGTATTTATTATAACCTGCTGGAAGCGTGGAACGAAAACGATGATATTAACTTTAGCATTAACGATTGCACCCCGAGCGAAATTCAGAGCGAAAGCGTGAGCACCATTAAACAGGTGCTGAGCACCAAAATTGGCCAGGCGAACTATATGATTGCGATTGTGGGCAAACATAGCAACGATAAACATCCGGATAGCGAAAAAATTGGCTATCGTAACTGGCAGGCGTATGAAATTGCGAAAAACCATGAAAAAGGCAACGGCCTGGTGGTGGTGAAACTGGATAGCAGCTATGAAGTGCCGGATGAAGCGTATGGCATTGGCGCGGAAT…	This paper	DUF1863	1e-09	30	4	123	0.81
Microbiome-derived	NaN	No	META650EBBEB_147175		META650EBBEB_147175.DUF1863.1	None	MGHKCFISFKTEDENYKTEIQKWSDNNKVDMIDKSLNEPIDSEDEDYIMRKIREDYLADSTVTIVLIGEHSAENQGEEEQKYIKRELQASLYNGKNNTRNGILGVVLPDMIDKIYKGNYTCDICGKSHRWIDLSDSTII	MGHKCFISFKTEDENYKTEIQKWSDNNKVDMIDKSLNEPIDSEDEDYIMRKIREDYLADSTVTIVLIGEHSAENQGEEEQKYIKRELQASLYNGKNNTRNGILGVVLPDMIDKIYKGNYTCDICGKSHRWIDLSDSTIIKEFWCNYYLDDKDKCHYTEEDRYCVLVKWEDFKKSPNIYIDMAFDKRSKDIANKVVVHPK	GTGGCAGTTCTGGGGGCGGTGCTAGCATGGGCCATAAATGCTTTATTAGCTTTAAAACCGAAGATGAAAACTATAAAACCGAAATTCAGAAATGGAGCGATAACAACAAAGTGGATATGATcGATAAAAGCCTGAACGAACCGATTGATAGCGAAGATGAAGATTATATTATGCGTAAAATTCGTGAAGATTATCTGGCGGATAGCACCGTGACCATTGTGCTGATTGGCGAACATAGCGCGGAAAACCAGGGCGAAGAAGAACAGAAATATATTAAACGTGAACTGCAGGCGAGCCTGTATAACGGCAAAAACAACACCCGTAACGGCATTCTGGGCGTGGTGCTGCCGGATATGATTGATAAAATTTATAAAGGCAACTATACCTGCGATATTTGCG…	This paper	DUF1863	7.3e-19	59.3	3	131	0.86	Group_01
Microbiome-derived	NaN	No	META8701F58B_118065		META8701F58B_118065.TIR_2.1	None	VRSTIFISHRSTDKGIADMLVDFFAGTGISKETVFCSSLPGNDINERISDEVRTALKSSAVNIAILSHDYYQSAYCLNEAGVLWYEDVPVIPVALPEINSSNMYGFLNNEYKLRRLDSDTDISYIYDTVSEAVSDPHTK	MDFRKLPSNSEGLLLKLVCSENPTQVLREQYNGLSTQQEQELDGIIRELKGLGYIDVKWANNEPYFVILNNSARTYSERLAEYNAHNPINETQGKKVRSTIFISHRSTDKGIADMLVDFFAGTGISKETVFCSSLPGNDINERISDEVRTALKSSAVNIAILSHDYYQSAYCLNEAGVLWYEDVPVIPVALPEINSSNMYGFLNNEYKLRRLDSDTDISYIYDTVSEAVSDPHTKASLITYENNKLRTRYAEYLKARELPPGGSDNSIADTIAEITTDDERIVLYYILHENVRKVSKSTVSSWLNKCEIRGINVDNAFDLLSSFDNGALNNDTLEFGIDTFRKYSANAAQILPPLKKCVDQHIELAVNIFKKIWSDDTLDINIRLFIAYIVEERMRAFG…	GTGGCAGTTCTGGGGGCGGTGCTAGCGTGCGTAGCACCATTTTTATTAGCCATCGTAGCACCGATAAAGGCATTGCGGATATGCTGGTGGATTTTTTTGCGGGCACCGGCATTAGCAAAGAAACCGTGTTTTGCAGCAGCCTGCCGGGCAACGATATTAACGAACGTATTAGCGATGAAGTGCGTACCGCGCTGAAAAGCAGCGCGGTGAACATTGCGATTCTGAGCCATGATTATTATCAGAGCGCGTATTGCCTGAACGAAGCGGGCGTGCTGTGGTATGAAGATGTGCCGGTGATTCCGGTGGCGCTGCCGGAAATTAACAGCAGCAACATGTATGGCTTTCTGAACAACGAATATAAACTGCGTCGTCTGGATAGCGATACCGATATTAGCTATA…	This paper	TIR_2	2.7e-11	35.1	101	216	0.79	Group_12
Microbiome-derived	NaN	No	METAC8BD3930_110175		METAC8BD3930_110175.TIR_2.2	None	KKNKIFISYSHADSAYFNRLITHLKVLKNYNGEFEEWSDQKILAGQKWKEEITKALKKANIAILLVSTDFLASDFIQRNELPPILKKAAEEDTTILCLLVEPSLFEKTELGDFQAINDPRTTLSELDKSAQERMYLKLV	MEYPIKIKGKTIKQVTKLNLSHKNLKTIPDNVYQYTNLEKLDLSYNRIEVIPQEILKLKKLRTLDLAFNNLKVLQGALFKLPKLKILNLHGNQIKHLPKQILDSKITTLILSKNKIEHLDESLISGITKLDIVDNPLTSKKEQGNVKIEQNKELVNAPIKKKTIMNKKNKIFISYSHADSAYFNRLITHLKVLKNYNGEFEEWSDQKILAGQKWKEEITKALKKANIAILLVSTDFLASDFIQRNELPPILKKAAEEDTTILCLLVEPSLFEKTELGDFQAINDPRTTLSELDKSAQERMYLKLVEEIERITSSCN	GTGGCAGTTCTGGGGGCGGTGCTAGCAAAAAAAACAAAATTTTTATTAGCTATAGCCATGCGGATAGCGCGTATTTTAACCGTCTGATTACCCATCTGAAAGTGCTGAAAAACTATAACGGCGAATTTGAAGAATGGAGCGATCAGAAAATTCTGGCGGGCCAGAAATGGAAAGAAGAAATTACCAAAGCGCTGAAAAAAGCGAACATTGCGATTCTGCTGGTGAGCACCGATTTTCTGGCGAGCGATTTTATTCAGCGTAACGAACTGCCGCCGATTCTGAAAAAAGCGGCGGAAGAAGATACCACCATTCTGTGCCTGCTGGTGGAACCGAGCCTGTTTGAAAAAACCGAACTGGGCGATTTTCAGGCGATTAACGATCCGCGTACCACCCTGAGCG…	This paper	TIR_2	3.7e-16	50.8	171	300	0.82	Group_22
Microbiome-derived	NaN	No	METAD38276BD_32925		METAD38276BD_32925.TIR_2.1	None	NMKKIFISHSSKDRDIVLKFIDFLSSAFDIKKADVFCTSLNGSIEVGDEFIGKIKTEVTNSSVVIFLITKNFLESKFSLAEMGAAWALNQKIFPVLYTDTNYKDLGDTPLASLQMTKINDVNSMSGLASSITKLGLSDP	MNLEELISRGVELRKENEKNLEDNPKYISWMKNVNVFFQNSLSDSVLKKDFKNAYFFRNSNPKRQLEEVLSILCIENSKEQKEANNMKKIFISHSSKDRDIVLKFIDFLSSAFDIKKADVFCTSLNGSIEVGDEFIGKIKTEVTNSSVVIFLITKNFLESKFSLAEMGAAWALNQKIFPVLYTDTNYKDLGDTPLASLQMTKINDVNSMSGLASSITKLGLSDPSNMLEFKDTWKKYWAI	GTGGCAGTTCTGGGGGCGGTGCTAGCAACATGAAAAAAATTTTTATTAGCCATAGCAGCAAAGATCGTGATATTGTGCTGAAATTTATTGATTTTCTGAGCAGCGCGTTTGATATTAAAAAAGCGGATGTGTTTTGCACCAGCCTGAACGGCAGCATTGAAGTGGGCGATGAATTTATTGGCAAAATTAAAACCGAAGTGACCAACAGCAGCGTGGTGATTTTTCTGATTACCAAAAACTTTCTGGAAAGCAAATTTAGCCTGGCGGAAATGGGCGCGGCGTGGGCGCTGAACCAGAAAATTTTTCCGGTGCTGTATACCGATACCAACTATAAAGATCTGGGCGATACCCCGCTGGCGAGCCTGCAGATGACCAAAATTAACGATGTGAACAGCATGA…	This paper	TIR_2	4.2e-16	50.6	90	213	0.82	Group_12
Microbiome-derived	NaN	No	METAFAC6F24F_05170		METAFAC6F24F_05170.TIR_2.1	None	QNYKIFLSHKSDDARFTNFIYKLLEQRGARKTDFFYTSADDNTEKYNDITSLSTQIKNNIVDDKSLIVYLATPLFKKSEFCLFEAGAGWATRGIEDYKIIGLRYEDIPQYLTNGKSEFSFLTNSEKSIELNKRTYLYLI	MKKEFNFTWAALNLLGKSLYSNAWAAISELVANGLDAKATHVSVFIDARTKNDASIQIMDNGTGMRDEAIDTYVNVGYDRRDYYYHSDSPTEAQNNIMGRKGIGKLAALYLSKDYYIQTKTSDSAPTTWHLASDTHLAEKPYLILETGTDTDAIDPEWEQSPSGTLLILNHVDLTGLGEVAFNALSHNLANHFLSSSMQSQAIYLGLARNEKEYNKHEFHKVEKMIAFHNYAMILENLSPENEPKEIREIKEHGSTVLIPYPNSDESKQTKVQVSSFSSVKVKDRPSYQGIYEISSEFLDAKILRLRQDVKIVDGIAKIPYQLTGWIGFHSTLNNSQAQQNDSNFRKNKNYNPAQIRLYVRNKLAVSNVLDTLGITQAFTNYIEGEISFDLLDDDLLPD…	GTGGCAGTTCTGGGGGCGGTGCTAGCCAGAACTATAAAATTTTTCTGAGCCATAAAAGCGATGATGCGCGTTTTACCAACTTTATTTATAAACTGCTGGAACAGCGTGGCGCGCGTAAAACCGATTTTTTTTATACCAGCGCGGATGATAACACCGAAAAATATAACGATATTACCAGCCTGAGCACCCAGATTAAAAACAACATTGTGGATGATAAAAGCCTGATTGTGTATCTGGCGACCCCGCTGTTTAAAAAAAGCGAATTTTGCCTGTTTGAAGCGGGCGCGGGCTGGGCGACCCGTGGCATTGAAGATTATAAAATTATTGGCCTGCGTTATGAAGATATTCCGCAGTATCTGACCAACGGCAAAAGCGAATTTAGCTTTCTGACCAACAGCG…	This paper	TIR_2	4.2e-06	18.3	497	631	0.74	Group_12
Microcystis aeruginosa PCC 9717	1160286	No	MICAB_1650001	I4FKK3_MICAE	MICAB_1650001.TIR_2.1	None	SEIQIFLAHANEDKPAVLALYDRLKQAGYKPWLDKKDLIPGQIWRDEIPKAIKASQIFLACLSGKSANKQGYIQRELRIALDTLGQMLPGTIFFIPMRLEECEIPDLRLAEVSLNLRDIHQLDYWEEDGFEQLERAI	MKKSEIQIFLAHANEDKPAVLALYDRLKQAGYKPWLDKKDLIPGQIWRDEIPKAIKASQIFLACLSGKSANKQGYIQRELRIALDTLGQMLPGTIFFIPMRLEECEIPDLRLAEVSLNLRDIHQLDYWEEDGFEQLERAIGYQFKLEPEEPKQLLSVFNFEVVGVNAKGEQIRKESKQSQYFREDLGKGITLEMVAIPGGTFLMGTEDEEIERLVKKFNWEGFRRERPQHEVTVPPFFMGKYPITQAQWKAIASRTDLKVKQDLDFKPAYFKDRPDSDRRPVEQVNWYDAIEFCARLSKLTVREYRLPSEAEWEYACRAGTTTPFYFGETITGELANYNASNTYADEPNGEYRNETTRVGQFPPNAFGLYDMHGNVREWCADTWHDNYDGAPTDGSVWI…	GTGGCAGTTCTGGGGGCGGTGCTAGCTCGGAGATCCAGATCTTTCTTGCCCATGCCAACGAGGACAAGCCGGCCGTTTTGGCCCTTTATGACCGGCTGAAGCAAGCAGGATACAAGCCATGGCTGGATAAGAAGGACTTAATACCCGGACAGATCTGGAGAGATGAAATACCCAAAGCAATAAAGGCGAGTCAGATTTTTTTAGCTTGTTTGTCAGGAAAGTCGGCCAACAAACAGGGATACATTCAACGTGAGTTAAGAATTGCTCTTGATACGTTGGGACAAATGCTTCCAGGAACGATCTTTTTTATCCCAATGAGACTGGAAGAGTGCGAGATACCTGATCTTCGCTTAGCGGAGGTGTCGTTAAATTTGCGTGACATACACCAATTGGATTATT…	This paper	TIR_2	2.3e-26	83.4	8	137	0.86	Group_15
Microvirga vignae	1225564	No	A0A0H1RMF5_9RHIZ	A0A0H1RMF5_9RHIZ	A0A0H1RMF5_9RHIZ.TIR_2.1	None	VRDSVFISYARADQGKRKWRERLRTFLSPFGAEFDVWDDSRIETGAEWKTEIDIALKRARVAVLLVGPSFLASEFIASNELPPLLKAAAAEGVIVLPLITNHCSYERTELGKYQAFNDPKKPLEALEGPEQNRWLQRFA	MAILEKVLAAPRVGVQPWFVKRVLELSRCVGRVSVAGRGFGTGFLIAPRIVLTCYHVLPDVETANGSSFDLDYQRDEDGTFHRVTTVKLNPEMCFLADRALDFAVVGLEAELNDRAVIPLSGNSNTIPGERVTLFHHPQGGPLQLSLQEGAIVAVYQDVLHHDANTQPGSAGAPLLDQNLRLIGIHHASVPRTSEGPGPERSQAHGMFVANEAIRATAILAMLGERKPELFADLNVARQPKSSRSPVRPATGQSEPPSIAAPETAEANASPVRDSVFISYARADQGKRKWRERLRTFLSPFGAEFDVWDDSRIETGAEWKTEIDIALKRARVAVLLVGPSFLASEFIASNELPPLLKAAAAEGVIVLPLITNHCSYERTELGKYQAFNDPKKPLEALEG…	GTGGCAGTTCTGGGGGCGGTGCTAGCGTGCGTGACTCAGTATTCATATCATACGCTCGGGCTGATCAAGGGAAGCGTAAGTGGCGTGAGCGTCTGCGGACGTTTTTGAGTCCATTTGGAGCTGAATTCGATGTTTGGGATGACTCACGTATTGAAACGGGGGCTGAGTGGAAGACCGAGATAGATATAGCTCTGAAGAGAGCGCGGGTTGCAGTATTATTAGTAGGACCGTCTTTCCTGGCATCTGAATTTATTGCATCTAACGAACTTCCGCCCTTACTGAAGGCCGCCGCAGCCGAAGGCGTGATTGTGTTGCCTCTTATCACCAATCATTGTTCTTATGAGCGGACGGAGCTTGGTAAGTATCAGGCTTTCAATGATCCTAAGAAACCTCTGGAGG…	This paper	TIR_2	5.7e-14	43.3	276	414	0.81	Group_22
Moheibacter sediminis	1434700	No	WP_084015867.1		WP_084015867.TIR-like.1	None	MKKPRLFIGSSSEEIGTARIVEKLLENDFEVTIWNENLWDKSVFKLNNNFLHDLLKAPLKFDFGILIGSPDDKVEVRGKEYLQARDNILFELGLFIGRLGVKRSFFLVHENVKELSDLSGIFVSKFNNKNLIDKVDEIK	MKKPRLFIGSSSEEIGTARIVEKLLENDFEVTIWNENLWDKSVFKLNNNFLHDLLKAPLKFDFGILIGSPDDKVEVRGKEYLQARDNILFELGLFIGRLGVKRSFFLVHENVKELSDLSGIFVSKFNNKNLIDKVDEIKRAFLSVELDTFNFFPSNTLAYGYFENFIKALCVKIVQDGKLKIKDAEYDKCKFQIIIPKKIDEDINLQFEKIKRETGVEQVQIECLGRPRPFQVNSKLLETGELLIIDFPSTLTGINYAIRELLPEEYKTFGDEYENILNRELEKFVYTLNGLIKKNSFDDFIEIVRV	GTGGCAGTTCTGGGGGCGGTGCTAGCATGAAAAAGCCTAGACTGTTCATAGGTTCGTCCTCTGAAGAGATAGGCACAGCGCGTATCGTAGAGAAGTTATTGGAGAATGACTTCGAGGTGACAATCTGGAACGAGAATTTGTGGGACAAATCAGTCTTTAAACTTAATAATAATTTCTTACACGACTTACTTAAGGCCCCATTAAAATTCGACTTTGGAATCTTAATCGGAAGTCCGGATGATAAGGTTGAAGTCCGTGGAAAAGAATATTTACAAGCTCGTGACAATATTTTGTTTGAACTTGGATTATTTATTGGTAGACTGGGGGTTAAGCGCTCTTTCTTTTTGGTCCATGAAAACGTAAAGGAACTGTCTGATCTTAGTGGAATTTTTGTCTCAA…	This paper	TIR-like	1.4e-31	99.9	5	128	0.97
Mycobacterium sp. E342	1834147	No	A5692_17760	A0A1A2PUJ2_9MYCO	A5692_17760.TIR_2.1	None	MPLFISYSSQDRATVDALTTALRRGQQQVWFDQELGGGESWWHKILEQIRSCDVFIVALSNNWLQSKPSQAELRYARALNRPILPVRIGDIDSMRVNPLASLQIIDYREPTVDAGIQLVTAVHALQSKPVPLPDPLP	MPLFISYSSQDRATVDALTTALRRGQQQVWFDQELGGGESWWHKILEQIRSCDVFIVALSNNWLQSKPSQAELRYARALNRPILPVRIGDIDSMRVNPLASLQIIDYREPTVDAGIQLVTAVHALQSKPVPLPDPLPDEPPVPFGYITRLGNTLAEKELSPQQQTQLLIELRQGLDEDGDDPSARGDIGQLLRMLRLRHDVTYRTRTEIDNVLAEIEARDGSPDGAATQKAQAPASGPPQPDAAAPTGGPPKAAAPTAVGAGAGGGSSKRLMIIGGAAAAVIAVIAIVAVLATQGGKTKPSPTATTGTPTAAAPSAPTAANVPNLDAYLLGPADVSAIVGEPNLVVSDKTSGMRSPRWTLSNPDCLGAYEPIAESAYRESGYTAVSGQAVHSPGQEPAH…	GTGGCAGTTCTGGGGGCGGTGCTAGCATGCCCCTTTTCATATCATATAGTTCGCAAGATCGCGCGACAGTGGACGCCTTAACGACAGCCTTGAGAAGAGGGCAGCAGCAGGTTTGGTTCGACCAGGAGCTGGGTGGGGGAGAATCATGGTGGCACAAGATTCTTGAACAAATAAGAAGTTGTGATGTCTTTATAGTTGCTCTTTCCAATAACTGGCTTCAGTCAAAACCCAGCCAGGCTGAGCTGCGCTACGCGCGTGCATTAAATAGACCGATACTGCCAGTGCGGATCGGAGATATTGACTCGATGCGTGTCAATCCGTTAGCTTCACTGCAAATCATTGATTATCGGGAGCCAACTGTAGATGCGGGGATACAGTTAGTAACGGCTGTACATGCGT…	This paper	TIR_2	4e-25	79.4	3	119	0.89	Group_01
Mycobacterium sp. JS623	212767	No	L0J7W8_9MYCO	L0J7W8_9MYCO	L0J7W8_9MYCO.TIR_2.1	None	MANVFISHTGADIVWARQIHKWLSEDRHDVFLDVDQHDGVPVGVDWERLLFERLHEADAMVCILSPAYLESVWCAAEIGAARALGTELLPVQVNAEPLDEKLLRLQQYVDAAADPAEARSRLRLRLSAIDGAGGWGWPD	MANVFISHTGADIVWARQIHKWLSEDRHDVFLDVDQHDGVPVGVDWERLLFERLHEADAMVCILSPAYLESVWCAAEIGAARALGTELLPVQVNAEPLDEKLLRLQQYVDAAADPAEARSRLRLRLSAIDGAGGWGWPDGKSPYPGLRPFELGEHRVFFGRSRETTQVAERLRSPERAAAAILAVVGASGCGKSSLVRAGVLPRIAGESYWLALPPMLPGTDPLGNLVRAMAATIREHRIGFDVASLRKELDHHGLKAVSTDLLLAAGADDQCKLLIVIDQLEELLTHAEPAERAAFTAALAPALGGPVQVLATLRPEFLDAFASDADLSSIALRYNEIRPLDADALHEVIEHPAKVAGLSFEQGLATRLVTDTGTGDALPLLAFTLEQLAAGLTRGDT…	GTGGCAGTTCTGGGGGCGGTGCTAGCATGGCTAATGTGTTCATATCCCACACGGGAGCAGACATAGTATGGGCAAGACAAATACACAAGTGGTTGTCGGAAGATCGCCACGATGTATTCTTGGATGTCGATCAACACGACGGTGTGCCGGTTGGGGTAGACTGGGAGAGACTGTTGTTTGAACGCCTGCATGAGGCAGATGCAATGGTCTGTATTTTGAGCCCTGCCTATCTTGAGAGTGTTTGGTGCGCGGCGGAAATAGGCGCAGCCCGGGCGCTTGGAACAGAATTATTACCTGTACAGGTCAACGCGGAACCCTTGGACGAAAAGTTACTGCGCCTGCAGCAGTACGTGGATGCCGCAGCTGATCCTGCAGAAGCGCGCTCCAGACTGAGACTGA…	This paper	TIR_2	9.1e-23	71.8	4	123	0.84	Group_01
Myroides sp. ZB35	1458492	No	WP_071307203.1		WP_071307203.TIR-like.1	None	MKPRIFIGSSSEGLKIAEYIKHKLSEEEFDVFIWTDDIFKANNSVLETLLKEASLFDFGLMIATKDDYTTKKDIEFQTPRDNVVFEFGLFLGRLGVNRAFVLQEKGSELPSDLYGITVPRFDLTDNFENNYTLNKEIDK	MKPRIFIGSSSEGLKIAEYIKHKLSEEEFDVFIWTDDIFKANNSVLETLLKEASLFDFGLMIATKDDYTTKKDIEFQTPRDNVVFEFGLFLGRLGVNRAFVLQEKGSELPSDLYGITVPRFDLTDNFENNYTLNKEIDKIISSIKEKIHLGELGLLPSTVLAIGYFENLVNIICESLNMLPKLEVSGKEYKKFKFTIVIPKDLDANIKKRAKIYFKQKSLIEIEIPTSSRNYPIHIQFDENSTDDILHLYDMPTTIGGIDKAIEMFMRKGHIGKTDQQKLLEERELRNFKTTLENLIATDAFAKEMVEVIIEE	GTGGCAGTTCTGGGGGCGGTGCTAGCATGAAACCTAGAATTTTTATAGGATCATCGAGTGAAGGGTTGAAAATCGCGGAATACATAAAGCACAAGCTGTCGGAGGAGGAGTTTGATGTTTTTATTTGGACTGATGATATTTTTAAGGCGAACAACTCTGTATTGGAGACTTTGTTAAAAGAAGCAAGCCTGTTTGACTTTGGGCTGATGATCGCCACCAAGGACGATTATACAACGAAAAAAGATATTGAATTTCAGACACCTCGTGACAATGTCGTATTTGAATTCGGTCTTTTTTTAGGGCGCTTAGGAGTTAATCGGGCCTTTGTATTGCAGGAAAAGGGATCGGAATTGCCCTCGGACTTGTACGGTATAACGGTCCCCAGATTCGACTTAACGG…	This paper	TIR-like	6.4e-34	107.4	4	123	0.98
Nocardia sp. NRRL S-836	1519492	No	A0A0N0T7K2_9NOCA	A0A0N0T7K2_9NOCA	A0A0N0T7K2_9NOCA.TIR_2.1	None	MSGGIFVSYRKMHNGERRVHAQTIEAVVDRLQHHFGEEKVLVDMELEPGVHYPSKLRDWLRDCEVVLVVIHREWLDDLRARRGEKWDWARWEVETALAMGLHLVPVLLDNARLPGKEQLLAEDFPGLAELGTRQYWRIG	MSGGIFVSYRKMHNGERRVHAQTIEAVVDRLQHHFGEEKVLVDMELEPGVHYPSKLRDWLRDCEVVLVVIHREWLDDLRARRGEKWDWARWEVETALAMGLHLVPVLLDNARLPGKEQLLAEDFPGLAELGTRQYWRIGFGSWKKELAELLRALEVRVATESMPAAERPEPRPRKHFWAEMAAAVATGLAAPWVLAHSPAGQNQPQEFLVALSIAMTVVLVVWLVVVAAYFALRRLYDRYDVLFAEAGPNSKITNGLLVVGIGLLLMVLGAALSYQAVVAVVLVVAAFAFARGHRWVEVRRRERWPYPHLELRSEAVRGVLGHAGRFVAERDLLTRVERDQVEFVLGQVEWARRRMDDLGRLGRWAWLRQAESLLPAAYVLVLATMAGSAVLAVAGGAV…	GTGGCAGTTCTGGGGGCGGTGCTAGCATGTCGGGGGGGATATTCGTTTCCTACCGGAAGATGCATAACGGCGAACGGCGGGTTCATGCGCAAACGATAGAGGCCGTTGTCGACCGGTTGCAGCATCATTTTGGGGAAGAGAAGGTGCTGGTTGACATGGAATTGGAGCCAGGCGTCCACTACCCAAGCAAACTGCGTGACTGGTTACGGGACTGTGAAGTCGTGCTTGTGGTGATCCACAGAGAGTGGTTAGATGACTTACGGGCGCGGCGGGGTGAAAAATGGGACTGGGCGCGCTGGGAAGTCGAAACTGCGCTGGCTATGGGATTACATCTGGTACCAGTCCTTTTGGACAATGCCCGGCTGCCTGGAAAAGAACAGCTGTTAGCTGAAGACTTTC…	This paper	TIR_2	1.4e-12	38.8	5	151	0.74	Group_05
Parabacteroides johnsonii DSM 18315	537006	No	PRABACTJOHN_02393		PRABACTJOHN_02393.TIR_2.1	None	IPKVFVSYSHDNEEHKEWVLQLAIRLRSNGVDIILDRWNLKLGSDLAAFMEQGLSKSQRVICICSEKYVTKANEGKGGAGYEKQIISAEYIQDQNSNWVIPLIRNNDTTKKVPIFLGGRQYIDFNDSNLYESKYEELLR	MIPKVFVSYSHDNEEHKEWVLQLAIRLRSNGVDIILDRWNLKLGSDLAAFMEQGLSKSQRVICICSEKYVTKANEGKGGAGYEKQIISAEYIQDQNSNWVIPLIRNNDTTKKVPIFLGGRQYIDFNDSNLYESKYEELLRDILDEPVLPIPPIGKNPFKNIKDFAKQRFIPSNEKYVSPAVKGLVTFDYSNNNGRYCIGQNELMFELCFSKASNRSIHIYNDSASVSTVALVKDLSDINQIADARIYDSSSRIRTPIINQIVVLQNINGFYAAIKILALKDDKRGDYNDEITFEYVIQTNGSSVFNI	GTGGCAGTTCTGGGGGCGGTGCTAGCATTCCCAAGGTATTTGTTTCGTATAGTCATGACAATGAGGAACACAAAGAGTGGGTTTTACAATTAGCAATTCGGTTACGCTCAAATGGGGTGGACATTATACTTGACCGCTGGAACCTGAAGTTAGGTTCCGACTTGGCGGCCTTTATGGAACAAGGTTTGAGTAAGTCGCAGCGCGTAATATGCATATGCTCCGAAAAATACGTGACTAAGGCCAATGAAGGAAAAGGTGGCGCGGGATACGAGAAACAGATCATCAGTGCCGAATACATACAGGATCAAAATTCAAACTGGGTAATCCCCCTGATTCGCAATAACGACACCACAAAAAAGGTGCCAATATTTTTGGGTGGACGCCAGTATATAGATTTCA…	This paper	TIR_2	3e-28	89.8	5	139	0.81	Group_36
Pedobacter	84567	No	WP_048903952.1		WP_048903952.TIR-like.1	None	DLKPNIFIGSSLAGYESAKKVKECLSIVGDCYLWKDDAAWETNVSTFDNLLKMASYFDFGVFVATADDLTLTNDNIVIEPRDNVILEMALFLGALGKDKSFLLVEKGIKLPSDFNGIYMPRFDAGNPSTIENACQEFTS	MTDLKPNIFIGSSLAGYESAKKVKECLSIVGDCYLWKDDAAWETNVSTFDNLLKMASYFDFGVFVATADDLTLTNDNIVIEPRDNVILEMALFLGALGKDKSFLLVEKGIKLPSDFNGIYMPRFDAGNPSTIENACQEFTSKIEEHYRLGHLSLYPTTALAIGYYKNFVAGMVDSLHNEPTLNYEGKDFTNFKLKIVIPNDLHGSIREKAAQFYKKHGFSQNTLKTRFRPHPAWFQLDTNDAPNAVMYDMPSTLTGIDDAIEMILQKGYQGRTKLQGVIEQRELNNFRRVLQIQIDKSPFAKEVVEIVDEF	GTGGCAGTTCTGGGGGCGGTGCTAGCGACTTAAAACCTAACATTTTCATAGGTTCGAGTCTGGCCGGATACGAAAGTGCCAAAAAAGTTAAGGAGTGTTTATCGATTGTGGGTGACTGTTACCTGTGGAAGGATGATGCGGCTTGGGAAACGAATGTCAGTACCTTTGATAACTTGTTGAAGATGGCTTCTTACTTCGACTTCGGGGTTTTTGTAGCCACGGCGGATGATTTGACACTGACGAATGACAACATCGTCATAGAGCCGAGAGACAACGTTATACTGGAAATGGCTTTGTTTTTAGGAGCATTGGGTAAGGACAAGAGCTTTCTTTTAGTGGAGAAAGGAATAAAGTTGCCTAGCGATTTCAATGGTATATACATGCCACGCTTCGACGCTG…	This paper	TIR-like	2.8e-25	79.5	7	126	0.95
Pedobacter sp. YR510	2135720	No	WP_116169746.1		WP_116169746.TIR-like.1	None	MKKKRIFIGSSSEELGLAKAAKTMLEKDFEVVIWNDSVWDSSVFKINNNFLTDLLRASLQFDFGILLGTQDDKVEYRGDVVLQPRDNVLFELGLFIGRLGISKCAFVVDKKLKILSDISGITLARFEKNDTSSFVEAIS	MKKKRIFIGSSSEELGLAKAAKTMLEKDFEVVIWNDSVWDSSVFKINNNFLTDLLRASLQFDFGILLGTQDDKVEYRGDVVLQPRDNVLFELGLFIGRLGISKCAFVVDKKLKILSDISGITLARFEKNDTSSFVEAISRVSELFKNQIDSDVNFFPSATLASGYFENLLLPTCKYIIDQDGFDYESVQYRDCIIKVIIPNRLNTDVNLQFAQLKRNYQTKTVSFQYAGRPRNINLDTEIKDGKLIFIDFPTTLSGINYAISNLLPNDFNSMSVDYETIIEREIERFVYTLKQLALRNGVDTLLEIERI	GTGGCAGTTCTGGGGGCGGTGCTAGCATGAAAAAAAAACGTATTTTTATAGGCTCGTCCTCTGAGGAATTAGGATTGGCAAAAGCAGCCAAAACCATGTTGGAGAAGGACTTCGAGGTAGTCATTTGGAATGATTCAGTATGGGACTCAAGCGTTTTTAAGATAAACAACAATTTCCTGACTGATTTACTTAGAGCTTCGTTACAATTCGATTTTGGCATTCTGCTGGGCACCCAGGATGACAAGGTTGAGTATCGCGGGGACGTAGTTTTGCAACCCAGAGATAATGTCTTGTTTGAACTTGGCTTGTTTATTGGTCGGTTAGGAATCTCAAAGTGCGCTTTTGTTGTAGACAAAAAGCTGAAAATCTTATCCGACATTAGTGGGATAACATTAGCTC…	This paper	TIR-like	3.3e-33	105	5	128	0.98
Phormidesmis priestleyi Ana	1666911	No	A0A0N8KN64_9CYAN	A0A0N8KN64_9CYAN	A0A0N8KN64_9CYAN.TIR_2.1	None	SSRSIFISYRRSDTNAETGRIYDRLVTEFGREHVFKDVDDIPLGADFYEHLDQAVGQCQVLLVIMGKTWATVTDANGRRRLDDPDDFVRIEVEAALRRQIPVIPVLLEGVSIPTREQLPASLHSLVRRNGTQVGHDPRF	MSSSRSIFISYRRSDTNAETGRIYDRLVTEFGREHVFKDVDDIPLGADFYEHLDQAVGQCQVLLVIMGKTWATVTDANGRRRLDDPDDFVRIEVEAALRRQIPVIPVLLEGVSIPTREQLPASLHSLVRRNGTQVGHDPRFHPDMNRLIKGLQGLMQAVAPSGNSGNSGNSGTPSLPPLPTFFFEVVSVDGRGKVTGREQRQATYQPVDLGQGVTLEMVGVPGGRFQMGSPADEGRDYERPQHEVSVGPFWLGKYLVTQAQWRAVSALPRVKADLPTAPSKFSGENKPIELVSWNEAVEFCHRLSRSTGQTYRLPSEAEWEYACRAGTTTPFHFGETITTDLANYRGTGWNLGDITYSGNYGAGPKGEYREKTTEVGSFPANAFGLYDMHGNVWEWCQD…	GTGGCAGTTCTGGGGGCGGTGCTAGCAGCTCAAGAAGTATCTTTATCTCTTACCGCCGCAGCGACACGAACGCTGAGACGGGACGCATCTATGATCGGTTAGTAACCGAGTTCGGTCGGGAGCATGTTTTTAAAGACGTTGACGACATCCCCTTGGGTGCTGATTTTTATGAACACTTAGATCAAGCGGTCGGGCAGTGTCAGGTCCTGCTGGTCATCATGGGAAAGACTTGGGCGACGGTCACAGACGCTAACGGACGTAGACGTTTAGATGACCCAGACGATTTTGTCCGGATCGAGGTCGAAGCTGCGCTTCGTCGTCAGATTCCAGTAATCCCTGTTTTGTTGGAGGGGGTATCTATTCCTACGCGCGAACAGTTGCCCGCCTCACTGCATAGCT…	This paper	TIR_2	7.3e-16	49.4	7	142	0.82	Group_05
Porphyromonas	836	No	WP_036862645.1		WP_036862645.TIR-like.1	None	MKPRVFIGSSMEGLKVAERIKRYFSPDYECFLWTDDVFRNNESFLETLVKSASLFDFGFMVFSADDEGIVRDKNFETPRDNILFEYGLFLGRVGLDRAFVIAENAVKIPTDMLGITQTRYEVEKNEQGEKVATNSLESG	MKPRVFIGSSMEGLKVAERIKRYFSPDYECFLWTDDVFRNNESFLETLVKSASLFDFGFMVFSADDEGIVRDKNFETPRDNILFEYGLFLGRVGLDRAFVIAENAVKIPTDMLGITQTRYEVEKNEQGEKVATNSLESGLEKLKKQIDENLHLGHLGLLPSTVIAISYFEGFVKLAAEWIMNNTPNLELEDRKYKGGTLYIKIPDTLDADIKKSAMLFYRKQGLHEAKMTTGHRHYPIHFVAKEEDDILEIYDMPTILSGIDKAIDMYFRIGHIGKSNQQKLAEDNEMSNFRRVLQLLINEDAFCRECVRII	GTGGCAGTTCTGGGGGCGGTGCTAGCATGAAGCCCCGGGTTTTTATTGGGTCCTCTATGGAAGGGCTGAAAGTCGCGGAGCGCATCAAAAGATACTTTTCCCCAGACTATGAATGCTTTCTTTGGACTGATGATGTGTTTCGTAACAATGAGAGCTTTCTTGAGACGCTGGTGAAGTCGGCATCTCTGTTCGACTTCGGCTTCATGGTGTTTTCTGCAGACGACGAAGGCATAGTACGCGACAAGAACTTTGAGACTCCTAGAGACAACATATTGTTCGAGTATGGCTTGTTCTTAGGTAGAGTTGGATTAGATCGTGCTTTTGTCATCGCGGAAAATGCCGTGAAGATACCCACAGATATGCTTGGGATCACTCAGACACGGTACGAAGTGGAGAAGA…	This paper	TIR-like	9.7e-30	94	4	122	0.98
Prevotella oulorum F0390	702438	No	G1WEE1_9BACT	G1WEE1_9BACT	G1WEE1_9BACT.TIR_2.1	None	MKDQIFISHATPEDNDFTIWLASRLEMRGYQVWIDKNGLLGGERFWQTIQTAIYSSRKVLLVYSKNIVRDGIFKKGIEDELEYAKSLVGIKNDTEFVIPLHIDDSAYNLVIGLPNINHIPFVGNWAKGLVQLFKKLDKD	MKDQIFISHATPEDNDFTIWLASRLEMRGYQVWIDKNGLLGGERFWQTIQTAIYSSRKVLLVYSKNIVRDGIFKKGIEDELEYAKSLVGIKNDTEFVIPLHIDDSAYNLVIGLPNINHIPFVGNWAKGLVQLFKKLDKDGVTYSTDIESSLSNWYETSYSTDSSIVLKKELYYTSWWSVKSIPQKFYMYQFLNKEQATYIRQANINIPIAQLANTLSSFDDRLSYLIDKEGQTFDVHPQSVYSFSLEQILYGFNSDSFPTHKDVVNHFKDFLRYLISEILRNKGYRKTELSNKKYVFYRPIYKKKPIPIHFKYKYSSKNKRKSLGGRYKDKGFWHYGISIQPIVHPFIGASIKSHLIFTQDGVNIIDNDSTQHSYRRNKGKTFFNEQWRDMLIALLFSL…	GTGGCAGTTCTGGGGGCGGTGCTAGCATGAAAGACCAAATATTCATAAGTCACGCTACACCAGAGGATAACGACTTCACGATATGGTTAGCGTCACGGCTTGAAATGCGTGGTTACCAAGTATGGATAGATAAAAATGGACTTCTGGGGGGAGAACGGTTTTGGCAAACGATACAGACCGCAATTTATTCCAGTAGAAAGGTACTTTTAGTCTACTCGAAAAATATCGTCCGCGATGGCATTTTTAAGAAGGGAATTGAGGATGAGCTTGAGTATGCGAAGAGTTTGGTCGGTATCAAAAATGACACCGAGTTTGTTATCCCTCTGCATATTGACGATTCGGCATACAATCTTGTTATCGGTCTTCCGAACATAAATCACATTCCATTTGTAGGAAACT…	This paper	TIR_2	2.4e-22	70.3	5	133	0.84	Group_27
Prevotella paludivivens	185294	No	WP_018464675.1		WP_018464675.TIR-like.1	None	MKPRIFIGSSSEGLSVVKLVKDFFEPDYECVVWNEDVFKENENFLETLLKSASLFDFGFMIFTADDLSEVRTEIFEVPRDNVLFEYGLFLGRLGANKAFIIQDRNIKLPSDLLGITISNYQTIKDADGKNVPDWDNLHG	MKPRIFIGSSSEGLSVVKLVKDFFEPDYECVVWNEDVFKENENFLETLLKSASLFDFGFMIFTADDLSEVRTEIFEVPRDNVLFEYGLFLGRLGANKAFIIQDRNIKLPSDLLGITISNYQTIKDADGKNVPDWDNLHGALDRLKKRLDESLRLGTLGMLPSTVVAISYFENFVTLVAEWIKNYEPKIEINGVVYKSAKLKIVIPSNLDADIKKRATIFYKKKGLEDSEMETVHRLFPIHVSSKGDGDQLVIYDMPTILNGIDKAINMYFRVGHIGKSSEQQLTEEHELNNFVRVLRLLIEQDAFCKECVEIGIEE	GTGGCAGTTCTGGGGGCGGTGCTAGCATGAAACCCAGAATATTTATAGGTTCATCTTCCGAGGGGCTTTCAGTGGTCAAATTAGTCAAGGATTTTTTCGAACCTGATTACGAGTGTGTGGTATGGAATGAGGACGTGTTCAAGGAAAACGAAAATTTTTTAGAAACTCTTTTAAAATCAGCGAGCTTGTTTGACTTCGGTTTCATGATATTCACAGCAGACGACCTGAGTGAGGTGCGTACCGAAATATTCGAGGTGCCCCGCGATAACGTCTTATTTGAGTACGGATTGTTTTTGGGCCGTTTGGGAGCCAACAAGGCATTCATCATACAGGACAGAAATATTAAATTACCGAGTGATCTTTTGGGAATCACAATCTCTAATTATCAGACAATCAAAG…	This paper	TIR-like	4.1e-32	101.5	4	122	0.98
Prochlorothrix hollandica PCC 9006	317619	No	PROH_04335		PROH_04335.TIR_2.1	None	FFDAFISYGRADSKDFAFDLHDRLSQAGYRVWFDQNDIPLGVDFQDQINDGLDKSDNFIYIISPHSVNSPYCAKEIELAVARNKRIIPLLHVEEISHDTWQQRHPQGTPEDWLAYTAAGKHSVFPQMPVSIGKVNWIYF	MAGSREKNKFFDAFISYGRADSKDFAFDLHDRLSQAGYRVWFDQNDIPLGVDFQDQINDGLDKSDNFIYIISPHSVNSPYCAKEIELAVARNKRIIPLLHVEEISHDTWQQRHPQGTPEDWLAYTAAGKHSVFPQMPVSIGKVNWIYFRPGMDDDQASFGGLLALLDRDRDYVHDHTELLCRAMDWQRHQCQTRYLLTGDQLKTAESWLKTQFTDRQPPCLPTSLQCEFICESLKNANNLMTQVFIAYAETDRDLREKIHCSLMREGITVWINRTDLAGGTEFQNQIDRGIEEADNIVVLISPQAVASPHCQQVVAYGYSLKKRIIPLLISSTDLTYIPEDIRALQFIDFSQWENGTSYDIAINKLIKEVQNNAPYHYQHKMLLTQALKWQRQQRNPSI…	GTGGCAGTTCTGGGGGCGGTGCTAGCTTCTTCGACGCTTTCATAAGTTACGGCCGTGCCGATTCGAAAGATTTCGCTTTCGATTTACACGACCGGTTATCCCAAGCCGGTTACAGAGTGTGGTTCGATCAAAACGATATTCCATTGGGGGTCGACTTCCAGGATCAGATAAATGATGGGCTTGACAAGAGCGATAATTTTATCTATATCATCAGTCCTCACAGCGTAAATAGTCCTTATTGCGCTAAAGAGATTGAGTTGGCCGTCGCGCGGAACAAACGTATAATCCCCTTATTACACGTTGAGGAGATTTCTCACGATACGTGGCAGCAACGTCATCCTCAAGGGACACCTGAAGATTGGTTGGCCTACACCGCAGCAGGCAAGCATTCGGTTTTTC…	This paper	TIR_2	7.6e-27	85	13	157	0.91	Group_17
Prochlorothrix hollandica PCC 9006	317619	No	PROH_04335		PROH_04335.TIR_2.2	None	LMTQVFIAYAETDRDLREKIHCSLMREGITVWINRTDLAGGTEFQNQIDRGIEEADNIVVLISPQAVASPHCQQVVAYGYSLKKRIIPLLISSTDLTYIPEDIRALQFIDFSQWENGTSYDIAINKLIKEVQNNAPYHY	MAGSREKNKFFDAFISYGRADSKDFAFDLHDRLSQAGYRVWFDQNDIPLGVDFQDQINDGLDKSDNFIYIISPHSVNSPYCAKEIELAVARNKRIIPLLHVEEISHDTWQQRHPQGTPEDWLAYTAAGKHSVFPQMPVSIGKVNWIYFRPGMDDDQASFGGLLALLDRDRDYVHDHTELLCRAMDWQRHQCQTRYLLTGDQLKTAESWLKTQFTDRQPPCLPTSLQCEFICESLKNANNLMTQVFIAYAETDRDLREKIHCSLMREGITVWINRTDLAGGTEFQNQIDRGIEEADNIVVLISPQAVASPHCQQVVAYGYSLKKRIIPLLISSTDLTYIPEDIRALQFIDFSQWENGTSYDIAINKLIKEVQNNAPYHYQHKMLLTQALKWQRQQRNPSI…	GTGGCAGTTCTGGGGGCGGTGCTAGCTTGATGACTCAAGTTTTTATAGCGTACGCCGAGACAGATAGAGATCTGAGAGAGAAAATTCACTGTTCTCTGATGAGAGAGGGCATCACGGTTTGGATAAACCGTACGGACTTGGCAGGTGGTACTGAATTCCAAAACCAGATAGACAGAGGTATAGAGGAGGCAGATAACATCGTGGTTCTTATTTCTCCGCAGGCAGTCGCCAGTCCTCATTGTCAACAGGTAGTTGCCTATGGCTACTCGTTGAAGAAGAGAATCATACCCCTTTTGATTTCAAGTACGGACTTGACTTATATACCTGAAGACATTCGGGCGTTGCAATTTATAGATTTTAGTCAGTGGGAAAACGGAACATCTTACGATATCGCGATAA…	This paper	TIR_2	2e-25	80.4	244	367	0.88	Group_01
Prochlorothrix hollandica PCC 9006	317619	No	PROH_04335		PROH_04335.TIR_2.3	None	QTFNVFISYSRADADFARKLNENLQIQGMFTWFDQENIDTGKDFQTEIYKGIENSENFLFIISPSSVSSPYASAEIEYASQLNKRFVAVLHREAPPSSLHPAIATVQWIDFRRRGSDFLSNFGELVRFLASDPLYIQNH	MAGSREKNKFFDAFISYGRADSKDFAFDLHDRLSQAGYRVWFDQNDIPLGVDFQDQINDGLDKSDNFIYIISPHSVNSPYCAKEIELAVARNKRIIPLLHVEEISHDTWQQRHPQGTPEDWLAYTAAGKHSVFPQMPVSIGKVNWIYFRPGMDDDQASFGGLLALLDRDRDYVHDHTELLCRAMDWQRHQCQTRYLLTGDQLKTAESWLKTQFTDRQPPCLPTSLQCEFICESLKNANNLMTQVFIAYAETDRDLREKIHCSLMREGITVWINRTDLAGGTEFQNQIDRGIEEADNIVVLISPQAVASPHCQQVVAYGYSLKKRIIPLLISSTDLTYIPEDIRALQFIDFSQWENGTSYDIAINKLIKEVQNNAPYHYQHKMLLTQALKWQRQQRNPSI…	GTGGCAGTTCTGGGGGCGGTGCTAGCCAAACGTTCAACGTATTTATATCATATAGCCGTGCTGACGCTGATTTTGCTCGCAAGCTTAACGAGAACTTGCAAATACAGGGGATGTTTACCTGGTTTGACCAAGAAAATATCGACACGGGCAAGGATTTCCAAACGGAGATCTATAAAGGCATCGAAAACAGCGAGAATTTCTTGTTCATCATTTCTCCCTCGTCGGTCAGCAGCCCGTATGCCAGTGCGGAAATAGAGTATGCTTCCCAGCTTAACAAACGTTTCGTAGCCGTGTTGCACCGCGAAGCTCCACCTAGTAGCTTGCATCCTGCGATCGCTACGGTACAATGGATCGATTTTCGTCGTCGTGGCTCCGATTTTTTGTCTAATTTTGGAGAAC…	This paper	TIR_2	6.5e-29	91.7	446	567	0.9	Group_01
Providencia rettgeri DSM 1131	521000	No	PROVRETT_05792		PROVRETT_05792.TIR_2.1	None	ILFEFIIVAAIWVFFWIFNRKKEKIFIGYTTRLPHGIQKEILHIAKFKLKKYDTYIDIVDGEKNSDWQENIYTNLRSSTLVIFINTQNLLDSEWVKKEVDLANIYQKRIIYLDFDYMPFVPVNLEKLIKKRIKG	MQDQIKLNDINELHNSVIELSKSSFEYKKLCITTVGIVLAFMFTKNDFFNRSLSYVIPLCIILLITVTFHLCDSISFYYQRKNRFIQNILKEKLILNEEKTNTPMFKLKKTKALFNSSMLMYFLIYSIVLLVAGYLRISFILYIDYHPSVGFYTASTQELLNIFYSSFTDTENINITLHTLTQNMGPIDLFTYLYSKEKSLVIIILFEFIIVAAIWVFFWIFNRKKEKIFIGYTTRLPHGIQKEILHIAKFKLKKYDTYIDIVDGEKNSDWQENIYTNLRSSTLVIFINTQNLLDSEWVKKEVDLANIYQKRIIYLDFDYMPFVPVNLEKLIKKRIKG	GTGGCAGTTCTGGGGGCGGTGCTAGCATCCTGTTCGAGTTTATAATCGTCGCCGCGATTTGGGTGTTTTTCTGGATTTTCAACCGGAAGAAAGAAAAGATATTTATAGGCTATACAACACGGCTTCCTCACGGAATCCAAAAGGAGATACTTCACATAGCGAAATTCAAACTGAAAAAGTACGATACGTATATTGACATTGTAGATGGGGAAAAAAATTCTGATTGGCAAGAAAACATATATACTAATTTGCGTTCCTCTACTTTAGTGATATTTATAAACACGCAAAACCTGTTAGACTCAGAGTGGGTCAAGAAAGAAGTCGATTTAGCGAACATTTACCAGAAGAGAATAATTTATCTTGATTTCGACTATATGCCATTTGTTCCAGTGAACCTGG…	This paper	TIR_2	9.1e-11	33.4	229	336	0.84	Group_17
Providencia rettgeri DSM 1131	521000	No	PROVRETT_07930		PROVRETT_07930.TIR_2.1	None	NPKLFISYSWSNPDHEQFVLNLATELRESGVEAILDKWDLKEGHDAIAFMEKMVTDPEIQKVIIISDKMYAEKANGRAGGVGTETQIISSEVYQQQEQSKFVAIVTEKDSSGKAYLPVYYKSRMYIDFSEQDNYNEGFE	MDNPKLFISYSWSNPDHEQFVLNLATELRESGVEAILDKWDLKEGHDAIAFMEKMVTDPEIQKVIIISDKMYAEKANGRAGGVGTETQIISSEVYQQQEQSKFVAIVTEKDSSGKAYLPVYYKSRMYIDFSEQDNYNEGFEQLLRWIYDKPLFVKPEIGKRPSFLDDSDSITLGTTASYKRAITAIRENKSFMTGAIDEYLTIFSNNLENFRITERNGEFDDQLIGNIDKFLPFRDEAISLFSNIAQYAATEENIIKLHRFFEALIPYRYRPANVNRWSEYDFDNFKFIIHEMYLYIVAILIKNERFELLNKFLTQQYYVGDISDFNRNSMVGYDIFREHLISLEHRNIRLKLNRLSLSADLLKQRSTHANISFEHVMQADFLLYIRSVIQNGSTYFLW…	GTGGCAGTTCTGGGGGCGGTGCTAGCAACCCGAAATTATTTATCTCTTACAGTTGGTCAAACCCAGATCATGAACAATTTGTGCTGAACCTGGCAACCGAGCTTCGCGAAAGCGGCGTGGAAGCAATCTTGGACAAATGGGACCTGAAGGAAGGTCACGACGCCATAGCATTTATGGAAAAGATGGTAACGGACCCGGAAATACAGAAAGTTATAATTATCTCGGACAAAATGTACGCAGAAAAAGCCAATGGCCGTGCCGGTGGTGTAGGTACTGAGACCCAGATCATCAGTAGCGAGGTTTATCAGCAACAAGAGCAATCAAAATTCGTAGCAATCGTAACGGAGAAGGACTCAAGTGGAAAAGCATACCTGCCTGTATATTATAAATCTCGCATGT…	This paper	TIR_2	3.6e-20	63.5	6	144	0.82	Group_34
Psychroserpens sp. Hel I 66	1250004	No	WP_047549062.1		WP_047549062.TIR-like.1	None	MKKRLFIGSSSEELGTAKLVKSVLEKDFDVVIWNESIWDKSIFKINNNFLSDLLTATLKFDFGILIGTPDDKLEYRGEEKLSARDNVLFELGLFTGRLGLEKCAFLIEESVKVPSDLGGITLAIFNNRTLADKINCIKQ	MKKRLFIGSSSEELGTAKLVKSVLEKDFDVVIWNESIWDKSIFKINNNFLSDLLTATLKFDFGILIGTPDDKLEYRGEEKLSARDNVLFELGLFTGRLGLEKCAFLIEESVKVPSDLGGITLAIFNNRTLADKINCIKQMFLNAGNIELNFFPSSTLAHAYYENFVKYVCEHYVKNNGFIYKGTNYSDCKLKIIIPYKLPNDLNLAFKRIQNEIGVDKLSFSANGRPRNVYVDAQVIDGKLILLDFPTTLTGIDYAISNHLPKDFKNQTKDYNLIIERELNKFIETLNKILVKNDFERFVDISRI	GTGGCAGTTCTGGGGGCGGTGCTAGCATGAAAAAACGGCTTTTTATTGGGTCTTCGTCGGAAGAATTAGGAACCGCTAAACTTGTGAAGTCTGTTCTTGAAAAGGACTTTGATGTGGTAATCTGGAACGAAAGTATTTGGGACAAATCGATCTTTAAGATAAATAACAACTTTTTAAGCGATCTTCTGACAGCAACGCTTAAATTCGATTTCGGCATACTGATCGGTACACCGGATGACAAACTTGAATATCGTGGGGAAGAGAAGCTGTCGGCTCGTGATAACGTATTGTTCGAATTGGGACTGTTCACCGGGAGACTTGGGTTAGAAAAATGCGCATTTCTTATCGAAGAGTCTGTGAAAGTACCTAGTGATTTGGGCGGCATTACGCTGGCTATAT…	This paper	TIR-like	1.3e-32	103.3	4	127	0.97
Rathayibacter tritici	33888	No	A0A160KV48_9MICO	A0A160KV48_9MICO	A0A160KV48_9MICO.TIR_2.1	None	ELRDVFLCHAWDDRRGVATELHDLLEAEGVSVWFSEKDIVLGQPFLREIDRGLAKSRTGIVLVTPPLLKRVDHAGVSDKELSALLARDWLIPVVHETTFDDLRNVSPLLGSRNGLDTAEDSMAVVAAKLAELVTVDDD	MKALTPVRRTVELRARQLPELRDVFLCHAWDDRRGVATELHDLLEAEGVSVWFSEKDIVLGQPFLREIDRGLAKSRTGIVLVTPPLLKRVDHAGVSDKELSALLARDWLIPVVHETTFDDLRNVSPLLGSRNGLDTAEDSMAVVAAKLAELVTVDDD	GTGGCAGTTCTGGGGGCGGTGCTAGCGAATTGCGCGACGTTTTCCTGTGCCACGCATGGGATGATCGGAGAGGTGTAGCCACTGAACTGCATGACCTGCTGGAGGCGGAGGGCGTTTCAGTTTGGTTTTCGGAGAAAGACATTGTCCTGGGTCAGCCTTTCCTTCGGGAGATCGACCGGGGATTAGCTAAAAGCCGTACAGGAATCGTGCTTGTGACGCCACCTCTGCTGAAGCGTGTTGACCATGCAGGTGTTAGTGATAAAGAATTGAGTGCATTACTTGCTAGAGATTGGTTGATACCAGTGGTCCATGAGACGACTTTCGATGATCTTCGTAACGTAAGTCCGTTACTTGGGTCACGGAATGGCCTTGACACAGCTGAAGACAGTATGGCGGTTG…	This paper	TIR_2	3.1e-19	60.2	24	152	0.83	Group_31
Roseovarius sp. A-2	1570360	No	A0A1V1UL10_9RHOB	A0A1V1UL10_9RHOB	A0A1V1UL10_9RHOB.TIR_2.1	None	MRAFISYSHNDKAALDRLHVHLKNLTREGRIETWYDRNILAGGELDAEIERELEASDLFLLLVSPDFIASDYCVEREMRRALERHAAGTARVVPIIVEECDWKAMRELRQLKAVPTDGKAISAWANPNTAYLNVVQELR	MRAFISYSHNDKAALDRLHVHLKNLTREGRIETWYDRNILAGGELDAEIERELEASDLFLLLVSPDFIASDYCVEREMRRALERHAAGTARVVPIIVEECDWKAMRELRQLKAVPTDGKAISAWANPNTAYLNVVQELRRIIEAEALPAAAAKVADEPSATRPPMARYRAKRQFDQIDKGDFRDAAFATFKDYFRRAIIEIDSIDGFRGRFVDRSATSFGATVVNSGHRNGTAHISVHCRSSQVALGDIYYSFNENAGDNTANGGFKISADDYEQFLIQTMNVFGKGDERLTPERAAEVLWNEFIGNAGISYD	GTGGCAGTTCTGGGGGCGGTGCTAGCATGCGCGCTTTCATAAGCTACAGTCACAACGATAAAGCCGCGCTGGACCGCCTTCATGTTCACTTAAAGAATTTAACACGTGAAGGTCGGATTGAAACTTGGTATGACCGTAACATCCTGGCTGGTGGAGAACTGGACGCCGAAATTGAGCGCGAGTTAGAAGCTTCTGACCTTTTTCTTCTGTTAGTGTCTCCTGACTTTATAGCCTCAGACTACTGTGTTGAAAGAGAGATGCGCCGGGCATTGGAACGGCATGCAGCTGGAACGGCTCGTGTCGTGCCCATTATCGTCGAAGAGTGTGATTGGAAGGCGATGAGAGAGTTAAGACAACTTAAAGCCGTCCCTACCGATGGGAAAGCAATATCCGCTTGGG…	This paper	TIR_2	8.2e-21	65.3	3	125	0.86	Group_11
Ruminococcus lactaris ATCC 29176	471875	No	RUMLAC_02310		RUMLAC_02310.DUF1863.1	None	TYDAFISYSHNEKDAFAAEQLHKTLEHYHIPKRIQQSSGKKKIERVFRDREEMPISFNLASNIQEALDQSEFLILMCSPNSIKSEWVQREVETFLKSHSKEQVLTVLLEGEPEKVFPEVLCYEERKVESEDGTEQTVKV	MKKYTYDAFISYSHNEKDAFAAEQLHKTLEHYHIPKRIQQSSGKKKIERVFRDREEMPISFNLASNIQEALDQSEFLILMCSPNSIKSEWVQREVETFLKSHSKEQVLTVLLEGEPEKVFPEVLCYEERKVESEDGTEQTVKVKIEPMAADIRGKDKSEIKKKIEQESLRILAKMLGCTYDTLRQRHREYALHRMMAVLGGVAGVAVVFTIYAFHQSAKINERYQESRRNQARYLSQISTDLLDGGDRENALLTALAVVPEDSDSDEPVAEEQMYALNEALHSYEHEEHLNYKPLYKYEMSGNTYSSQSQSSGMLSEDGQTYFCVDQLGNAYVLNVEDGSCIWKIAPGEWETKETNGFRKILPVKDEKAVLITKKGIFYIDWKKQQLIREMKNDAEEDF…	GTGGCAGTTCTGGGGGCGGTGCTAGCACTTATGATGCCTTTATTTCCTATTCTCACAATGAAAAGGACGCCTTTGCAGCAGAGCAGCTTCATAAGACACTGGAGCATTACCATATTCCCAAACGCATCCAACAGAGTAGTGGGAAGAAGAAGATAGAGAGAGTTTTTAGAGACAGAGAGGAAATGCCTATTTCATTTAACTTAGCCTCCAACATACAGGAAGCTCTGGATCAGTCTGAATTCCTGATACTTATGTGTAGCCCAAACTCCATTAAGTCAGAATGGGTACAGCGGGAAGTAGAGACCTTCCTGAAGAGCCACTCGAAGGAACAGGTCCTTACAGTGCTGTTAGAGGGTGAACCGGAAAAAGTCTTTCCGGAAGTTCTTTGTTATGAAGAGC…	This paper	DUF1863	6.7e-17	52.6	6	203	0.73	Group_09
Sedimentitalea nanhaiensis	999627	No	A0A1I7E4N3_9RHOB	A0A1I7E4N3_9RHOB	A0A1I7E4N3_9RHOB.TIR_2.1	None	MPSKVFISHKNTDAALAEKVARRVRVNGLETYLDTIDDALVKDGPDLADLLLSRMGQCQQLIAVVSSQTKDSWWVPWEIGVGSEKGFRMASYSETHVSLPSYLEKWPALHTDRHIDLYCEYSKQTEVALNRRMRDVLTE	MPSKVFISHKNTDAALAEKVARRVRVNGLETYLDTIDDALVKDGPDLADLLLSRMGQCQQLIAVVSSQTKDSWWVPWEIGVGSEKGFRMASYSETHVSLPSYLEKWPALHTDRHIDLYCEYSKQTEVALNRRMRDVLTEDRRMQVRKSEALDFHKQLRAAIR	GTGGCAGTTCTGGGGGCGGTGCTAGCATGCCAAGCAAAGTCTTCATATCCCACAAGAATACCGACGCAGCGTTGGCCGAGAAGGTGGCACGTAGAGTCAGAGTGAACGGTCTGGAGACATATTTAGATACCATAGATGACGCGCTGGTAAAAGATGGACCGGACCTTGCCGACTTGCTTCTGTCTCGTATGGGGCAATGCCAACAGCTGATAGCGGTCGTTTCATCGCAAACCAAGGACTCATGGTGGGTGCCCTGGGAAATCGGCGTAGGCTCAGAAAAAGGCTTCCGTATGGCATCGTATTCAGAGACCCATGTCTCACTTCCATCCTATTTAGAGAAATGGCCCGCTCTTCATACGGACCGTCATATCGACTTATATTGTGAGTACAGTAAGCAAA…	This paper	TIR_2	4.8e-13	40.3	5	133	0.82	Group_01
Shewanella sediminis HAW-EB3	425104	No	A8FZS9_SHESH	A8FZS9_SHESH	A8FZS9_SHESH.TIR_2.1	None	NASLVFISHDARDAKLAEAFSGLLKSVSAGVLKSFRTSDRKGNQGIEYGVEWYPEIIKNIQNASDVVCLLTERSVDRPWILFEAGMAKGKLETPILGVALGISLTDISSGPFAQFQNCGDDEESLTKLVFQLVDRIPNS	MADDMGKKKQIDNSNASLVFISHDARDAKLAEAFSGLLKSVSAGVLKSFRTSDRKGNQGIEYGVEWYPEIIKNIQNASDVVCLLTERSVDRPWILFEAGMAKGKLETPILGVALGISLTDISSGPFAQFQNCGDDEESLTKLVFQLVDRIPNSEPDEDTIKFQVGKFKEAIAKILKEDNNKLLDLPKVVDKNSDASAKLFEEIKVMFKDLPARIGGNLQPESRKRKNRNFHPMMIDELMHSSQNGKVGILIGLSMLRDGMPWLYDTGVDVLRTIDSEVDMNEKRTVCHEFLDLLHMSTRHPMMQELIDYKDDYMLFEELPRIISMQMEKYLEKRMDSRAYSLSP	GTGGCAGTTCTGGGGGCGGTGCTAGCAATGCTTCACTTGTTTTTATATCCCACGACGCGAGAGACGCTAAGCTGGCGGAAGCTTTCTCTGGTTTATTGAAATCGGTTTCCGCCGGTGTTCTTAAGAGCTTCAGAACTTCAGATCGTAAAGGTAATCAAGGAATCGAGTACGGTGTCGAATGGTATCCCGAGATCATCAAAAATATTCAGAATGCCTCGGACGTAGTGTGCTTACTTACTGAACGCTCCGTGGATCGTCCCTGGATACTGTTTGAAGCGGGGATGGCGAAGGGTAAATTAGAAACCCCCATACTGGGAGTTGCTCTTGGTATTAGTTTAACCGATATATCATCAGGACCTTTCGCACAGTTTCAAAACTGCGGTGACGATGAGGAGAGCT…	This paper	TIR_2	4.6e-10	30.8	19	143	0.73	Group_01
Sinorhizobium fredii NBRC 101917	394	No	P55386_Y4CD_SINFN	P55386_Y4CD_SINFN	P55386-Y4CD_SINFN.TIR_2.1	None	KRDTIFIIKASPIDDEFTLWLAPKLEAEGYQVFADVLTLMPGERWRREITSALRHRAVKVLLLCRDSSLEDSSIQDDLDIALETGKELGDQRFVIPLRMETFRKIKGLGDTVAVDFVRNWGEGLLKLIDTLQRQKVQRS	MKYDFSTLSPDDFENLSRDLVGAETGVRFEAFTVGADDGMDGRHAKADGSIILQAKHYLRSGFSKLKSKMREERVSIDELAPQRYILTTSVPLTPANKATLTEIIGPSLVGPGDIFGADDLNGLLRSYPEIVKAHEGLWAHSTPVLEEVVTNAVRKAMAPAEVPKTLARLMPPPGAADAPIEPVKRDTIFIIKASPIDDEFTLWLAPKLEAEGYQVFADVLTLMPGERWRREITSALRHRAVKVLLLCRDSSLEDSSIQDDLDIALETGKELGDQRFVIPLRMETFRKIKGLGDTVAVDFVRNWGEGLLKLIDTLQRQKVQRSIDTMINPNWEIYRRRGAVPIIEVPERLTSNWLRVAEAPDFIRYFECSGSINKGRLQGAIDSYGHPCALVGGSGFLA…	GTGGCAGTTCTGGGGGCGGTGCTAGCAAGCGCGACACGATCTTCATTATAAAGGCGAGCCCTATCGATGATGAGTTCACACTTTGGCTGGCACCCAAGTTAGAAGCCGAAGGTTATCAGGTATTTGCAGATGTGCTGACCTTAATGCCCGGAGAACGGTGGCGTCGTGAAATTACCAGTGCACTGCGTCATCGGGCCGTGAAGGTGTTACTTTTGTGCCGTGATAGCTCTCTGGAGGATAGTAGCATACAGGATGACTTAGACATTGCATTAGAAACCGGAAAAGAGCTGGGTGACCAGAGATTTGTAATCCCGTTGCGGATGGAAACCTTCCGTAAGATCAAAGGTTTAGGGGACACGGTAGCCGTCGATTTTGTCAGAAATTGGGGCGAGGGTTTAC…	This paper	TIR_2	2e-19	61.1	189	312	0.86	Group_27
Sorangium cellulosum So ce56	448385	No	A9GJ82_SORC5	A9GJ82_SORC5	A9GJ82_SORC5.TIR_2.1	None	SGNRFTYDVYLTFAPEDADLAYETVIPFLERAGLKVVTSDSQNLDIGGYRVVNVARGIEKSKRTLLMLSPAYLRNHYGTFEAVLAMQLGLDQGKFRLIPLLLQPRQTLDLPLLLRSLQAADYSHRYIGGERALALIVDA	MDGNVSRTRDARQLHDAHALVVGISAYSHVNPLPRAVVNDAEKIREALLDPACGGYLDERVKLLRDGEATGAAIRGALEEFKVRCGPGSTALVYFSGHGGSITSGPRAGQYLLPVDVDGSSQDSLADTGISGDELTGLLSTVSAKRLLVILDCCYAGGVGDPKAITPVERLDGFKAGLSGDDYEKLASGEGRVIFAAARRDEVSWVLRHDENSLFTKHLLAGLRGAAASGDGFIRIFELFEYMAKAVRDAGGRQRPVLKCQTEDNFAVALGRRERRADASGNRFTYDVYLTFAPEDADLAYETVIPFLERAGLKVVTSDSQNLDIGGYRVVNVARGIEKSKRTLLMLSPAYLRNHYGTFEAVLAMQLGLDQGKFRLIPLLLQPRQTLDLPLLLRSLQAA…	GTGGCAGTTCTGGGGGCGGTGCTAGCAGTGGGAATCGTTTCACATATGACGTCTACCTGACGTTTGCCCCCGAGGACGCCGACTTAGCTTACGAGACTGTTATTCCTTTCCTGGAGCGGGCGGGATTAAAGGTCGTTACCTCGGATTCACAAAACTTGGATATAGGTGGCTACAGAGTGGTAAATGTAGCACGTGGCATAGAAAAGTCGAAGCGGACGTTGTTAATGTTGTCACCTGCTTACTTACGCAACCATTACGGAACATTTGAGGCAGTGTTAGCCATGCAACTTGGCTTGGATCAGGGTAAGTTTAGATTGATTCCCCTTCTTTTACAACCGCGTCAAACTCTTGACTTGCCTCTTTTACTGCGTTCCTTACAGGCCGCCGACTACAGTCATC…	This paper	TIR_2	8e-17	52.6	288	415	0.87	Group_01
Sphaerotilus natans subsp. natans DSM 6575	1286631	No	A0A059KP17_9BURK	A0A059KP17_9BURK	A0A059KP17_9BURK.TIR_2.1	None	MNTIVISYRRQDSRDAARMLLERLLHYFPGRVVLGLEGLLPGENLRLKAEQQMQDCQLLLVLIGPDWSHLADDRGRPRLQDRRDWVRLEISAGLQRGVPILPVLLGPTPMPDEHDLPQELHSLLDLQPQRLDDGAGRSA	MNTIVISYRRQDSRDAARMLLERLLHYFPGRVVLGLEGLLPGENLRLKAEQQMQDCQLLLVLIGPDWSHLADDRGRPRLQDRRDWVRLEISAGLQRGVPILPVLLGPTPMPDEHDLPQELHSLLDLQPQRLDDGAGRSAALAGLVAAIRHQLGEADELMALVTAPAPMSAPMPEPIAVASSAEVLPLRRSDGSRVTPVPPQLPPRRPAEPLDHGGWPAWALACGRDEIGAWAEIGVDGVRQRLRRIEPGMFLMGAGPGTPERFDDELPRHPVTLPRAFWLADTACSRALWSALLGDDPALHRARPDLPVDSVSWNDIQALFLPALAHEIGHGARVRLPTEAEWEYACRAGQRGSFHFGEVASAAWMHVGGEADGPLPVQALPPSAWGLHQMHGNVWEWC…	GTGGCAGTTCTGGGGGCGGTGCTAGCATGAATACTATCGTAATCTCGTATCGGAGACAGGATTCGAGAGACGCAGCCAGAATGCTGTTAGAACGTTTATTGCATTATTTCCCTGGAAGAGTGGTCTTAGGTTTAGAGGGGTTACTGCCCGGTGAAAACCTGAGATTGAAAGCGGAACAACAAATGCAAGATTGTCAGTTATTACTTGTTTTAATTGGTCCGGACTGGAGTCACTTAGCCGACGACAGAGGCCGCCCACGTCTGCAGGATCGTAGAGACTGGGTTCGTTTGGAAATTAGCGCCGGCCTTCAACGCGGGGTTCCCATCTTACCTGTGCTGTTGGGCCCGACACCTATGCCTGATGAACATGATCTGCCTCAGGAGTTGCACTCCTTACTTG…	This paper	TIR_2	4.9e-11	33.8	4	145	0.78	Group_05
Streptococcus infantarius subsp. infantarius ATCC BAA-102	471872	No	STRINF_00936		STRINF_00936.TIR_2.1	None	KKKIFISYAWEENSEKDKKVKMFTQWLAVYLKKWDFEVLLDVYENHPGTKLDSFMLEGVNTSRFVLCICTETYTKKMTKIGTGVNTEFTLLQENADSKFIIPIIEKGKFVNLPSFFRGKFVSELNFSEPYSQDNRNNIF	MKKKIFISYAWEENSEKDKKVKMFTQWLAVYLKKWDFEVLLDVYENHPGTKLDSFMLEGVNTSRFVLCICTETYTKKMTKIGTGVNTEFTLLQENADSKFIIPIIEKGKFVNLPSFFRGKFVSELNFSEPYSQDNRNNIFELISTLRDEALSVKGVEPKKRIENYYNNVEKFKLLADTIDLMNFECQPEGIVSFQYLLNEGDFEIGLPPMNFTTHWSTSGVQNIHSYNKVQKTFRIHNFTLFEKVRKTSDIPVDDLFHFKWSTTLEIGDGIVWVNKNNFVAIGKILNIDMNSKDEVKSKVTLQYRILNPINITDDFIQSKNN	GTGGCAGTTCTGGGGGCGGTGCTAGCAAGAAGAAAATCTTCATTTCATACGCTTGGGAAGAGAACTCGGAGAAGGATAAGAAGGTGAAGATGTTCACACAATGGTTGGCTGTTTATTTGAAAAAGTGGGATTTTGAGGTATTACTTGATGTTTATGAAAACCATCCCGGCACCAAATTGGATAGCTTTATGTTAGAGGGTGTCAACACCAGTAGATTCGTGTTGTGCATATGCACGGAAACATATACCAAAAAGATGACTAAGATAGGTACTGGAGTAAATACTGAATTCACCTTGCTTCAAGAAAACGCGGACTCTAAATTTATAATTCCCATCATTGAGAAAGGGAAGTTCGTTAATTTGCCTAGTTTTTTCAGAGGGAAGTTCGTGTCGGAGCTGA…	This paper	TIR_2	2.8e-15	47.7	5	143	0.78	Group_01
Streptomyces regalis	68262	No	A0A101JER3_9ACTN	A0A101JER3_9ACTN	A0A101JER3_9ACTN.TIR_2.2	None	VFINHTLHASPEHAAEVAALRDQVREVIASTRLDHFLDASDLQPGVDFAAALLEYAGHSAFLMLETDLYSSSEWCTTELRTAKQEGAAILALTALQLGEQSHSPDTGHVRRLAVAESNASAARGPVASLCSPSAS	MPRRSVIVVPVVGEHWMALVERGSGPWTDYLHSIAAARERAPDRVGVFAVHDVQDERTRGRASRLESTLRFQAIGMSPARVGSYAEPSSSARCRELAQGIAQLLRGEGKRPIKVFINHTLHASPEHAAEVAALRDQVREVIASTRLDHFLDASDLQPGVDFAAALLEYAGHSAFLMLETDLYSSSEWCTTELRTAKQEGAAILALTALQLGEQSHSPDTGHVRRLAVAESNASAARGPVASLCSPSAS	GTGGCAGTTCTGGGGGCGGTGCTAGCGTGTTTATAAACCACACGTTACACGCTAGCCCCGAGCACGCTGCCGAAGTTGCCGCTCTTCGGGACCAGGTTCGGGAGGTTATAGCGTCGACTAGATTAGACCATTTTCTGGACGCGTCTGATTTACAGCCAGGCGTAGACTTCGCGGCTGCACTTCTGGAATATGCGGGGCACAGCGCCTTCCTTATGTTGGAAACCGACTTATACAGCAGCTCTGAGTGGTGTACAACCGAGCTTCGGACGGCGAAACAAGAGGGTGCTGCAATCTTAGCACTGACGGCCCTTCAATTAGGCGAACAGTCACATTCCCCTGACACCGGGCATGTAAGACGCTTAGCCGTCGCCGAATCTAATGCCTCAGCAGCGAGAGGAC…	This paper	TIR_2	1.5e-08	25.8	114	234	0.75	Group_17
Streptomyces resistomycificus	67356	No	A0A0L8KZY5_9ACTN	A0A0L8KZY5_9ACTN	A0A0L8KZY5_9ACTN.TIR_2.1	None	MNRTFLSYVGENRTTVVRLARTLRAFEVDVWLDRDRLAPGVRWATAIREAIARGDFFIACFSREYHERSRSYMNEELVLAIDELRCRTTSRAWFIPVLLNECEVPDRDIGAGETLRSLQWVNLYEDWDRGIDRILAVVA	MNRTFLSYVGENRTTVVRLARTLRAFEVDVWLDRDRLAPGVRWATAIREAIARGDFFIACFSREYHERSRSYMNEELVLAIDELRCRTTSRAWFIPVLLNECEVPDRDIGAGETLRSLQWVNLYEDWDRGIDRILAVVAPAHAKLHAAQRQLASGSARERIRAADDLAAMGSLARPAVPALTDVLSDSNETVRAAAADALGNIGAALDETIAQLLRVMRRGDYYDSRHAAGALAKLGSPALSALREAATYPGYGVAHSAREALAGVRDPAAVPVLLQEARDGSLPAVDGLGGIGGPAAAAVPFLVEMARHPDAVRQWHAIEALGKIGDAAAVPALAERLSAPNARTRWEAVAALGRIGAPSTPALVAPALADPDGTVRSTAVQTLDWTRFPGDTLATLA…	GTGGCAGTTCTGGGGGCGGTGCTAGCATGAACCGGACTTTCTTGTCGTATGTTGGGGAAAATCGCACTACGGTAGTGCGGCTGGCGCGCACACTTCGTGCCTTCGAGGTCGATGTATGGTTGGATCGCGACCGGCTGGCGCCCGGTGTGCGCTGGGCGACGGCGATCCGCGAAGCCATCGCCCGTGGCGATTTCTTTATCGCATGTTTTTCACGTGAATACCATGAGCGTTCTCGTTCCTACATGAATGAAGAGTTGGTATTAGCTATAGATGAATTGCGTTGCAGAACGACATCCCGTGCGTGGTTCATACCCGTTTTGCTTAATGAGTGCGAAGTTCCAGACCGGGACATAGGTGCTGGCGAAACATTACGTTCGTTACAGTGGGTGAACCTTTATG…	This paper	TIR_2	1.6e-23	74.1	4	135	0.84	Group_15
Streptomyces sp. CB02056	1703924	No	A0A1Q4VLJ4_9ACTN	A0A1Q4VLJ4_9ACTN	A0A1Q4VLJ4_9ACTN.TIR_2.1	None	TELGDTYDAFVSYASVDTEAAQTLATGLRAEGLRVFLAEWIGPGLVESLEKEAALRVTANGLLLFSSATMNDAAIRDEYAVLLQRVHTGGRRFIPVLVDDVELPPFARIRRPADLRNPGSEPYDVSLAALVRAVRPRGEAL	MGSWEVGIAVAGAVGALLTAGATALSTGVDVRERLSRLRRPRDTPPALEPASDAATELGDTYDAFVSYASVDTEAAQTLATGLRAEGLRVFLAEWIGPGLVESLEKEAALRVTANGLLLFSSATMNDAAIRDEYAVLLQRVHTGGRRFIPVLVDDVELPPFARIRRPADLRNPGSEPYDVSLAALVRAVRPRGEAL	GTGGCAGTTCTGGGGGCGGTGCTAGCACGGAACTTGGAGACACATATGATGCGTTTGTCTCCTACGCGAGCGTGGATACAGAGGCTGCTCAGACCTTAGCGACCGGATTACGGGCTGAGGGGCTGCGTGTCTTTTTGGCAGAATGGATAGGGCCGGGCTTAGTTGAGAGTCTGGAAAAAGAGGCAGCTCTTCGGGTTACCGCTAACGGGCTTCTTCTTTTCTCCAGTGCCACCATGAACGATGCAGCGATTCGTGACGAGTACGCGGTCCTGTTACAGAGAGTTCACACAGGAGGGCGTCGGTTTATCCCTGTTCTGGTCGACGACGTGGAACTTCCACCCTTCGCGCGGATACGCAGACCTGCAGATTTGCGGAATCCTGGAAGTGAGCCTTACGATG…	This paper	TIR_2	1.4e-16	51.6	64	186	0.85	Group_14
Streptomyces sp. MnatMP-M17	1839780	No	A0A1C5E668_9ACTN	A0A1C5E668_9ACTN	A0A1C5E668_9ACTN.TIR_2.1	None	AASAVTISFAGFNRAWAVWIGDRLERRGHRVAYQRWDPPADAPLVDLLRKLKLAAEGKVLIIISEWYLHLGPRTHEEWNAALREVVAPEPSRFAAVSVTTASVPPATSNLAPADLTNTKSADEAERRLLASLDLPYEPI	MLRSWLDEAKVPVRILHQRLTVDHFTSGQLPTLRKLRAQLAGEGLSWDLVEAVADVCFPDDDGDAGSLRLTGPKELWHRAQSAPTATDGSGPQVTAREVLETQRQALAAYEELNRARRAFEASEQARHQALLIATYLFGMLGQAQAKVLELTRRIDALNRYAVRERSDGHGLEQTLHRAEQQELQLRTQLSRAESDRDRAQKVADHAARRIDELEAELAALSAQTEAASPPGDTSGLLLPVPLPQPQPDEADLDVVDNALEKVRFALDREYDAVQEAAEDLGLRVAELTPGNQTISIRGRTSSAADDARSTQPDRMQGPAPLFATTADNSVTTAFAPADVSRQPSTAASAVTISFAGFNRAWAVWIGDRLERRGHRVAYQRWDPPADAPLVDLLRKLKL…	GTGGCAGTTCTGGGGGCGGTGCTAGCGCCGCTTCCGCGGTAACGATCAGTTTTGCTGGCTTTAACAGAGCATGGGCTGTTTGGATTGGTGACCGTCTTGAACGCCGGGGACACAGAGTCGCGTACCAGCGCTGGGATCCCCCCGCCGACGCTCCTCTGGTGGATCTGCTTCGGAAGTTGAAGTTAGCTGCTGAAGGGAAAGTTCTTATTATAATAAGCGAATGGTATTTACATTTGGGTCCGCGTACACACGAAGAATGGAATGCTGCATTGCGTGAGGTAGTAGCCCCGGAACCCAGTAGATTCGCAGCAGTATCGGTGACGACGGCATCCGTTCCCCCCGCTACTTCGAATCTTGCACCCGCTGATCTTACCAACACCAAATCTGCAGATGAAGCGG…	This paper	TIR_2	2.1e-16	51.2	351	475	0.82	Group_26
Streptomyces sp. NRRL F-4428	1609137	No	A0A0F0GQB5_9ACTN	A0A0F0GQB5_9ACTN	A0A0F0GQB5_9ACTN.TIR_2.1	None	QPQRFVISFAGFNRPWAVWIAHRLEEHGHRVTLQRWDPQNSPGITQALDDLARSGSRVLLVLSERYFSAGTHTDQEWNTALRAVTDDHPDRFAAVCLTDAPLPSAVAVLEKTDLWGLDAYEAEYRVLRRLELPTDRIGT	MAPQQPQRFVISFAGFNRPWAVWIAHRLEEHGHRVTLQRWDPQNSPGITQALDDLARSGSRVLLVLSERYFSAGTHTDQEWNTALRAVTDDHPDRFAAVCLTDAPLPSAVAVLEKTDLWGLDAYEAEYRVLRRLELPTDRIGTETGRRGPRFPNDPPEIWGRVPRRNPRFTGRNDVIGTLRQALAEAPPGASTVTLLGLSGVGKTQVATEYAYRFASEYDVVWWVPAEDRPTLRERLADLAPALGLPRGAGSYGEQIRAVLEALRRGTPYGRWLMVFDGCDNPDDLIDLLPSGGGDVIITSRNREWAARHTSLVEVPLYARPESITFIRRRALRLTADEADQLAEALEDYPLALDQTAGWLADSPLPVGDYLALLQRRMDSREAVTLSEDYPLPFPTAL…	GTGGCAGTTCTGGGGGCGGTGCTAGCCAGCCCCAGAGATTCGTCATTTCGTTCGCGGGGTTCAACCGCCCTTGGGCGGTTTGGATTGCACATCGTTTGGAAGAGCATGGACATCGGGTCACGTTGCAGAGATGGGACCCGCAGAACTCGCCGGGCATAACTCAAGCCTTAGATGACCTTGCACGTTCCGGAAGCAGAGTTCTTCTGGTGCTTAGTGAACGTTACTTTTCAGCGGGTACACATACGGATCAGGAGTGGAATACAGCGCTGCGTGCAGTCACCGACGACCACCCCGACCGGTTCGCGGCCGTCTGTCTTACCGACGCTCCATTGCCCTCTGCCGTTGCCGTACTTGAGAAAACAGACTTGTGGGGCTTAGACGCTTACGAAGCAGAGTACC…	This paper	TIR_2	2e-18	57.7	9	132	0.83	Group_26
Streptomyces sp. NRRL F-6602	1609099	No	ADL27_03240	A0A0N0Z2N6_9ACTN;UPI0006B4BE8A	ADL27_03240.TIR_2.1	None	MPHVFINYRTGDGEQASAHLDDALRQRFGDNASFRDGRSITLGRTFQEELRENVRACEVLLVLAGPGWSARPELWREGDWVREEILEALRNDVLIVPVLLGRGTARPARADLPPELASVADRQCLTYEAHRAEYDVPAI	MPHVFINYRTGDGEQASAHLDDALRQRFGDNASFRDGRSITLGRTFQEELRENVRACEVLLVLAGPGWSARPELWREGDWVREEILEALRNDVLIVPVLLGRGTARPARADLPPELASVADRQCLTYEAHRAEYDVPAILQALTKVVPAFADAEEERAQATETTANRMREVEGVSAVQTGSAGDISTT	GTGGCAGTTCTGGGGGCGGTGCTAGCATGCCTCACGTGTTTATTAATTATCGGACTGGTGATGGCGAACAGGCTTCGGCCCACCTTGATGATGCTCTGCGCCAGAGATTCGGTGATAACGCATCTTTCCGTGATGGACGGTCAATCACGCTTGGGAGAACTTTCCAGGAAGAATTACGGGAGAACGTACGCGCGTGCGAGGTTTTACTGGTCTTAGCAGGGCCGGGGTGGAGCGCACGCCCGGAGTTATGGAGAGAAGGGGATTGGGTTCGGGAAGAGATATTGGAGGCCCTTCGCAATGATGTCCTGATTGTTCCGGTCTTGCTTGGTCGGGGCACGGCACGCCCCGCACGTGCGGATTTGCCGCCAGAACTTGCCTCGGTGGCAGATCGCCAATGCC…	This paper	TIR_2	4.6e-13	40.4	4	143	0.79	Group_05
Streptomyces sp. NRRL S-1521	1609100	No	A0A0X3WLF8_9ACTN	A0A0X3WLF8_9ACTN	A0A0X3WLF8_9ACTN.TIR_2.1	None	MTSVFVSYAREDADWARALAHRLGRCGLQVIFDEWDVLPGDVTVHHTEAAIDSAACALVLISPASRTSPWAREEYAALLTAGTRRSLRLIPVLIGDAPLPPLAASRVWRDFRHMDGSGYEEKVDELVAAIRGETVRG	MTSVFVSYAREDADWARALAHRLGRCGLQVIFDEWDVLPGDVTVHHTEAAIDSAACALVLISPASRTSPWAREEYAALLTAGTRRSLRLIPVLIGDAPLPPLAASRVWRDFRHMDGSGYEEKVDELVAAIRGETVRGGSDGSAAPGHAENIAAAQPLPPRPLTPPDQPAVVLCYAAADAAYGQALADQLRRAGLPVWSVADLRPGDSHVWSAQQQLDFAAAVIVLMSPSSQESEDVTRMILEAMHHRRPFFPVLIEGQRNYLLAHTWYVDARDGRLLTEDEVGLLKDLDAASRNGASPDRTPTVIPAPPAQPAVETVRVPASVSLGRLDSYLAERNFAYADLQTTAIVLEAADRLDEGWLSTRHVRRVPAEVLARVDGVWADHTHGRQGWRAQAALAVV…	GTGGCAGTTCTGGGGGCGGTGCTAGCATGACTAGCGTGTTCGTATCTTATGCACGTGAAGATGCAGACTGGGCCCGGGCCCTGGCCCACAGACTTGGCCGGTGTGGACTGCAAGTGATATTCGACGAATGGGACGTTTTGCCGGGTGACGTAACCGTCCACCATACTGAGGCTGCCATAGATAGCGCAGCCTGTGCATTGGTATTAATTAGCCCAGCGTCAAGAACTTCTCCGTGGGCCCGGGAAGAATACGCAGCTTTGTTGACAGCGGGGACACGCCGGTCACTTCGGCTTATCCCAGTGCTGATAGGGGACGCACCTTTACCACCACTTGCGGCTAGCCGTGTTTGGCGGGATTTTCGTCATATGGACGGCTCCGGTTACGAGGAAAAAGTGGACG…	This paper	TIR_2	9.3e-31	96	4	127	0.92	Group_14
Streptomyces sp. NRRL S-1521	1609100	No	A0A0X3WLF8_9ACTN	A0A0X3WLF8_9ACTN	A0A0X3WLF8_9ACTN.TIR_2.2	None	DQPAVVLCYAAADAAYGQALADQLRRAGLPVWSVADLRPGDSHVWSAQQQLDFAAAVIVLMSPSSQESEDVTRMILEAMHHRRPFFPVLIEGQRNYLLAHTWYVDARDGRLLTEDEVGLLKDLDAASRNGASPDRTP	MTSVFVSYAREDADWARALAHRLGRCGLQVIFDEWDVLPGDVTVHHTEAAIDSAACALVLISPASRTSPWAREEYAALLTAGTRRSLRLIPVLIGDAPLPPLAASRVWRDFRHMDGSGYEEKVDELVAAIRGETVRGGSDGSAAPGHAENIAAAQPLPPRPLTPPDQPAVVLCYAAADAAYGQALADQLRRAGLPVWSVADLRPGDSHVWSAQQQLDFAAAVIVLMSPSSQESEDVTRMILEAMHHRRPFFPVLIEGQRNYLLAHTWYVDARDGRLLTEDEVGLLKDLDAASRNGASPDRTPTVIPAPPAQPAVETVRVPASVSLGRLDSYLAERNFAYADLQTTAIVLEAADRLDEGWLSTRHVRRVPAEVLARVDGVWADHTHGRQGWRAQAALAVV…	GTGGCAGTTCTGGGGGCGGTGCTAGCGACCAACCCGCCGTAGTGTTATGCTATGCGGCGGCTGACGCAGCTTACGGGCAGGCGTTGGCAGACCAGCTTCGCAGAGCAGGATTACCGGTGTGGTCAGTGGCCGACTTACGCCCGGGTGACTCTCATGTCTGGTCAGCACAACAGCAGTTAGATTTTGCTGCAGCAGTTATTGTTCTGATGTCCCCTAGCTCTCAGGAGTCAGAGGACGTGACTCGCATGATCTTGGAGGCTATGCACCACCGTCGGCCGTTCTTTCCGGTCTTAATTGAGGGTCAGAGAAATTACCTGTTGGCCCACACGTGGTATGTTGATGCTCGTGATGGCCGTTTATTAACAGAAGATGAAGTTGGTTTACTGAAGGATCTGGACG…	This paper	TIR_2	1.6e-18	57	170	286	0.86	Group_01
Streptomyces sp. Tue6028	2036037	No	A0A2A3GZL4_9ACTN	A0A2A3GZL4_9ACTN	A0A2A3GZL4_9ACTN.TIR_2.1	None	AKQTVTISFAGFNRAWAAWIGDRLERRGHRVVYQRWDSPAEVALVDLLRDLMLAQGRILVIVSEWYFQLGPRTHEEWNTALREVVAPDPARFAAVSVTNSTLPAAAAVLGAVELNNMGADEAERRVLDRLDLPADPLPA	MSGARTPVGPTERGAAKQTVTISFAGFNRAWAAWIGDRLERRGHRVVYQRWDSPAEVALVDLLRDLMLAQGRILVIVSEWYFQLGPRTHEEWNTALREVVAPDPARFAAVSVTNSTLPAAAAVLGAVELNNMGADEAERRVLDRLDLPADPLPAPADGTRQGPRFPAAMPEVWGGVPRRNTRFTGREPLLNDAYHLLQGAEPGAGVVTLHGMSGVGKTQLAAEYVYRFGSEYDVVWWVNAEKRVTYRRRLAELAPQLGLSTGAEYGERLRAVRDSLRRGDPYARWLLILDGADEPDQIWDLVPNGPGHVLITSRNPEWSEHNSRLLEVPVYDRDESVAFIRRRAPRLSEAEADQLAEALEDLPLLLDQTAGWLNDSALSVEEYIGLLEGGIDQDVVKIS…	GTGGCAGTTCTGGGGGCGGTGCTAGCGCTAAGCAAACGGTTACTATCAGTTTTGCAGGTTTCAACCGCGCATGGGCTGCGTGGATCGGTGACCGCCTTGAACGCCGTGGCCATCGCGTAGTTTACCAAAGATGGGACTCTCCAGCAGAGGTAGCTCTTGTAGATCTTTTACGGGACCTTATGTTAGCTCAGGGGCGTATACTTGTAATCGTAAGCGAGTGGTATTTCCAACTTGGCCCTCGGACGCACGAGGAATGGAACACGGCATTGAGAGAGGTGGTAGCACCCGACCCAGCACGGTTCGCGGCTGTCTCCGTAACCAATTCGACTTTGCCCGCCGCCGCAGCTGTCCTGGGTGCTGTGGAACTTAACAACATGGGAGCAGATGAAGCTGAGCGCC…	This paper	TIR_2	1.3e-15	48.6	20	142	0.83	Group_26
Thauera sp. 63	497321	No	N6XZC2_9RHOO	N6XZC2_9RHOO	N6XZC2_9RHOO.TIR_2.1	None	MPSLFISYRRDDSAGFAGRLTDALEYRFGAGSVFRDVDDIPPGADFEAVIERGLQQVQAVLVIIGPHWLTASAAGQRRLDLADDYVRREVERALASGKPVVPVLVGGAAMPSAEALHISIRGLANRHALSLNDASWTTD	MPSLFISYRRDDSAGFAGRLTDALEYRFGAGSVFRDVDDIPPGADFEAVIERGLQQVQAVLVIIGPHWLTASAAGQRRLDLADDYVRREVERALASGKPVVPVLVGGAAMPSAEALHISIRGLANRHALSLNDASWTTDLQRLQDVLTQWLTAPPVPRRRWRGAALGAGVAGIALLAWLAWYDTAPGAEVLQGEWQADVVYPWNLSVQERFEFKVRDGAVEGTASFLGVPREIEAHEWRDDRLRFATRAETVSGDDPPRELVQRYELWPEDEALRVRLTIHRSHSVDAPLEFVARRP	GTGGCAGTTCTGGGGGCGGTGCTAGCATGCCCAGCTTATTTATCAGCTATCGCAGAGATGACAGCGCTGGCTTTGCAGGGAGACTTACAGATGCGTTAGAATACAGATTCGGCGCCGGAAGTGTCTTCAGAGATGTGGATGACATACCTCCCGGAGCTGACTTCGAGGCCGTAATTGAGCGTGGGTTACAGCAAGTGCAAGCAGTCCTTGTTATAATTGGCCCTCATTGGTTGACGGCTTCCGCTGCAGGTCAACGCAGACTTGATCTGGCGGACGATTATGTCAGACGTGAGGTGGAGCGGGCCTTAGCATCTGGGAAACCAGTGGTCCCTGTGTTGGTTGGTGGTGCGGCCATGCCGAGTGCAGAGGCCCTGCATATCAGTATACGGGGTCTGGCGA…	This paper	TIR_2	1.6e-18	58	4	144	0.83	Group_05
Tsukamurella tyrosinosolvens	57704	No	WP_074850683.1		WP_074850683.TIR_2.1	None	RGDGPVFISYRQSDGTPQAESLENLLRAAGLVVWRDRIDLRPGTTTDRLEQALTAGLSAAVLLVTPDIVDSIIVRERELPRLLQLDRDPAFGLCIANAVARGNNSKCDYDAPDRLLRLAPARTLADKKQANMLEQAGQI	MTRPSPNIDVHAEAQQAIASETARRLPLEAGGILLGYREDSNVIVTHALAIGSAKATTDRYVRDDARANALLKEFLAPRAADDPIGYVGEWHSHPIPSAPSPIDIAAIRAAAKGSDGPLAMLVYSPGATGEFRGLIARRTRFGRTATRTASVSVPPSRFKPLGPLPSGAVRGDGPVFISYRQSDGTPQAESLENLLRAAGLVVWRDRIDLRPGTTTDRLEQALTAGLSAAVLLVTPDIVDSIIVRERELPRLLQLDRDPAFGLCIANAVARGNNSKCDYDAPDRLLRLAPARTLADKKQANMLEQAGQIEIVRDLLMHRIERRKPAIHADGRDFTIRVQSRPVAFASDADESDLHLRIKPPDTGRLPSPEGLEYLRRTLPLTSDAVYAANSPRVRISGG…	GTGGCAGTTCTGGGGGCGGTGCTAGCCGTGGGGACGGTCCTGTGTTCATCTCTTATAGACAGTCAGACGGTACACCGCAAGCGGAGAGCCTGGAGAACTTGTTGCGCGCAGCGGGTTTGGTTGTTTGGCGTGATAGAATAGATTTACGTCCCGGTACCACCACAGATAGATTAGAACAGGCACTGACAGCGGGTCTGTCGGCCGCGGTTCTTCTGGTTACTCCAGATATAGTGGACTCAATCATAGTGCGGGAAAGAGAACTTCCACGGTTATTGCAGTTGGACCGTGACCCGGCTTTTGGTTTATGCATTGCGAACGCTGTCGCGCGCGGAAATAACTCGAAGTGTGACTACGATGCCCCAGATCGGCTGCTTAGACTTGCACCAGCGCGCACTCTTG…	This paper	TIR_2	1.6e-10	32.7	176	271	0.86	Group_01
Vibrio metschnikovii CIP 69.14	675813	No	VIB_002795	C9P8F3_VIBME	VIB_002795.TIR_2.1	None	DLRDIFLCHAWDDRKGIAKELHDLLEAKGVSVWFSEKDVLLGSNLMREIDKGLAKSRIGIVMVTPSFLKRIAGEGVADKELSALLSTDLLVPIVHDTTYDDLRDVSPLLGSRSGLDTAEDPIDNVASKLAELVAL	MARCTAPVNGHRTASARANCPACSSRGSYSSYSSYPSSSFSPSGGSSHRSGGSSSSTRPSWSSPGSSVVYTQAEIRTLTPVRKNVERRASKPDLRDIFLCHAWDDRKGIAKELHDLLEAKGVSVWFSEKDVLLGSNLMREIDKGLAKSRIGIVMVTPSFLKRIAGEGVADKELSALLSTDLLVPIVHDTTYDDLRDVSPLLGSRSGLDTAEDPIDNVASKLAELVAL	GTGGCAGTTCTGGGGGCGGTGCTAGCGACTTACGCGATATATTTTTGTGCCACGCGTGGGACGATCGTAAGGGGATCGCAAAGGAGCTGCACGATTTACTGGAGGCAAAGGGTGTCTCGGTGTGGTTTTCTGAAAAAGATGTATTATTGGGAAGCAACCTTATGCGCGAAATCGACAAGGGGCTTGCGAAAAGCCGTATTGGCATAGTGATGGTAACCCCCAGTTTTTTGAAGCGGATCGCAGGTGAGGGAGTCGCCGACAAGGAGTTAAGCGCCTTACTTAGCACTGACTTGTTAGTTCCTATAGTTCACGACACGACGTACGATGACCTTCGCGACGTGTCCCCCCTGTTGGGGAGTCGCTCAGGCTTAGATACTGCGGAAGACCCCATAGACAATG…	This paper	TIR_2	8.9e-19	58.9	97	225	0.8	Group_31
† Empty cells refer to TIR domains that were reported elsewhere (Essuman et al., 2018).
