# Supplementary material for: Products of gut microbial Toll/interleukin-1 receptor domain NADase activities in gnotobiotic mice and Bangladeshi children with malnutrition
Source: Cell Rep. 2022 Apr 26;39(4):110738. doi: 10.1016/j.celrep.2022.110738 (PMC9092222; doi:10.1016/j.celrep.2022.110738)
Supplement: Table S3. Composition of diets used in gnotobiotic mouse experiments, related to Figures 2 and 3 [file mmc4.xlsx]

## Sheet: Table S3. Composition of Diets 
Table S3. Composition of diets used in gnotobiotic mouse experiments
Nutrient	Components	NAD-precursor Deficient Diet (g/100g) [#D517254]a	NAD-precursor Sufficient Diet (g/100g) [#D517253]a	NA-Supplemented Diet (g/100g) [#D517255]a
Amino acids	L-Alanine	0.45	0.45	0.45
	L-Arginine	0.63	0.63	0.63
	L-Asparagine	0.5	0.5	0.5
	L-Aspartic Acid	1.13	1.13	1.13
	L-Cystine	0.37	0.37	0.37
	L-Glutamic Acid	3.62	3.62	3.62
	L-Glutamine	0.5	0.5	0.5
	Glycine	0.31	0.31	0.31
	L-Histidine	0.45	0.45	0.45
	L-Isoleucine	0.84	0.84	0.84
	L-Leucine	1.53	1.53	1.53
	L-Lysine	1.61	1.61	1.61
	L-Methionine	0.45	0.45	0.45
	L-Phenylalanine	0.87	0.87	0.87
	L-Proline	2.04	2.04	2.04
	L-Serine	0.94	0.94	0.94
	L-Threonine	0.66	0.66	0.66
	L-Tryptophan	0.21	0.21	0.21
	L-Tyrosine	0.92	0.92	0.92
	L-Valine	0.99	0.99	0.99
Carbohydrates	Sucrose	9.5	9.5	9.5
	Cornstarch	39.49	39.48	38.99
	Dyetroseb	14.5	14.5	14.5
	Cellulose	5	5	5
Fats	Soybean Oil	7	7	7
Antioxidant	tBHQ	0.0014	0.0014	0.0014
Micronutrients	Vitamin Mix (NA-deficient)	1	1	1
	NA	0	0.003	0.5
	Nam	0	0.00297563	0
	NMN	0	0.0081446	0
	Choline Bitartrate	0.25	0.25	0.25
Other	Salt Mix #210030	3.5	3.5	3.5
	Sodium Bicarbonate	0.74	0.74	0.74
aCatalog numbers for diets obtained from Dyets Inc. are indicated
bDyetrose; a selectively depolymerized corn starch from Dyets Inc. that is rich in tetrasaccharides
