# Supplementary material for: Products of gut microbial Toll/interleukin-1 receptor domain NADase activities in gnotobiotic mice and Bangladeshi children with malnutrition
Source: Cell Rep. 2022 Apr 26;39(4):110738. doi: 10.1016/j.celrep.2022.110738 (PMC9092222; doi:10.1016/j.celrep.2022.110738)
Supplement: Table S4. Abundance of members of bacterial consortia measured in cecal contents of gnotobiotic mice and expression of TIR genes with in vitro NADase activity, related to Figures 2 and 3 — (A) Absolute abundances of bacterial strains in cecal contents harvested from animals studied in the experiment shown in Figure 2A. (B) Microbial RNA-Seq analysis, performed using the cecal contents of mice described in (A), of the expression of genes encoding TIR domains with in vitro NADase activity as a function of dietary NAD-precursor availability. (C) Absolute abundances of bacterial strains in cecal contents of mice characterized in the experiment described in Figure 3A. [file mmc5.xlsx]

## Sheet: Table S4A,B
Table S4. Abundance of members of bacterial consortia measured in cecal contents of gnotobiotic mice
A. Relative and absolute abundances of bacterial strains in cecal contents harvested from animals studied in the experiment shown in Figure 2A											B. Expression of TIR domain encoding genes with in vitro NADase activity in cecal contents harvested from animals studied in the experiment shown in Figure 2A
Bacterial Strain	Absolute Abundance (109 genome equivalents gram-1)										Bacterial Strain	Gene	In vitro Products	Gene expression (transcripts per million)
	NAD-sufficient diet			NAD-deficient diet			p-value (Mann-Whitney)
	Mean	±	SD	Mean	±	SD								Mean	±	SD
Bacteroides dorei DSM 17855	13.4344	±	3.19079	11.8067	±	3.1305	0.172167				Clostridium bolteae ATCC BAA 613	CLOBOL_01188	ADPR	45.3739	±	21.0493
Clostridium hathewayi DSM 13479	12.7372	±	3.2508	11.5917	±	4.17276	0.247996				Eubacterium cylindroides DSM 3983	HMPREF0367_01592	ADPR	210.397	±	118.487
Bacteroides thetaiotaomicron 3731	10.6113	±	2.62571	7.17397	±	3.07428	0.0274232				Proteus penneri ATCC 35198	PROPEN_03896	ADPR	190.364	±	84.5117
Bacteroides thetaiotaomicron 7330	4.13698	±	1.79386	4.70636	±	1.16342	0.172167				Bacteroides ovatus ATCC 8483	Bovatus_RS22005	cADPR	42.6286	±	5.74811
Bacteroides xylanisolvens XB1A	4.41404	±	0.838931	3.88233	±	0.61152	0.247996				Bacteroides thetaiotaomicron 3731	AMN69_RS06490	cADPR	126.902	±	59.7019
Clostridium symbiosum CSTS8243C	4.44828	±	1.52955	3.49404	±	0.91246	0.172167				Bacteroides thetaiotaomicron 3731	AMN69_RS28245	cADPR	20.8938	±	7.17438
Collinsella aerofaciens ATCC 25986	4.07853	±	1.55051	3.22426	±	1.02873	0.207578				Bacteroides thetaiotaomicron 7330	Btheta7330_RS23835	cADPR	204.824	±	131.031
Clostridium bolteae ATCC BAA 613	2.65839	±	0.532675	2.34348	±	0.650509	0.0742034				Bacteroides thetaiotaomicron 7330	Btheta7330_RS03065	v-cADPR-x	134.799	±	31.7168
Bacteroides vulgatus ATCC 8482	2.26854	±	1.35724	1.73572	±	0.733367	0.528612				Bacteroides xylanisolvens XB1A	BXY_39700	v-cADPR-x	66.7119	±	28.3868
Clostridium scindens ATCC 35704	1.8591	±	0.249673	1.68252	±	0.280333	0.115184
Enterococcus avium EASS39	1.33464	±	0.215935	1.58892	±	0.259844	0.0928919
Bacteroides uniformis BUAKA3JSW	1.59829	±	0.655021	1.46985	±	0.713211	0.46225
Bacteroides coprophilus DSM 18228	1.71949	±	0.67339	1.20624	±	0.245654	0.0928919
Ruminococcus torques RTSSTS7063	1.46417	±	1.60693	1.05855	±	1.14204	0.674424
Eubacterium cylindroides DSM 3983	1.00389	±	0.447175	0.90449	±	0.322798	0.916359
Proteus penneri ATCC 35198	0.843668	±	0.117742	0.783076	±	0.179582	0.247996
Subdoligranulum variabile DSM 15176	0.243312	±	0.275687	0.0183696	±	0.0394593	0.752714
Streptococcus pasteurianus SPSS39	0.0821999	±	0.00864745	0.0846994	±	0.0298729	0.833635
Bacteroides ovatus ATCC 8483	0.0455248	±	0.0226391	0.0768708	±	0.0585597	0.293622
Bifidobacterium longum BLJG463	0.0120848	±	0.00355867	0.0136069	±	0.00397862	0.528612
Dorea formicigenerans DFSSTS7063	0.00585924	±	0.000911333	0.00578691	±	0.00185687	0.833635
Dorea formicigenerans ATCC 27755	0.00203264	±	0.000531591	0.00189443	±	0.000777427	0.293622
Streptococcus constellatus SCSS39	0.00147028	±	0.000492193	0.00147299	±	0.000749296	0.752714
Roseburia intestinalis L1 82	0.00123047	±	0.000454434	0.00104851	±	0.000381977	0.344562
Blautia hansenii DSM 20583	0	±	0	0	±	0	NA
Coprococcus eutactus ATCC 27759	0	±	0	0	±	0	NA

## Sheet: S4C
Table S4. Abundance of members of bacterial consortia measured in cecal contents of gnotobiotic mice
C. Absolute abundances of bacterial strains in cecal contents of mice characterized in the experiment described in Figure 3A
Bacterial Strain	Absolute Abundance (109 genome equivalents gram-1)
	Full community			Bi-colonized			Mono-colonized
	NAD-deficient diet			NAD-deficient diet			NAD-deficient diet			NA-supplemented diet
	Mean	±	SD	Mean	±	SD	Mean	±	SD	Mean	±	SD
Bacteroides dorei DSM 17855	8.62942	±	4.03073
Clostridium hathewayi DSM 13479	8.54828	±	1.3097
Bacteroides thetaiotaomicron 3731	8.31851	±	1.8342
Bacteroides xylanisolvens XB1A	3.61536	±	0.505621	6.95696	±	0.964508	50.5837	±	8.81099	46.0511	±	8.32469
Bacteroides vulgatus ATCC 8482	3.45259	±	2.99026
Bacteroides thetaiotaomicron 7330	3.21253	±	0.945349	43.8805	±	7.13889	41.8938	±	6.95698	36.7166	±	7.8062
Clostridium symbiosum CSTS8243C	2.48987	±	0.493802
Clostridium bolteae ATCC BAA 613	1.98054	±	0.314409
Collinsella aerofaciens ATCC 25986	1.78528	±	0.154213
Bacteroides uniformis BUAKA3JSW	1.75012	±	0.516041
Clostridium scindens ATCC 35704	1.50164	±	0.398522
Enterococcus avium EASS39	0.939367	±	0.15625
Proteus penneri ATCC 35198	0.862692	±	0.122109
Bacteroides coprophilus DSM 18228	0.643175	±	0.476274
Eubacterium cylindroides DSM 3983	0.378946	±	0.0619516
Bacteroides ovatus ATCC 8483	0.129761	±	0.131415
Streptococcus pasteurianus SPSS39	0.0533259	±	0.0152296
Bifidobacterium longum BLJG463	0.0084993	±	0.00182164
Dorea formicigenerans DFSSTS7063	0.00404028	±	0.000541219
Dorea formicigenerans ATCC 27755	0.00167155	±	0.000581487
Subdoligranulum variabile DSM 15176	0.00144195	±	0.000389678
Streptococcus constellatus SCSS39	0.00121827	±	0.000296908
Roseburia intestinalis L1 82	0.000672416	±	9.97318e-05
Ruminococcus torques RTSSTS7063	0.00028355	±	0.00014341
Coprococcus eutactus ATCC 27759	3.71497e-05	±	5.71725e-05
Blautia hansenii DSM 20583	2.62729e-05	±	2.40224e-05
