# Supplementary material for: Products of gut microbial Toll/interleukin-1 receptor domain NADase activities in gnotobiotic mice and Bangladeshi children with malnutrition
Source: Cell Rep. 2022 Apr 26;39(4):110738. doi: 10.1016/j.celrep.2022.110738 (PMC9092222; doi:10.1016/j.celrep.2022.110738)
Supplement: Table S5. LC-QqQ-MS measurement of NAD metabolites in gnotobiotic mice and humans, related to Figures 2, 3, and 4 — (A) Cecal NAD metabolites in animals gavaged with the entire 26-member consortium or maintained germ-free (GF). Cecal contents were collected on day 17 of the experiment shown in Figure 2A. Data correspond to that shown in Figures 2B–2D. (B) Cecal NAD metabolites in germ-free mice, mono-colonized mice, animals gavaged with both B. thetaiotaomicron 7330 and B. xylanisolvens XB1A or mice harboring the 26-member bacterial consortium. Cecal contents were collected on day 17 of the experiment described in Figure 3A. Data correspond to Figures 3D–3I. (C) NAD metabolites present in the feces of Bangladeshi infants and children that were healthy or malnourished. [file mmc6.xlsx]

## Sheet: Table S5A
Table S5A. Cecal concentration of metabolites at end of gnotobiotic mouse experiment shown in Figure 2A as determined by LC-QqQ-MS.
Mouse ID	Cage	Microbiota	Diet	pmol/mg cecal contents
				Aspartate	Nicotinic Acid	NAD	v-cADPR-x
m09a	1	Germfree	NAD-precursor sufficient	6.60257	0	0.0265714	0.00514286
m01b	1	Germfree	NAD-precursor sufficient	10.5677	0	0.012	0.00457143
m07b	1	Germfree	NAD-precursor sufficient	9.81343	0	0.0222857	0.00514286
m08a	1	Germfree	NAD-precursor sufficient	16.8591	0	0.0231429	0.004
m11b	2	Germfree	NAD-precursor sufficient	14.2629	0	0.00857143	0.00571429
m14a	2	Germfree	NAD-precursor sufficient	20.8689	0	0.0265714	0.00342857
m17a	2	Germfree	NAD-precursor sufficient	31.8806	0	0.0205714	0.00171429
m13b	2	Germfree	NAD-precursor sufficient	57.828	0	0.00771429	0.00628571
m16a	3	Germfree	NAD-precursor deficient	86.6083	0	0.0188571	0.00514286
m05b	3	Germfree	NAD-precursor deficient	79.0929	0	0.018	0.00457143
m02a	3	Germfree	NAD-precursor deficient	90.0943	0	0.0145714	0.00342857
m14b	3	Germfree	NAD-precursor deficient	109.564	0	0.0282857	0.00685714
m02b	4	Germfree	NAD-precursor deficient	109.245	0	0.0145714	0.00342857
m08b	4	Germfree	NAD-precursor deficient	79.3183	0	0.0111429	0.00342857
m03b	4	Germfree	NAD-precursor deficient	115.026	0	0.042	0.00514286
m05a	4	Germfree	NAD-precursor deficient	111.697	0	0.024	0.00342857
m15a	1	26-member	NAD-precursor sufficient	52.5591	6.78857	0.0368571	0.0102857
m11a	1	26-member	NAD-precursor sufficient	65.3631	9.72943	0.0145714	0.00742857
m13a	1	26-member	NAD-precursor sufficient	187.89	7.30371	0.0668571	0.016
m07a	1	26-member	NAD-precursor sufficient	84.7371	5.12571	0.0977143	0.00971429
m06b	2	26-member	NAD-precursor sufficient	56.844	3.558	0.0231429	0.0114286
m10b	2	26-member	NAD-precursor sufficient	56.4951	4.08343	0.03	0.0102857
m18a	2	26-member	NAD-precursor sufficient	77.6734	3.63257	0.0411429	0.00971429
m01a	2	26-member	NAD-precursor sufficient	71.292	4.32	0.0205714	0.00971429
m12b	3	26-member	NAD-precursor deficient	204.545	2.58257	0.018	0.0148571
m06a	3	26-member	NAD-precursor deficient	101.737	1.72029	0.0197143	0.00971429
m04b	3	26-member	NAD-precursor deficient	113.752	2.36743	0.0145714	0.0102857
m10a	3	26-member	NAD-precursor deficient	94.8874	2.32714	0.0171429	0.00742857
m09b	4	26-member	NAD-precursor deficient	131.819	3.83743	0.0197143	0.008
m04a	4	26-member	NAD-precursor deficient	117.931	1.88057	0.024	0.0108571
m03a	4	26-member	NAD-precursor deficient	119.934	2.19857	0.0171429	0.00685714
m12a	4	26-member	NAD-precursor deficient	94.3234	1.17	0.0265714	0.0102857

## Sheet: Table S5B
Table S5B. Cecal concentration of metabolites at end of experiment shown in figure 3A as determined by LC-QqQ-MS.
Mouse ID	Cage	Microbiota	Diet	pmol/mg cecal contents
				Aspartate	NAD	Nam	Nicotinic acid	v-cADPR-x
m05b	1	Btheta	NAD-precursor deficient	3.77257	2.92743	0.0668571	0.000571429	0.179703
m14a	1	Btheta	NAD-precursor deficient	10.3931	0.525143	0.102857	0.00114286	0.150217
m13a	1	Btheta	NAD-precursor deficient	8.54343	1.50743	0.186857	0.000571429	0.160252
m15a	2	Btheta	NAD-precursor deficient	7.48971	0.32	0.111429	0	0.157407
m12a	2	Btheta	NAD-precursor deficient	6.06857	0.315429	0.116	0.000571429	0.174223
m04c	2	Btheta	NAD-precursor deficient	5.94	0.982857	0.0674286	0.000571429	0.147308
m10a	3	Btheta	NA-supplemented	10.996	1.04857	4.98629	0.00457143	0.133957
m02c	3	Btheta	NA-supplemented	18.072	1.36457	4.23429	0.00342857	0.148765
m03b	3	Btheta	NA-supplemented	11.2989	2.45143	5.36686	0.00457143	0.155979
m17a	4	Btheta	NA-supplemented	14.6371	1.08171	3.04343	0.00342857	0.168683
m18a	4	Btheta	NA-supplemented	10.1469	2.10857	3.60229	0.004	0.170074
m16a	4	Btheta	NA-supplemented	9.81371	1.62971	2.78571	0.00342857	0.208892
m03c	1	Bxylan	NAD-precursor deficient	6.64971	0.750857	0.0754286	0.000571429	0.837971
m01c	1	Bxylan	NAD-precursor deficient	8.25086	0.198857	0.0771429	0.00114286	0.767281
m07a	1	Bxylan	NAD-precursor deficient	8.73543	0.110286	0.0777143	0.00114286	0.619366
m05c	2	Bxylan	NAD-precursor deficient	11.2011	0.416	0.180571	0.000571429	0.935321
m04d	2	Bxylan	NAD-precursor deficient	35.3297	0.546286	0.582286	0.000571429	0.86741
m08c	2	Bxylan	NAD-precursor deficient	10.124	0.238857	0.096	0.000571429	0.879247
m13b	3	Bxylan	NA-supplemented	20.0731	1.264	2.70057	0.008	0.479426
m09b	3	Bxylan	NA-supplemented	6.18686	0.58	2.216	0.00457143	0.671925
m10b	3	Bxylan	NA-supplemented	6.11314	1.34114	1.65714	0.00342857	1.21318
m06b	4	Bxylan	NA-supplemented	5.68171	1.04857	2.21086	0.00628571	1.14776
m12b	4	Bxylan	NA-supplemented	11.5703	1.30629	1.48629	0.004	0.814644
m07b	4	Bxylan	NA-supplemented	6.252	0.457143	1.552	0.00514286	0.756527
m01a	1	Germfree	NAD-precursor deficient	301.671	0.416	0.0194286	0.000571429	0.181064
m02a	1	Germfree	NAD-precursor deficient	213.583	0.228	0.00457143	0.00114286	0.190495
m08a	1	Germfree	NAD-precursor deficient	171.69	0.249714	0.0662857	0.000571429	0.176971
m03a	2	Germfree	NAD-precursor deficient	215.202	0.196571	0.0125714	0.00114286	0.220427
m05a	2	Germfree	NAD-precursor deficient	204.836	0.216	0.00857143	0.000571429	0.208892
m04a	2	Germfree	NAD-precursor deficient	122.867	0.161143	0.0108571	0.000571429	0.132446
m06a	3	Germfree	NA-supplemented	224.285	0.373143	1.25371	0.00685714	0.153107
m09a	3	Germfree	NA-supplemented	162.774	0.2	1.13657	0.00685714	0.153107
m04b	3	Germfree	NA-supplemented	250.65	0.173143	1.10571	0.00285714	0.157407
m08b	4	Germfree	NA-supplemented	256.189	0.311429	2.63886	0.00971429	0.206299
m01b	4	Germfree	NA-supplemented	173.373	0.223429	1.63829	0.004	0.115398
m02b	4	Germfree	NA-supplemented	229.215	0.265143	1.45714	0.004	0.204998
m06c	1	26-member	NAD-precursor deficient	138.337	1.18171	0.195429	0.232	0.337673
m02d	1	26-member	NAD-precursor deficient	143.193	0.748571	0.141143	0.318857	0.43099
m18b	1	26-member	NAD-precursor deficient	164.195	0.969714	0.144	0.232571	0.277674
m01d	2	26-member	NAD-precursor deficient	148.143	0.630857	0.182286	0.264571	0.283515
m07c	2	26-member	NAD-precursor deficient	141.35	0.513143	0.111429	0.147429	0.261085
m11b	2	26-member	NAD-precursor deficient	121.191	0.674286	0.0725714	0.104571	0.261085
m11a	1	BthetaBxylan	NAD-precursor deficient	3.828	0.612	0.103429	0.000571429	0.199767
m14b	1	BthetaBxylan	NAD-precursor deficient	10.652	0.535429	0.0725714	0.00342857	0.304212
m17b	1	BthetaBxylan	NAD-precursor deficient	5.23429	1.496	0.0897143	0.000571429	0.347487
m16b	2	BthetaBxylan	NAD-precursor deficient	6.43486	0.538857	0.0645714	0.00114286	0.35613
m15b	2	BthetaBxylan	NAD-precursor deficient	8.13086	0.782857	0.159429	0.00114286	0.2765
m03d	2	BthetaBxylan	NAD-precursor deficient	14.488	0.499429	0.108571	0.00114286	0.194487

## Sheet: Table S5C
Table S5C. Fecal concentration of NAD metabolites in human feces as determined by LC-QqQ-MS.
Donor and sample information				pmol/mg cecal contents
PID	Age (months)	WLZ	Health phenotype	Aspartate	NAD	Nam	Nicotinic Acid	v-cADPR-x
BG1C0462	8	-0.43	Healthy	683.454	0.0114286	0	0.371429	0.00342857
BG1C0466	12	0.2	Healthy	568.154	0.0388571	0	2.67771	0.00514286
BG1C0466	13	-0.3	Healthy	206.873	0.138286	0.00228571	6.02171	0.0108571
BG1C0473	11	-0.82	Healthy	204.417	0.0622857	0.00228571	1.39314	0.00971429
BG1C0473	13	-0.93	Healthy	629.367	0.854857	0	0.900571	0.00914286
Bgsng8064	15	0.6	Healthy	1879.09	0.0782857	0	2.15714	0.0605714
Bgsng8119	25	1.7	Healthy	79.0457	0.0845714	0.0114286	3.18343	0.00685714
Bgsng8153	6	1.58	Healthy	134.216	0.0497143	0.149714	0.105714	0.00342857
Bgsng8169	28	-	Healthy	138.885	0.0891429	0	4.01143	0.00228571
Bgsng8169	30	1.77	Healthy	346.13	0.036	0	6.30457	0.00285714
PS.004	21.9	-2.03	Malnourished	59.1491	0.154286	0	0.170286	0.00342857
PS.011	9.9	-5.54	Malnourished	23.8691	0.229714	0	0.181714	0.00285714
PS.057	10.4	-3.8	Malnourished	180.998	0.512571	0	0.172	0.00228571
PS.057	10.6	-2.81	Malnourished	192.519	1.07486	0	0.212571	0.00514286
PS.079	10.3	-2.7	Malnourished	6.29257	0.389714	0	0.06	0.00228571
PS.120	13.3	-3.16	Malnourished	15.14	0.249714	0	0.1	0.00228571
PS.120	13.9	-2.17	Malnourished	70.1674	0.328571	0	0.257714	0.00571429
PS.132	14.1	-3.01	Malnourished	439.477	0.458857	0.008	0.0211429	0.00457143
PS.158	12.5	-3.48	Malnourished	92.8789	0.581714	0	0.00514286	0.00457143
PS.170	16.2	-3.5	Malnourished	111.638	0.712	0	0.0142857	0.00228571
