# Supplementary material for: Products of gut microbial Toll/interleukin-1 receptor domain NADase activities in gnotobiotic mice and Bangladeshi children with malnutrition
Source: Cell Rep. 2022 Apr 26;39(4):110738. doi: 10.1016/j.celrep.2022.110738 (PMC9092222; doi:10.1016/j.celrep.2022.110738)
Supplement: Table S6. Abundance of TIR domains and their predicted NADase activities in sampled fecal microbiomes, related to Figure 4 — The cumulative normalized count of reads (RPKM) within each sampled microbiome mapped to (i) all TIR domain-encoding genes, or TIR domains predicted to produce (ii) ADPR, (iii) cADPR, (iv) v-cADPR-x and (v) v-cADPR-y. [file mmc7.xlsx]

## Sheet: Table_S6
Table S6. Abundance of TIR domains and their predicted NADase activities in sampled fecal microbiomes.
Donor and sample information					Sample included in representative subsampling	Abundance of TIR domains (cumulative RPKM)
Participant ID (PID)	Age (months)	Gender	Weight for Length Z-score	Health phenotype		All	Abundance of TIRs predicted to generate specified products
							ADPR	cADPR	v-cADPR-x	v-cADPR-y
BG1C0462	0.99	Male	2	Healthy	No	0	0	0	0	0
BG1C0462	1.94	Male	0.37	Healthy	No	7.33593	3.13597	0	0	0
BG1C0462	11.07	Male	-0.89	Healthy	Yes	126.695	0	0	0	0
BG1C0462	11.96	Male	-0.59	Healthy	Yes	265.116	0	0	35.6345	0
BG1C0462	12.98	Male	-0.91	Healthy	Yes	74.2732	0	0	5.43991	0
BG1C0462	13.93	Male	-0.84	Healthy	Yes	158.033	0	0	8.93583	14.8582
BG1C0462	14.98	Male	-1.29	Healthy	Yes	129.02	0	0	3.53479	0
BG1C0462	16.98	Male	-1.22	Healthy	Yes	121.155	0	0	0	0
BG1C0462	18.07	Male	-1.52	Healthy	No	424.645	0	0	0	0
BG1C0462	18.96	Male	-1.61	Healthy	No	291.759	0	5.88896	25.1084	0
BG1C0462	19.97	Male	-1.61	Healthy	No	433.828	32.9643	0	51.5391	4.67148
BG1C0462	2.96	Male	-0.09	Healthy	No	20.9024	0	0	3.36122	0
BG1C0462	23.03	Male	-1.22	Healthy	No	522.107	38.4184	0	44.4398	8.34358
BG1C0462	24.01	Male	-1.09	Healthy	No	500.482	0	0	7.10079	7.98493
BG1C0462	3.94	Male	0.21	Healthy	No	38.856	0	0	15.8315	0
BG1C0462	4.96	Male	-0.47	Healthy	No	75.5838	0	0	0	0
BG1C0462	5.95	Male	-0.08	Healthy	No	35.8306	6.19422	0	0	0
BG1C0462	7	Male	-0.1	Healthy	No	26.995	0	0	4.10364	0
BG1C0462	7.95	Male	-0.43	Healthy	No	36.9261	0	0	32.5481	0
BG1C0463	0.23	Male	-0.94	Healthy	No	246.499	12.0614	0	0	0
BG1C0463	0.95	Male	0.43	Healthy	No	0	0	0	0	0
BG1C0463	1.94	Male	0.29	Healthy	No	5.24547	0	0	0	0
BG1C0463	10.94	Male	1.3	Healthy	Yes	39.6039	9.70724	0	0	0
BG1C0463	11.96	Male	1.29	Healthy	Yes	55.3483	0	0	8.57894	0
BG1C0463	12.98	Male	1.27	Healthy	Yes	247.995	0	0	0	0
BG1C0463	14.98	Male	1.02	Healthy	Yes	79.7021	0	16.7742	0	0
BG1C0463	17.15	Male	1.44	Healthy	Yes	151.193	0	0	0	0
BG1C0463	18	Male	1.44	Healthy	Yes	59.9403	0	40.3045	0	0
BG1C0463	19.97	Male	1.93	Healthy	No	238.657	0	46.9935	6.56207	0
BG1C0463	2.99	Male	0.98	Healthy	No	0	0	0	0	0
BG1C0463	23.19	Male	1.83	Healthy	Yes	116.127	0	0	0	0
BG1C0463	23.95	Male	2.01	Healthy	Yes	169.319	0	0	8.00363	0
BG1C0463	3.94	Male	1.46	Healthy	No	0	0	0	0	0
BG1C0463	4.96	Male	0.81	Healthy	No	24.8908	0	18.2652	0	0
BG1C0463	5.98	Male	0.94	Healthy	No	112.346	0	106.427	0	0
BG1C0463	6.96	Male	0.92	Healthy	Yes	37.7782	0	28.6448	0	0
BG1C0463	7.95	Male	1.22	Healthy	Yes	44.2067	4.05894	26.0008	0	0
BG1C0466	1.05	Female	0.38	Healthy	No	51.8343	0	0	35.281	0
BG1C0466	10.94	Female	0.15	Healthy	Yes	114.981	0	0	0	0
BG1C0466	11.96	Female	0.2	Healthy	Yes	262.095	0	0	12.0806	0
BG1C0466	12.98	Female	-0.3	Healthy	Yes	257.475	0	0	21.1695	0
BG1C0466	13.9	Female	-0.21	Healthy	Yes	105.523	0	0	0	0
BG1C0466	14.95	Female	-0.29	Healthy	Yes	344.755	0	0	11.1544	0
BG1C0466	16.98	Female	-0.72	Healthy	Yes	340.985	0	0	3.17011	0
BG1C0466	17.9	Female	-0.38	Healthy	No	227.861	0	7.12631	3.94781	0
BG1C0466	2.14	Female	0.54	Healthy	No	555.717	20.1307	0	0	0
BG1C0466	2.96	Female	1.04	Healthy	No	476.888	0	0	0	0
BG1C0466	20.04	Female	-0.22	Healthy	Yes	249.721	5.77125	0	11.1098	0
BG1C0466	20.93	Female	-0.19	Healthy	No	316.854	7.62591	6.81109	0	0
BG1C0466	23	Female	-0.37	Healthy	Yes	219.914	0	0	69.8004	0
BG1C0466	23.98	Female	-0.41	Healthy	No	254.136	0	0	8.74267	0
BG1C0466	3.94	Female	0.77	Healthy	No	31.3144	0	0	0	0
BG1C0466	5.06	Female	0.25	Healthy	No	55.4806	0	0	0	0
BG1C0466	5.95	Female	0.69	Healthy	No	127.164	0	0	0	0
BG1C0466	6.96	Female	1	Healthy	No	536.179	0	0	0	0
BG1C0466	8.15	Female	0.44	Healthy	No	160.439	11.8599	0	0	0
BG1C0466	9.95	Female	0.28	Healthy	Yes	147.299	0	0	0	0
BG1C0468	0.2	Female	-0.58	Healthy	No	324.128	69.1046	0	0	0
BG1C0468	0.95	Female	-0.45	Healthy	No	11.019	5.56978	0	0	0
BG1C0468	1.97	Female	-0.62	Healthy	No	55.3719	26.5742	0	0	0
BG1C0468	10.02	Female	-1.36	Healthy	Yes	43.2174	0	0	0	0
BG1C0468	11.96	Female	-1.33	Healthy	Yes	228.943	0	0	0	0
BG1C0468	12.98	Female	-1.03	Healthy	Yes	125.449	0	0	0	0
BG1C0468	13.93	Female	-1.21	Healthy	Yes	38.3408	1.85098	0	0	0
BG1C0468	16	Female	-1.38	Healthy	Yes	202.901	0	0	0	0
BG1C0468	16.95	Female	-1.68	Healthy	Yes	245.452	0	2.42413	39.3381	0
BG1C0468	17.94	Female	-1.36	Healthy	Yes	136.152	0	0	0	0
BG1C0468	18.86	Female	-1.34	Healthy	Yes	653.067	0	0	0	0
BG1C0468	2.92	Female	-0.87	Healthy	No	99.201	7.23688	0	0	0
BG1C0468	20.01	Female	-1.22	Healthy	No	272.448	0	0	0	0
BG1C0468	20.96	Female	-1.53	Healthy	No	271.392	0	0	0	0
BG1C0468	22.01	Female	-1.43	Healthy	No	192.61	0	0	0	0
BG1C0468	22.96	Female	-1.14	Healthy	No	235.009	0	0	5.24133	0
BG1C0468	23.95	Female	-1.28	Healthy	No	97.4049	66.9294	0	0	0
BG1C0468	4.01	Female	-0.31	Healthy	No	39.2757	0	0	0	0
BG1C0468	4.93	Female	-0.36	Healthy	No	52.4504	0	0	0	0
BG1C0468	5.91	Female	-1.07	Healthy	No	56.0885	0	0	0	0
BG1C0468	6.93	Female	-0.63	Healthy	No	36.6393	0	0	0	0
BG1C0468	7.95	Female	0.42	Healthy	Yes	89.1363	0	0	0	0
BG1C0473	0.95	Male	-0.81	Healthy	No	0	0	0	0	0
BG1C0473	1.91	Male	-0.67	Healthy	No	0	0	0	0	0
BG1C0473	10.02	Male	-1.09	Healthy	Yes	382.634	0	0	0	0
BG1C0473	11.01	Male	-0.82	Healthy	Yes	119.531	0	0	17.6855	0
BG1C0473	11.96	Male	-0.46	Healthy	Yes	229.352	0	11.0316	14.3062	0
BG1C0473	13.01	Male	-0.93	Healthy	Yes	259.882	0	23.8325	49.9833	0
BG1C0473	2.99	Male	-0.82	Healthy	No	31.5847	0	0	0	0
BG1C0473	4.96	Male	-1.15	Healthy	No	10.827	0	0	0	0
BG1C0473	8.94	Male	-1.21	Healthy	No	0	0	0	0	0
Bgsng8024	13	Female	-1.24	Healthy	Yes	152.596	0	8.52386	0	0
Bgsng8024	7	Female	-1.41	Healthy	Yes	185.573	0	0	0	0
Bgsng8031	7	Male	0.53	Healthy	No	64.0065	2.08458	27.2704	0	0
Bgsng8033	11	Male	0.42	Healthy	Yes	125.526	1.06776	0	0	0
Bgsng8033	12	Male	0.42	Healthy	Yes	140.965	78.8648	0	0	0
Bgsng8033	17	Male	1.75	Healthy	Yes	357.665	0	1.95396	19.7111	10.7681
Bgsng8033	18	Male	1.75	Healthy	Yes	239.103	0	0	0.822405	0
Bgsng8033	35	Male	-1.55	Healthy	No	159.669	20.8957	0	1.39824	27.534
Bgsng8033	36	Male	-1.55	Healthy	No	156.428	5.52923	0	9.14372	0
Bgsng8033	5	Male	-0.9	Healthy	No	119.293	3.80804	37.7325	1.90248	0
Bgsng8033	6	Male	-0.9	Healthy	No	13.8105	0	0	3.12636	0
Bgsng8048	12	Female	-0.11	Healthy	Yes	95.5155	3.99108	0	0	0
Bgsng8048	24	Female	2.6	Healthy	No	140.554	3.10905	0	0	0
Bgsng8048	36	Female	0.88	Healthy	No	199.961	2.87282	0	0	0
Bgsng8048	6	Female	-0.68	Healthy	No	6.67986	0	0	0	0
Bgsng8048	7	Female	-0.68	Healthy	No	3.55416	0	0	0	0
Bgsng8061	12	Female	-0.71	Healthy	Yes	172.119	2.75589	0	3.13578	2.74682
Bgsng8061	18	Female	NaN	Healthy	Yes	329.929	5.22033	47.0842	11.5506	0
Bgsng8061	23	Female	0.54	Healthy	Yes	163.484	3.6242	0	33.4463	3.67828
Bgsng8061	24	Female	0.54	Healthy	No	170.729	1.54833	0	16.2903	0
Bgsng8061	35	Female	-0.95	Healthy	No	182.524	0	4.27162	0	0
Bgsng8064	0.19713	Male	0.191849	Healthy	No	137.598	3.7123	0	0	0
Bgsng8064	9.19939	Male	1.8282	Healthy	Yes	6.40754	0	0	0	0
Bgsng8064	10.0536	Male	NaN	Healthy	Yes	135.58	0	0	46.3667	0
Bgsng8064	10.9736	Male	NaN	Healthy	Yes	96.3535	21.666	0	0	0
Bgsng8064	12.1235	Male	1.60233	Healthy	Yes	377.994	2.90386	71.4672	0	0
Bgsng8064	13.142	Male	NaN	Healthy	Yes	561.035	0	130.154	30.8344	27.0234
Bgsng8064	13.9962	Male	NaN	Healthy	Yes	207.365	1.60197	151.432	0	0
Bgsng8064	14.9819	Male	0.600615	Healthy	Yes	702.745	0	0	251.611	0
Bgsng8064	16.1646	Male	NaN	Healthy	Yes	248.969	0	104.202	14.9629	0
Bgsng8064	16.986	Male	NaN	Healthy	Yes	300.183	0	153.85	0	0
Bgsng8064	17.9388	Male	0.657649	Healthy	No	383.927	0	161.716	5.58469	0
Bgsng8064	1.34705	Male	NaN	Healthy	No	0	0	0	0	0
Bgsng8064	19.0559	Male	NaN	Healthy	Yes	257.965	0	94.2622	0	0
Bgsng8064	20.0744	Male	NaN	Healthy	No	302.522	19.0932	70.9601	10.5697	0
Bgsng8064	20.9615	Male	0.695562	Healthy	No	238.181	3.82195	8.37631	0	0
Bgsng8064	22.1442	Male	NaN	Healthy	No	23.4301	0	0	9.991	0
Bgsng8064	22.9656	Male	0.28	Healthy	Yes	55.0034	0	0	0	5.52787
Bgsng8064	25	Male	NaN	Healthy	No	330.467	0	42.294	8.67478	8.22759
Bgsng8064	26	Male	NaN	Healthy	No	218.137	0	51.5682	0	0
Bgsng8064	27	Male	-0.19	Healthy	No	421.167	0	57.6909	0	0
Bgsng8064	28	Male	NaN	Healthy	Yes	598.521	10.0679	3.85587	7.27608	0
Bgsng8064	29	Male	NaN	Healthy	No	122.486	0	26.6258	2.00208	0
Bgsng8064	2.26699	Male	NaN	Healthy	No	0	0	0	0	0
Bgsng8064	30	Male	0.03	Healthy	No	329.176	0	153.332	0	0
Bgsng8064	2.95695	Male	1.34359	Healthy	No	18.951	0	0	18.951	0
Bgsng8064	3.97545	Male	NaN	Healthy	No	0	0	0	0	0
Bgsng8064	5.09252	Male	NaN	Healthy	No	42.9967	0	0	0	0
Bgsng8064	6.04531	Male	-0.111827	Healthy	No	136.65	0	0	0	0
Bgsng8064	7.06382	Male	NaN	Healthy	No	260.846	0	0	44.6164	0
Bgsng8064	8.04947	Male	NaN	Healthy	Yes	166.234	10.1435	0	9.83002	0
Bgsng8119	19	Female	1.34	Healthy	Yes	394.55	0	12.0444	2.89302	0
Bgsng8119	24	Female	1.7	Healthy	No	430.035	4.1993	30.8095	1.44712	0
Bgsng8119	25	Female	1.7	Healthy	Yes	392.555	5.20914	0	20.0281	3.5733
Bgsng8153	18	Female	0.73	Healthy	No	1000.69	439.055	0	0	0
Bgsng8153	19	Female	0.73	Healthy	No	354.557	2.19389	0	0	1.00247
Bgsng8153	25	Female	1.45	Healthy	Yes	325.474	61.75	2.72216	12.2871	0
Bgsng8153	36	Female	1.06	Healthy	No	681.764	74.8972	35.2758	8.71779	0
Bgsng8153	6	Female	1.58	Healthy	No	664.817	456.164	0	84.9728	0
Bgsng8157	19	Male	0.43	Healthy	No	175.072	54.2563	3.64019	13.8953	0
Bgsng8157	25	Male	0.56	Healthy	No	316.257	5.99329	28.1242	9.10165	0
Bgsng8157	36	Male	0.58	Healthy	No	259.428	21.8915	4.81835	7.14192	0
Bgsng8161	19	Male	1.14	Healthy	No	173.236	0	0	0	0
Bgsng8161	36	Male	0.27	Healthy	No	208.512	0	0	2.00874	4.33967
Bgsng8169	10.1522	Male	NaN	Healthy	Yes	110.325	0	38.4502	0	0
Bgsng8169	11.2693	Male	NaN	Healthy	Yes	234.933	0	145.195	0	0
Bgsng8169	12.0578	Male	1.04286	Healthy	Yes	88.1379	0	19.0069	0	0
Bgsng8169	13.7991	Male	NaN	Healthy	Yes	163.401	0	63.1111	0	0
Bgsng8169	14.4562	Male	NaN	Healthy	Yes	96.0033	3.27666	14.5123	0	0
Bgsng8169	15.2118	Male	1.67935	Healthy	Yes	171.191	5.60614	27.9127	7.48173	0
Bgsng8169	16.1318	Male	NaN	Healthy	No	61.5166	0	0	0	0
Bgsng8169	17.3474	Male	NaN	Healthy	No	363.986	0	18.7947	54.9153	0
Bgsng8169	18.2345	Male	1.61448	Healthy	No	239.948	55.0654	13.0656	0	0
Bgsng8169	19.0887	Male	NaN	Healthy	Yes	222.027	0	25.2053	15.1005	0
Bgsng8169	20.0744	Male	NaN	Healthy	No	498.091	0	39.9664	21.0135	0
Bgsng8169	21.4543	Male	2.29388	Healthy	Yes	117.291	0	0	27.4646	0
Bgsng8169	22.1442	Male	NaN	Healthy	No	272.263	0	28.5987	5.63161	0
Bgsng8169	23.097	Male	NaN	Healthy	No	178.039	0	2.2887	12.2005	18.0982
Bgsng8169	24.2141	Male	2.08985	Healthy	No	81.271	0	0	0	0
Bgsng8169	25	Male	NaN	Healthy	No	156.209	5.56457	13.1921	8.69696	0
Bgsng8169	26	Male	NaN	Healthy	No	297.887	0	7.49973	44.9208	0
Bgsng8169	27	Male	1.89	Healthy	No	356.638	20.1295	45.3932	3.90363	0
Bgsng8169	28	Male	NaN	Healthy	No	491.263	11.5526	0	13.6778	0
Bgsng8169	29	Male	NaN	Healthy	No	285.688	7.92147	16.4912	11.5543	2.21071
Bgsng8169	2.95695	Male	0.038162	Healthy	No	70.8728	0	0	0	0
Bgsng8169	30	Male	1.77	Healthy	No	304.127	33.7482	0	15.9259	0
Bgsng8169	5.58534	Male	0.670653	Healthy	No	96.5886	26.7883	0	4.79735	0
Bgsng8169	7.22809	Male	NaN	Healthy	No	0	0	0	0	0
Bgsng8169	8.11518	Male	NaN	Healthy	No	46.5256	0	0	0	0
Bgsng8169	8.83799	Male	1.56727	Healthy	Yes	198.199	0	34.4352	2.49305	0
Bgsng8169	9.46223	Male	NaN	Healthy	Yes	119.681	0	39.405	0	0
Bgsng8178	25	Male	0.73	Healthy	No	9.16333	0	0	0	0
Bgsng8178	36	Male	0.02	Healthy	No	480.244	5.55277	0	4.22697	0
Bgsng8224	13	Male	0.84	Healthy	Yes	145.149	0	0	2.53102	0
Bgsng8224	19	Male	0.54	Healthy	Yes	163.324	0	0	8.7027	0
Bgsng8233	18	Male	0.32	Healthy	Yes	318.008	0	8.15508	0.856396	0
Bgsng8234	25	Male	0.01	Healthy	Yes	110.024	0	0	0	0
Bgsng8234	8	Male	0.39	Healthy	No	98.6199	0	3.99668	0	0
Bgsng8241	17	Female	1.22	Healthy	Yes	6.39301	3.95878	0	0	0
Bgsng8241	24	Female	0.36	Healthy	No	121.239	0	0	6.83014	0
Bgsng8248	19	Male	-0.81	Healthy	No	181.765	1.34818	82.4306	0	0
Bgsng8248	24	Male	-0.4	Healthy	No	184.148	7.39449	0	24.0853	10.7496
Bgsng8260	12	Male	0.19	Healthy	Yes	142.199	0	65.8221	0	0
Bgsng8260	18	Male	-0.43	Healthy	No	165.727	0	31.3235	2.80547	0
Bgsng8267	24	Male	-0.72	Healthy	No	274.145	8.21843	2.80781	7.3036	0
Bgsng8267	36	Male	-0.58	Healthy	No	43.5386	0	0	0	0
Bgsng8270	24	Male	0.75	Healthy	No	524.833	0	0	0	0
Bgsng8303	18	Female	0.32	Healthy	No	203.129	6.23487	0	4.97288	11.2731
Bgsng8303	19	Female	0.32	Healthy	No	358.687	110.299	1.85569	0	1.75944
Bgsng8303	25	Female	0.16	Healthy	No	90.3032	0	0	0	0
Bgsng8323	36	Male	1.86	Healthy	No	335.297	32.6443	8.31789	25.5749	6.92571
Bgsng8323	6	Male	0.63	Healthy	No	52.8258	1.28393	0	0	0
Bgsng8331	24	Male	0.58	Healthy	No	38.8734	0	0	1.64278	0
Bgsng8331	36	Male	0.43	Healthy	No	633.883	0	0	0	0
Bgsng8347	13	Female	-0.09	Healthy	Yes	176.369	0	0	10.3735	0
Bgsng8347	18	Female	0.49	Healthy	No	218.972	0	0	0	0
Bgsng8347	19	Female	0.49	Healthy	No	229.323	0	0	4.50899	0
Bgsng8347	20	Female	0.31	Healthy	No	133.61	4.30727	1.0699	0	0
Bgsng8347	24	Female	0.39	Healthy	Yes	201.766	6.09195	2.19626	2.08683	1.84169
Bgsng8347	25	Female	0.39	Healthy	No	191.005	7.92699	1.00658	9.39482	0
Bgsng8347	36	Female	-0.56	Healthy	No	291.365	12.8293	6.26924	6.34951	0
Bgsng8351	18	Female	1.08	Healthy	No	243.118	5.87343	0	0	0
Bgsng8351	36	Female	0.62	Healthy	No	408.829	3.09704	11.845	11.8207	0
Bgsng8351	5	Female	1.36	Healthy	No	104.034	0	28.9388	0	0
PS.003	8.7	Male	-3.67	Malnourished	Yes	101.991	0	0	0	0
PS.003	8.9	Male	-3.71	Malnourished	Yes	202.99	83.9028	0	0	0
PS.003	9.6	Male	-2.11	Malnourished	Yes	523.19	23.2433	0	0	0
PS.003	10.6	Male	-2.3	Malnourished	Yes	190.282	3.54002	17.2202	0	0
PS.004	14.4	Female	-3.41	Malnourished	Yes	7.22863	0	0	4.57521	0
PS.004	14.8	Female	-3.09	Malnourished	Yes	458.439	0	0	0	0
PS.004	15.3	Female	-2.04	Malnourished	Yes	93.1153	2.32366	4.74835	0	0
PS.004	19.2	Female	-2.4	Malnourished	Yes	202.827	0	0	0	0
PS.004	21.9	Female	-2.03	Malnourished	Yes	24.3597	0	0	0	0
PS.004	27	Female	-2.5	Malnourished	Yes	285.134	0	0	12.3624	0
PS.009	10	Male	-3.34	Malnourished	Yes	409.749	29.5631	0	10.1563	0
PS.009	10.5	Male	-2.35	Malnourished	Yes	257.959	0	0	0	0
PS.009	11.5	Male	-2.1	Malnourished	Yes	167.154	19.4939	31.6787	0	0
PS.009	15.4	Male	-2.29	Malnourished	Yes	420.654	33.8464	26.2479	10.1164	0
PS.009	18.43	Male	-2.13	Malnourished	Yes	388.345	4.75893	0	30.1942	15.3613
PS.009	22.3	Male	-2.43	Malnourished	Yes	287.749	0	0	0	46.3965
PS.011	9.9	Female	-5.54	Malnourished	Yes	0	0	0	0	0
PS.011	10.1	Female	-5.06	Malnourished	Yes	321.796	48.8295	13.9959	2.94119	0
PS.011	11.8	Female	-2.36	Malnourished	Yes	272.734	0	0	0	0
PS.011	12.4	Female	-2.67	Malnourished	Yes	38.8456	0	0	7.48283	0
PS.018	7.2	Male	-3.49	Malnourished	Yes	182.768	152.941	0	0	0
PS.018	7.3	Male	-3.38	Malnourished	Yes	70.5718	0	0	0	0
PS.018	7.8	Male	-2.17	Malnourished	Yes	194.812	15.5377	0	3.42388	0
PS.018	12.2	Male	-2.2	Malnourished	Yes	105.586	0	0	0	0
PS.018	13.8	Male	-2.24	Malnourished	Yes	145.592	0	0	0	0
PS.018	15.7	Male	-2.41	Malnourished	Yes	306.094	0	0	0	0
PS.018	19.43	Male	-2.67	Malnourished	Yes	398.47	5.1966	0	31.6011	0
PS.021	13.9	Female	-4.01	Malnourished	Yes	49.7584	49.7584	0	0	0
PS.021	13.9	Female	-3.86	Malnourished	Yes	58.205	26.6953	5.54954	4.76143	0
PS.021	14.8	Female	-3.64	Malnourished	Yes	222.877	0	0	0	0
PS.021	15.8	Female	-3.16	Malnourished	Yes	325.643	0	0	96.8062	0
PS.021	18.8	Female	-2.74	Malnourished	Yes	259.758	0	167.543	6.59688	0
PS.021	20.7	Female	-2.77	Malnourished	Yes	324.894	2.56648	0	35.7409	0
PS.021	22.7	Female	-2.54	Malnourished	Yes	84.7368	0	0	0	0
PS.021	26.63	Female	-2.63	Malnourished	Yes	87.0318	0	0	0	0
PS.057	10.1	Male	-3.62	Malnourished	Yes	185.936	5.03417	0	0	0
PS.057	10.4	Male	-3.8	Malnourished	Yes	26.3026	0	0	0	0
PS.057	10.6	Male	-2.81	Malnourished	Yes	18.7546	0	0	0	0
PS.057	11.9	Male	-2.24	Malnourished	Yes	135.296	0	0	11.1505	0
PS.064	13	Male	-3.16	Malnourished	Yes	98.3888	19.4354	0	0	0
PS.064	13.1	Male	-3.31	Malnourished	Yes	76.033	3.8787	0	5.80359	0
PS.064	14.4	Male	-2.55	Malnourished	Yes	488.956	0	0	0	0
PS.079	10.27	Female	-2.7	Malnourished	Yes	130.184	0	0	0	0
PS.079	10.4	Female	-2.7	Malnourished	Yes	192.565	30.9551	0	0	0
PS.079	11.67	Female	-2.4	Malnourished	Yes	219.81	0	0	0	0
PS.079	16.77	Female	-2.24	Malnourished	Yes	150.667	0	0	0	0
PS.120	13.3	Male	-3.16	Malnourished	Yes	7.0266	0	0	0	0
PS.120	13.4	Male	-2.72	Malnourished	Yes	170.162	0	0	26.6396	0
PS.120	13.9	Male	-2.17	Malnourished	Yes	16.2529	0	0	0	0
PS.132	14.1	Female	-3.01	Malnourished	Yes	69.3848	0	0	0	0
PS.132	14.13	Female	-2.96	Malnourished	Yes	195.658	0	0	0	0
PS.132	26.77	Female	-2.03	Malnourished	Yes	143.912	0	50.6625	0	0
PS.155	12.3	Male	-2.62	Malnourished	Yes	806.245	198.681	0	0	0
PS.155	12.47	Male	-2.76	Malnourished	Yes	359.104	214.248	0	0	0
PS.155	16.83	Male	-2.32	Malnourished	Yes	291.301	0	45.9219	0	0
PS.155	18.57	Male	-2.4	Malnourished	Yes	600.257	6.24607	0	0	76.9342
PS.155	20.57	Male	-2.23	Malnourished	Yes	441.302	11.2535	0	0	19.8091
PS.155	22.63	Male	-2.15	Malnourished	Yes	291.063	26.9443	0	6.78716	0
PS.158	12.53	Female	-3.48	Malnourished	Yes	0	0	0	0	0
PS.158	12.73	Female	-3.33	Malnourished	Yes	113.804	4.71488	0	0	0
PS.158	21.63	Female	-2.64	Malnourished	Yes	230.609	0	2.94058	13.153	0
PS.158	25.2	Female	-2.09	Malnourished	Yes	109.583	5.15891	0	0	0
PS.170	16.13	Female	-3.21	Malnourished	Yes	214.555	24.1123	0	0	0
PS.170	16.23	Female	-3.5	Malnourished	Yes	8.80427	0	0	0	0
PS.170	17.3	Female	-2.43	Malnourished	Yes	301.697	19.9099	21.3426	0	9.5408
PS.170	19.33	Female	-2.3	Malnourished	Yes	398.509	0	0	0	0
